# Supplementary material for: Glycoproteomics revealed novel N-glycosylation biomarkers for early diagnosis of lung adenocarcinoma cancers
Source: Clin Proteomics. 2022 Nov 19;19:43. doi: 10.1186/s12014-022-09376-8 (PMC9675222; doi:10.1186/s12014-022-09376-8)
Supplement: Supplementary file 1 — Additional file 1: Table S1. MS identified information in this study. [file 12014_2022_9376_MOESM1_ESM.xlsx]

## Sheet: Summary
Header line description of table 1			Table 1. MS/MS spectrum database search analysis summary (Localization probability>0.75)
Total spectrum	Number of spectrum produced by mass spectrometer
Matched spectrum	Number of spectrum matched with alignment protein		Total spectrums	Matched spectrums	Peptides	Modified peptides	Identified proteins	Quantifiable proteins	Identified sites	Quantifiable sites
Peptides	Number of peptides which spectrum hit		383675	18566	4385	1399	275	263	502	478
Modified peptides	Total number of modified peptides identified
Identified proteins	Number of proteins detected by spectrum search analysis
Quantifiable proteins	Number of proteins quantifiable		Table 2. Differentially modified sites (modified proteins) summary
Identified sites	Number of modification sites detected by spectrum search analysis
Quantifiable sites	Number of modification sites quantifiable		Compare group	Regulated type	fold change >1.2	fold change >1.3	fold change >1.5	fold change >2
			LA/NL	Up-regulated	9 (6)	6 (5)	3 (3)	0 (0)
Header line description of worksheet "Exp."				Down-regulated	30 (26)	11 (10)	7 (6)	3 (2)
Protein accession	Protein accession number of database used for search
Position	Modification site localization in protein
Amino acid	The amino acid that modification site modified
Protein description	Protein functional description
Gene name	Name of the gene associated to the protein sequence
Localization probability	Probability of a certain amino acid containing this modification in this peptide
PEP	The maximal posterior error probability for peptides
Modified sequence	Identified peptide sequence marked with modification sites localization probabilities
PSMs	Number of spectrum matched with peptide

## Sheet: Exp.all
Protein accession	Position	Amino acid	Protein description	Gene name	LA1	LA2	LA3	LA4	LA5	LA6	LA7	LA8	LA9	LA21	LA22	LA12	LA13	LA23	LA15	LA24	LA17	LA18	LA19	LA25	NL1	NL2	NL3	NL4	NL21	NL6	NL7	NL8	NL9	NL10	NL11	NL12	NL13	NL14	NL15	NL16	NL17	NL18	NL19	NL20	LA/NL Ratio	LA/NL P value
D3DSM0	585	N	Integrin beta OS=Homo sapiens OX=9606 GN=ITGB2 PE=1 SV=1	ITGB2	0.863	0.64	0.742	0.786	1.136	0.595	1.031	1.012	0.757	0.862	1.133	1.051	0.643	1.253	0.729						0.757	0.856	0.686	0.61	0.977	1.111	1.47	0.981	1.283	0.769	1.349	0.935	1.163	0.516	0.817						0.927	0.539721
G3V2W1	220	N	Protein Z-dependent protease inhibitor OS=Homo sapiens OX=9606 GN=SERPINA10 PE=1 SV=1	SERPINA10	0.643	0.743	0.661	1.052	1.225	0.701	1.299	0.891	0.895	0.988	0.905	0.802	1.105	0.647	1.2	0.563	1.156	0.956	0.776	0.926	0.786	1.09	1.391	0.875	1.022	1.29	0.821	0.937	1.306	0.678	0.811	1.625	0.989	1.01	1.006	0.899	1.233	0.741	0.999	0.994	0.884	0.0955179
G3V2W1	335	N	Protein Z-dependent protease inhibitor OS=Homo sapiens OX=9606 GN=SERPINA10 PE=1 SV=1	SERPINA10	1.034	0.891	0.893	1.468	1.528	0.781	1.336	1.102	0.97	1.28	1.772	1.325	2.022	1.338	2.155	0.688	1.023	0.705	0.591	1.115	1.096	1.305	1.847	1.137	0.972	1.306	0.999	0.903	1.22	0.537	0.659	1.171	1.389	2.013	1.551	0.959	1.21		1.168		1.008	0.9585
A3KFI1	73	N	Neuroblastoma suppressor of tumorigenicity 1 (Fragment) OS=Homo sapiens OX=9606 GN=NBL1 PE=1 SV=1	NBL1	0.998	0.937	0.722	0.627	0.91						1.035	0.667	0.614	1.107	0.87						1.055	0.54	0.605	0.603	0.549						1.16	1.031	1.089	0.927	1.117						0.978	0.986156
B4E1Z4	318	N	C3/C5 convertase OS=Homo sapiens OX=9606 PE=1 SV=1	--	0.708	0.483	0.721	0.878	0.904																0.792	0.635	0.669	0.418	0.798																1.115	0.513049
A0A0G2JL69	442	N	C3/C5 convertase OS=Homo sapiens OX=9606 GN=C2 PE=1 SV=1	C2	0.708	0.483	0.721	0.878	0.904																0.792	0.635	0.669	0.418	0.798																1.115	0.513049
B4E1Z4	314	N	C3/C5 convertase OS=Homo sapiens OX=9606 PE=1 SV=1	--	0.944	0.575		1.244	1.747																1.441	1.244	1.099	0.618	1.451																0.963	0.798017
A0A0G2JL69	438	N	C3/C5 convertase OS=Homo sapiens OX=9606 GN=C2 PE=1 SV=1	C2	0.944	0.575		1.244	1.747																1.441	1.244	1.099	0.618	1.451																0.963	0.798017
B4E1Z4	468	N	C3/C5 convertase OS=Homo sapiens OX=9606 PE=1 SV=1	--	1.314	1.085	0.871	1.198	0.966	0.75	0.833	1.038	0.753	0.897	0.98	0.889	1.211	0.897	0.843	0.904	1.178	1.195	1.065	1	1.273	1.16	1.338	0.984	1.004	0.852	0.795	0.807	0.896	0.711	1.152	0.739	0.972	1.216	0.992	1.096	1.155	1.029	1.387	1.254	0.955	0.481674
A0A0G2JL69	592	N	C3/C5 convertase OS=Homo sapiens OX=9606 GN=C2 PE=1 SV=1	C2	1.314	1.085	0.871	1.198	0.966																1.273	1.16	1.338	0.984	1.004																0.944	0.540669
B4E1Z4	624	N	C3/C5 convertase OS=Homo sapiens OX=9606 PE=1 SV=1	--	0.759	0.719	1.065	1.067	1.427	0.885	1.113	1.06	0.785	1.191	1.021	0.758	1.323	1.059	1.139	1.079	1.13	0.95	1.153	1.148	0.948	1.059	1.617	1.265	1.532	1.293	1.016	1.233	1.051	0.992	1.192	0.831	1.254	0.835	1.131	0.954	0.911	1.063	1.041	1.161	0.931	0.217418
B4E1Z4	498	N	C3/C5 convertase OS=Homo sapiens OX=9606 PE=1 SV=1	--	0.919	0.816	1.032	1.186	1.263	0.848	0.999	0.945	0.604	0.725	0.914	0.697	1.079	0.792	0.721	0.779	1.092	0.923	0.8	0.847	1.002	1.197	1.193	0.93	0.871	0.906	0.71	1.001	0.971	0.605	1.012	1.117	0.866	1.013	0.726	0.993	1.214	0.777	1.086	1.224	0.926	0.212132
A0A0G2JL69	622	N	C3/C5 convertase OS=Homo sapiens OX=9606 GN=C2 PE=1 SV=1	C2	0.919	0.816	1.032	1.186	1.263																1.002	1.197	1.193	0.93	0.871																1.004	0.999758
H0YNC5	138	N	Mammalian disintegrin-metalloprotease (Fragment) OS=Homo sapiens OX=9606 GN=ADAM10 PE=1 SV=1	ADAM10	1.203	0.734	0.826	0.983	1.006						0.948	0.669	0.802	0.921	0.867	0.465	0.913	0.856	0.946	0.9	1.193	1.004	1.322	1.152	1.166						1.029	1.156	0.958	1.007	1.07	0.841	1.25	0.825	1.153	1.173	0.8	0.00136811
A0A4W9A917	227	N	Immunoglobulin heavy constant gamma 3 (Fragment) OS=Homo sapiens OX=9606 GN=IGHG3 PE=1 SV=1	IGHG3	1.023	0.096	0.618	0.099	0.802	0.077	2.899	1.186	0.211	0.782	0.81	0.682	1.2	1.548	0.825	0.635	0.651	1.022	1.573	0.784	0.145	1.036	0.331	0.544	0.548	0.601	1.932	0.786	1.838	0.475	2.373	1.594	0.216	0.618	0.594	2.419	1.091	1.279	0.193	0.107	0.936	0.871761
A0A024R6I7	271	N	Alpha-1-antitrypsin OS=Homo sapiens OX=9606 GN=SERPINA1 PE=1 SV=1	SERPINA1	1.092	0.788	1.165	1.293	1.794	0.875	0.94	1.015	0.796	0.834	0.812	0.989	1.385	1.325	1.515	0.909	1.012	1.432	0.658	0.98	1.427	1.076	1.369	0.922	1.013	1.036	1.099	1.136	0.757	0.792	1.176	1.486	0.945	1.11	0.857	0.987	1.365	0.779	0.729	0.967	1.028	0.830651
B4DPQ0	235	N	Complement subcomponent C1r OS=Homo sapiens OX=9606 GN=C1R PE=1 SV=1	C1R	1.576	0.446	0.643	1.158	1.322	0.791	1.015	1.181	0.766	0.802	0.745	0.784	0.548	1.207	0.712						1.093	1.527	1.363	0.593	0.894	1.114	0.859	0.803	0.932	0.708	1.112	0.905	0.812	0.562	0.675						0.982	0.7605
B4DPQ0	528	N	Complement subcomponent C1r OS=Homo sapiens OX=9606 GN=C1R PE=1 SV=1	C1R	0.788	0.865	1.222	1.043	2.429											1.325	0.816	0.804	1.041	0.862	0.962	1.139	1.563	1.176	1.226											0.866	0.993	0.723	2.13	0.676	0.977	0.85079
A0A0G2JL69	83	N	C3/C5 convertase OS=Homo sapiens OX=9606 GN=C2 PE=1 SV=1	C2	1.119	1.051	1.492	1.254	2.379																1.086	1.163	1.044	0.964	1.427																1.283	0.224229
Q5T7F0	522	N	Neuropilin OS=Homo sapiens OX=9606 GN=NRP1 PE=1 SV=1	NRP1	1.208	0.627	0.882	1.087	1.188	0.535	0.774	0.939	0.62	0.823	0.878	0.647	0.823	1.275	0.995	0.713	1.07	1.116	0.997	1.042	1.308	0.845	1.079	0.822	0.92	0.819	1.068	0.764	0.646	0.56	1.367	0.944	0.825	1.173	1.04	0.849	1.024	0.897	1.573	0.815	0.943	0.469448
Q5T7F0	150	N	Neuropilin OS=Homo sapiens OX=9606 GN=NRP1 PE=1 SV=1	NRP1	0.922	0.623	0.672	0.934	0.973	0.92	0.981	1.083	0.918	0.95	0.677	0.831	0.825	0.82	0.773	0.66	0.791	0.988	0.654	0.915	1.058	0.789	0.901	0.873	0.973	0.56	0.554	0.438	0.543	0.317	0.918	0.91	0.78	0.759	1.067	0.763	0.927	0.776	0.956	0.715	1.086	0.1696
A0A669KBE7	513	N	ADAMTS-like protein 4 OS=Homo sapiens OX=9606 GN=ADAMTSL4 PE=1 SV=1	ADAMTSL4	1.396	0.729	0.859	1.177	1.463	0.682	0.901	0.877	0.894	0.89	0.68	0.635	0.643	0.928	0.759	0.64	1.14	1.114	0.895	1.104	1.266	0.947	1.072	0.68	1.114	0.849	1.275	1.065	1.102	0.842	1.006	1.128	0.833	1.314	0.705	1.199	1.273	0.798	0.981	0.887	0.905	0.126611
Q5SQ11	78	N	Glutathione-independent PGD synthase (Fragment) OS=Homo sapiens OX=9606 GN=PTGDS PE=1 SV=1	PTGDS	1.173	0.974	1.484	1.09	1.294	1.095	1.207	0.892	0.77	0.904	1.031	0.864	0.965	1.032	1.148	0.694	0.946	1.036	0.887	0.956	1.018	1.088	0.872	0.601	0.76	0.725	0.882	0.907	0.939	0.735	1.468	0.869	0.878	0.781	0.768	0.783	0.91	0.845	0.972	0.783	1.163	0.0105534
A0A286YEY4	176	N	Immunoglobulin heavy constant gamma 2 (Fragment) OS=Homo sapiens OX=9606 GN=IGHG2 PE=1 SV=1	IGHG2	1.267	0.769	1.469	0.858	0.537	0.36	1.009	1.089	0.81	0.753	1.567	1.205	0.859	1.172	0.575	0.081	1.154	0.874	1.054	0.807	1.656	1.018	0.83	0.716	1.267	1.152	0.626	0.748	1.25	0.77	0.896	1.045	0.642	1.275	0.549	1.154	1.161	0.99	0.892	0.868	0.937	0.321599
X6RLJ0	146	N	Complement C1q subcomponent subunit A (Fragment) OS=Homo sapiens OX=9606 GN=C1QA PE=1 SV=7	C1QA	0.909	0.602	1.189	1.33	1.61	1.307	1.491	1.301	0.842	1.216		0.483	0.886	0.638	0.836	0.389	0.997		0.959	0.57	0.775	0.894	1.302	0.868	1.015	1.151	1.231	1.152	1.314	0.968	0.993	1.242	0.724	0.791	0.686	0.766	1.038	0.769	0.792	0.708	1.017	0.76705
C9JKV3	132	N	Tissue factor pathway inhibitor (Fragment) OS=Homo sapiens OX=9606 GN=TFPI PE=1 SV=1	TFPI	0.794	0.643	0.886	0.963	0.963	0.761	1.344	1.034	0.886	1.129											0.862	1.014	1.214	0.861	0.781	1.166	0.968	1.306	1.031	0.714											0.948	0.546808
P05543	165	N	Thyroxine-binding globulin OS=Homo sapiens OX=9606 GN=SERPINA7 PE=1 SV=2	SERPINA7	1.113	0.792	1.285	1.155	1.983	1.182	1.131	1.328	0.994	1.016	0.762	0.646	0.778	1.054	1.085	0.924	1.05	0.879	0.893	1.28	0.935	1.098	1.009	0.931	0.978	0.832	1.043	0.892	0.764	0.686	0.857	1.113	1.084	0.974	0.795	0.799	1.357	0.894	0.63	1.395	1.119	0.161836
P05543	36	N	Thyroxine-binding globulin OS=Homo sapiens OX=9606 GN=SERPINA7 PE=1 SV=2	SERPINA7	1.017	0.665	0.836	1.08	1.029	0.867	0.757	1.096	0.838	0.956	1.002	0.842	0.942	1.12	0.841	0.722	1.008	0.979	0.935	0.839	0.893	0.94	0.601	0.708	0.993	1.028	1.344	0.94	1.004	0.912	1.098	0.842	1.101	1.084	0.977	0.758	1.055	0.92	0.788	0.872	0.974	0.685182
O00391	130	N	Sulfhydryl oxidase 1 OS=Homo sapiens OX=9606 GN=QSOX1 PE=1 SV=3	QSOX1	0.964	0.808	0.825	1.022	1.18	0.868	1.066	1.016	0.785	0.822	0.956	0.672	0.943	0.994	0.819	0.391	0.615	0.692	0.817	0.842	0.969	0.894	1.276	0.727	1.446	0.851	0.969	1.157	1.018	0.748	0.93	1.08	0.91	1.033	0.858	0.603	0.8	0.732	0.768	0.557	0.933	0.37174
P27169	253	N	Serum paraoxonase/arylesterase 1 OS=Homo sapiens OX=9606 GN=PON1 PE=1 SV=3	PON1	1.058	0.641	1.243	0.974	1.634	0.53	0.905	1.098	0.878	0.651	0.988	0.638	0.64	1.174	0.818	0.709	1.029	1.166	0.678	1.026	1.619	1.155	1.297	1.153	1.414	0.952	1.041	1.087	1.025	0.724	1.173	0.804	1.095	1.023	0.977	1.321	0.745	0.503	0.91	0.878	0.884	0.140487
P27169	324	N	Serum paraoxonase/arylesterase 1 OS=Homo sapiens OX=9606 GN=PON1 PE=1 SV=3	PON1	0.832	0.547	0.966	1.256	1.52	0.696	1.137	1.079	0.786	0.736	0.741	0.543	0.619	0.683	0.716	0.734	0.858	0.973	0.622	0.944	0.987	0.841	0.935	0.83	0.978	0.981	0.762	1.046	0.92	0.679	0.921	0.656	0.947	0.926	0.717	0.944	0.741	0.404	0.786	0.718	1.016	0.986925
Q6EMK4	117	N	Vasorin OS=Homo sapiens OX=9606 GN=VASN PE=1 SV=1	VASN	0.921	0.712	1.235	0.828	1.144	0.92	0.956	0.958	0.731	0.587	1.339	0.881	0.765	0.806	0.905	0.535	0.946	0.951	0.815	0.715	0.754	0.801	0.879	0.825	1.105	1.001	1.025	0.991	1.07	0.628	1.106	0.972	0.803	0.845	0.763	0.807	1.449	0.768	1.334	1.548	0.906	0.198585
Q6EMK4	500	N	Vasorin OS=Homo sapiens OX=9606 GN=VASN PE=1 SV=1	VASN	1.172	0.868	0.833	1.213	1.126						1.012	0.844	0.84	1.019	0.907	0.488	0.825	1.251	0.871	0.935	1.085	1.07	1.182	0.797	1.148						1.347	0.991	1.058	0.871	0.832	0.793	1.043	1.012	1.185	0.828	0.932	0.276801
Q96PD5	485	N	N-acetylmuramoyl-L-alanine amidase OS=Homo sapiens OX=9606 GN=PGLYRP2 PE=1 SV=1	PGLYRP2	0.923	1.012	0.97	1.462	1.386	1.531	2.017	1.694	0.955	1.781	1.542	1.318	1.112	1.08	1.431	0.603	0.564	0.596	0.656	0.647	1.449	1.3	1.967	1.02	1.91	0.786	1.074	1.653	1.39	0.707	0.801	1.245		0.798	0.662	0.67	0.857	0.6	1.684	0.757	1.037	0.777609
Q96PD5	367	N	N-acetylmuramoyl-L-alanine amidase OS=Homo sapiens OX=9606 GN=PGLYRP2 PE=1 SV=1	PGLYRP2	1.24	1.125	1.489	1.299	2.295						1.169	1.001	0.931	0.801	1.371						1.451	1.245	1.706	1.276	1.194						0.93	0.885	1.017	1.478	0.805						1.061	0.70624
Q9Y4D7	696	N	Plexin-D1 OS=Homo sapiens OX=9606 GN=PLXND1 PE=1 SV=3	PLXND1	0.895	0.996	0.647	0.997	1.109						0.707	0.733	0.793	0.965	0.667						1.1	0.99	0.978	0.653	1.275						1.018	0.507	0.828	0.699	0.572						0.987	0.925833
P02787	432	N	Serotransferrin OS=Homo sapiens OX=9606 GN=TF PE=1 SV=3	TF	1.054	0.684	0.79	0.97	1.671	0.779	1.224	1.232	0.693	0.964	1.172	0.951	0.839	1.315	0.952	0.513	1.216	0.896	0.94	1.174	1.227	1.19	1.319	0.928	1.11	1.214	1.081	1.002	0.982	1.042	1.195	0.629	1.338	0.951	1.238	0.63	0.871	0.821	1.125	0.767	0.969	0.589119
P02787	630	N	Serotransferrin OS=Homo sapiens OX=9606 GN=TF PE=1 SV=3	TF	0.529	0.751	1.193	1.029	1.864	0.976	1.005	0.993	0.91	0.89	0.731	0.953	1.196	0.941	1.222	0.572	1.169	0.979	0.853	1.183	1.039	1.043	1.485	0.938	1.27	0.717	1.024	1.004	1.021	0.743	1.221	0.673	1.383	0.821	1.048	0.686	1.024	0.793	0.879	0.933	1.01	0.97336
P02787	637	N	Serotransferrin OS=Homo sapiens OX=9606 GN=TF PE=1 SV=3	TF	1.028	0.84	1.055	1.468	1.163	0.69	0.915	0.995	0.685	0.916	0.871	0.788	0.788	0.735	0.811	0.706	1.037	0.956	0.981	1.215	1.143	1.022	1.914	1.299	1.243	1.113	0.64	0.838	0.935	0.733	0.858	0.834	0.988	0.929	0.767	0.571	1.275	0.873	1.011	1.015	0.932	0.479347
Q9UBG0	69	N	C-type mannose receptor 2 OS=Homo sapiens OX=9606 GN=MRC2 PE=1 SV=2	MRC2	0.997	0.664	0.925	1.105	1.24						1.26	1.092	0.994	1.266	0.719						1.26	1.142	1.364	0.877	0.883						1.135	0.927	1.313	1.03	0.676						0.967	0.739401
P05164	355	N	Myeloperoxidase OS=Homo sapiens OX=9606 GN=MPO PE=1 SV=1	MPO	0.666	0.769	0.51	0.725	0.672	0.752	0.805	0.757	0.646	0.769	0.979	0.647	0.848	0.912	0.622						0.613	0.702	1.005	0.56	1.036	0.781	0.981	0.948	0.786	0.646	0.663	1.444	0.837	0.773	0.748						0.885	0.176877
P05164	323	N	Myeloperoxidase OS=Homo sapiens OX=9606 GN=MPO PE=1 SV=1	MPO	0.794	1.079	0.617	0.864	0.896	1.14	1	1.134	0.9	1.603	1.191	1.052	1.406	0.831	1.132						0.806	0.704	0.822	0.9	0.93	0.913	1.287	1.142	0.964	0.695	1.24	1.893	0.834	1.022	0.886						1.04	0.605573
P01880	367	N	Immunoglobulin heavy constant delta OS=Homo sapiens OX=9606 GN=IGHD PE=1 SV=3	IGHD	0.278	0.216	0.444	1.305	0.47	0.979	0.053	0.674	0.252	0.126	0.328	1.057	3.66	1.697	0.529		0.437	1.22	1.901	1.276	0.144	1.698	0.112	0.258	0.478	0.143	2.431	1.07	2.3	2.851	0.15	0.891	1.245	0.156	0.223	2.015	0.753	1.076	1.063	0.533	0.908	0.878289
O43157	1253	N	Plexin-B1 OS=Homo sapiens OX=9606 GN=PLXNB1 PE=1 SV=3	PLXNB1
P05106	680	N	Integrin beta-3 OS=Homo sapiens OX=9606 GN=ITGB3 PE=1 SV=2	ITGB3	0.451	0.403	0.463	0.261	0.46	0.297	0.333	0.369	0.399	0.946	0.617	0.247	0.609	0.458	0.642	0.519	0.516	0.458	0.683	0.586	1.818	1.382	2.359	2.535	1.383	1.016	1.369	0.871	1.873	0.741	1.457	1.331	0.806	1.54	2.098	1.052	1.901	1.459	1.456	1.228	0.327	9.37501e-13
P01042	48	N	Kininogen-1 OS=Homo sapiens OX=9606 GN=KNG1 PE=1 SV=2	KNG1	0.934	1.091	1.153	1.771	1.516	0.882	1.01	1.509	0.779	1.082						0.598	1.07	0.628	0.776	0.42	1.081	0.973	1.748	1.33	1.067	1.412	1.48	0.95	1	0.957						0.915	1.051	0.998	1.278	0.765	0.895	0.189082
P01042	294	N	Kininogen-1 OS=Homo sapiens OX=9606 GN=KNG1 PE=1 SV=2	KNG1	1.025	0.78	0.953	1.226	1.571	0.818	1.249	1.262	0.848	0.886	0.948	0.769	1.03	1.008	1	0.567	1.113	0.982	0.821	0.874	1.017	1.01	1.415	0.997	0.961	1.066	0.905	0.941	1.138	0.651	1.071	1.196	1.068	0.992	1.064	0.84	1.063	0.657	1.129	0.963	0.979	0.646572
P01042	205	N	Kininogen-1 OS=Homo sapiens OX=9606 GN=KNG1 PE=1 SV=2	KNG1	0.939	0.366	0.926	1.172	1.266	0.467	1.201	1.235	0.419	1.071	0.894	0.731	0.557	1.009	0.661	0.551	1.172	1.122	0.47	1.028	0.888	1.008	1.299	0.948	1.046	1.189	1.091	1.068	1.346	0.339	1.142	0.688	0.994	0.959	1.099	0.928	1.062	0.464	1.256	0.83	0.878	0.193184
P03952	127	N	Plasma kallikrein OS=Homo sapiens OX=9606 GN=KLKB1 PE=1 SV=1	KLKB1	0.944	0.685	0.837	0.975	1.057	0.545	0.974	1.415	0.678	0.943	1.048	0.675	0.966	0.836	0.827	0.364	1.188	0.709	1.077	1.112	1.132	0.89	1.394	0.975	1.166	1.174	0.885	0.892	1.181	0.623	0.902	0.676	0.696	0.933	1.107	1.023	0.847	0.705	1.344	0.941	0.916	0.229982
P03952	316	N	Plasma kallikrein OS=Homo sapiens OX=9606 GN=KLKB1 PE=1 SV=1	KLKB1
P03952	494	N	Plasma kallikrein OS=Homo sapiens OX=9606 GN=KLKB1 PE=1 SV=1	KLKB1	1.144	0.956	1.035	1.152	1.346	0.844	1.021	1.267	0.738	0.813	0.79	0.625	0.834	1.039	0.806	0.594	1.148	1.01	1.04	1.026	1.008	0.913	1.059	0.879	0.846	0.842	0.734	0.646	0.639	0.531	0.883	1.19	1.061	0.772	1.026	1.064	1.032	0.664	1.185	0.856	1.078	0.286444
P03952	308	N	Plasma kallikrein OS=Homo sapiens OX=9606 GN=KLKB1 PE=1 SV=1	KLKB1	0.889	0.802	1.188	0.902	2.135	1.044	1.515	1.73	1.102	1.189	1.779	1.043	1.717	1.554	2.199	0.488	1.258	1.028	1.12	1.156	0.914	0.897	1.805	1.072	1.113	1.436	0.987	1.013	1.02	0.665	1.046	0.922	1.133	1.121	0.959	1.076	0.914	0.684	1.271	1.126	1.22	0.089703
P03952	453	N	Plasma kallikrein OS=Homo sapiens OX=9606 GN=KLKB1 PE=1 SV=1	KLKB1	1	0.862	1.017	0.977	1.495	0.998	1.373	1.396	0.872	0.898	1.079	0.695	1.092	0.939	1.059	0.478	1.209	0.943	1.072	1.019	0.99	0.885	1.316	0.927	0.944	1.039	0.877	0.898	1.016	0.58	0.897	1.31	1.019	0.973	1.016	1.014	1.065	0.719	1.143	0.954	1.046	0.640816
P80108	659	N	Phosphatidylinositol-glycan-specific phospholipase D OS=Homo sapiens OX=9606 GN=GPLD1 PE=1 SV=3	GPLD1	0.778	0.858	0.945	1.198	1.124	0.851	1.09	0.995	0.67	0.847	1.085	0.656	1.033	1	1.099	0.625	1.077	0.996	1.132	1.408	1.014	1.067	1.612	1.213	0.884	1.338	0.961	0.924	1.013	0.706	1.187	1.391	1.013	1.314	1.09	1.204	1.392	0.892	1.291	1.152	0.859	0.0222124
P80108	568	N	Phosphatidylinositol-glycan-specific phospholipase D OS=Homo sapiens OX=9606 GN=GPLD1 PE=1 SV=3	GPLD1	0.712	0.731	0.853	1.297	1.155	0.805	1.065	1.036	0.744	0.927	1.049	0.641	0.544	0.882	1.545	0.687	1.305	1.003	0.906	0.934	0.897	0.855	1.333	1.017	0.891	1.153	0.696	0.865	0.988	0.569	1.239	1.052	0.824	1.382	0.966	0.933	1.402	0.895	1.397	0.914	0.929	0.313145
P80108	321	N	Phosphatidylinositol-glycan-specific phospholipase D OS=Homo sapiens OX=9606 GN=GPLD1 PE=1 SV=3	GPLD1	0.556	0.654	0.809	0.844	1.024	0.865	1.006	0.977	0.702	0.813	1.031	0.418	0.53	0.774	0.934						0.725	0.67	0.897	0.7	0.803	0.982	0.868	0.748	0.884	0.587	0.848	2.703	0.694	0.946	0.926						0.854	0.323399
P80108	307	N	Phosphatidylinositol-glycan-specific phospholipase D OS=Homo sapiens OX=9606 GN=GPLD1 PE=1 SV=3	GPLD1	0.63	0.674	0.606	0.961	1.194	1.012	1.208	1.073	0.501	0.745	0.919	0.667	0.613	0.924	1.119	0.627	1.982	1.144	0.82	1.338	0.887	0.767	1.129	0.955	0.803	1.122	0.698	1.194	0.882	0.667	1.085	1.661	1.006	1.119	1.077	1.046	1.658	0.968	1.182	1.208	0.888	0.120806
P00738	184	N	Haptoglobin OS=Homo sapiens OX=9606 GN=HP PE=1 SV=1	HP	1.099	0.904	1.062	2.468	1.477	0.726	1.365	1.832	1.099	1.495	0.791	0.43	2.526	1.183	1.498	1.937	0.891	0.616	1.23	1.151	0.645	1.32	2.956	1.88	0.705	0.879	0.722	0.464	0.934	0.709	0.597	1.444	0.96	1.63	0.866	0.912	1.537	0.875	1.782	0.669	1.146	0.280273
P00739	126	N	Haptoglobin-related protein OS=Homo sapiens OX=9606 GN=HPR PE=2 SV=2	HPR	1.099	0.904	1.062	2.468	1.477																0.645	1.32	2.956	1.88	0.705																0.934	0.935183
P00738	207	N	Haptoglobin OS=Homo sapiens OX=9606 GN=HP PE=1 SV=1	HP	0.985	0.836	0.814	2.028	1.061	1.003	0.885	1.457	0.962	1.155	0.449	0.444	0.998	0.906	0.822	1.864	1.286	0.7	0.79	1.255	0.715	0.984	1.277	1.13	0.77	0.728	0.671	0.491	0.914	0.584	0.594	1.728	0.889	1.047	0.671	0.818	1.312	0.698	1.622	0.729	1.127	0.344452
P00739	149	N	Haptoglobin-related protein OS=Homo sapiens OX=9606 GN=HPR PE=2 SV=2	HPR	0.985	0.836	0.814	2.028	1.061																0.715	0.984	1.277	1.13	0.77																1.174	0.556021
P00738	211	N	Haptoglobin OS=Homo sapiens OX=9606 GN=HP PE=1 SV=1	HP	1.055	0.686	0.76	1.947	1.305	0.811	1.019	1.246	0.67	1.092	0.422	0.571	1.687	0.947	0.997	1.385	1.184	0.621	0.804	0.667	0.51	0.991	1.179	0.912	0.676	1.021	0.516	0.468	1.003	0.502	0.542	2.155	0.845	1.554	0.908	0.676	1.348	0.465	1.21	0.714	1.092	0.390993
P00739	153	N	Haptoglobin-related protein OS=Homo sapiens OX=9606 GN=HPR PE=2 SV=2	HPR	1.055	0.686	0.76	1.947	1.305																0.51	0.991	1.179	0.912	0.676																1.348	0.298336
P00738	241	N	Haptoglobin OS=Homo sapiens OX=9606 GN=HP PE=1 SV=1	HP	1.004	0.775	0.749	1.986	1.238	0.687	1.195	1.702	0.959	1.489	0.47	0.35	1.929	0.707	1	1.768	1.017	0.48	1.188	0.907	0.562	0.989	1.592	1.145	0.751	1.002	0.525	0.394	0.83	0.602	0.425	1.831	0.818	1.42	0.545	0.687	1.31	0.481	1.342	0.689	1.204	0.226252
P11047	650	N	Laminin subunit gamma-1 OS=Homo sapiens OX=9606 GN=LAMC1 PE=1 SV=3	LAMC1	1.423	0.887	0.866	1.479	1.279						0.906	0.744	0.908	1.055	0.598	0.895	0.896	0.777	0.776	0.957	1.054	1.237	1.085	0.718	1.263						1.046	0.816	0.768	0.727	0.864	0.859	2.758	0.726	1.124	1.098	0.895	0.500275
Q7Z7M0	1271	N	Multiple epidermal growth factor-like domains protein 8 OS=Homo sapiens OX=9606 GN=MEGF8 PE=1 SV=2	MEGF8	1.097	0.862	0.976	1.134	1.188	0.71	0.983	1.312	0.715	0.995	1.16	0.965	1.173	1.524	1.314	0.739	1.102	0.938	1.04	1.124	0.964	0.842	1.11	0.855	1.162	1.058	0.867	0.931	1.027	0.859	0.877	1.336	0.935	1.345	1.117	1.007	0.878	0.817	1.502	0.932	1.031	0.661384
Q7Z7M0	1115	N	Multiple epidermal growth factor-like domains protein 8 OS=Homo sapiens OX=9606 GN=MEGF8 PE=1 SV=2	MEGF8	1.445	1.049	1.217	1.307	1.4	0.681	0.759	0.728	0.647	0.691	0.71	1.433	1.03	0.894	0.735						1.435	1.059	1.067	0.914	1.297	0.798	0.782	0.998	0.601	0.634	1.436	1.57	1.343	1.486	0.904						0.902	0.364512
Q7Z7M0	421	N	Multiple epidermal growth factor-like domains protein 8 OS=Homo sapiens OX=9606 GN=MEGF8 PE=1 SV=2	MEGF8	1.212	0.989	1.09	1.207	1.295	0.546	0.939	1.566	0.778	1.372	1.234	1.242	0.911	1.114	1.214	0.915	1.217	1.49	1.259	1.273	1.215	1.035	1.35	0.981	1.112	1.155	1.017	0.796	1.178	0.752	1.124	1.032	1.078	1.201	1.281	1.168	1.402	0.806	1.65	1.605	0.997	0.911253
P98160	1755	N	Basement membrane-specific heparan sulfate proteoglycan core protein OS=Homo sapiens OX=9606 GN=HSPG2 PE=1 SV=4	HSPG2	1.3	1.016	1.187	1.561	1.415																1.682	1.505	1.423	1.033	1.562																0.899	0.382338
Q12866	316	N	Tyrosine-protein kinase Mer OS=Homo sapiens OX=9606 GN=MERTK PE=1 SV=2	MERTK	1.004	0.924	0.751	1.039	1.095	1.111	1.127	0.885	0.918	0.957											1.222	1.174	0.826	0.665	0.866	0.888	1.593	1.087	1.285	0.965											0.928	0.570446
Q12866	170	N	Tyrosine-protein kinase Mer OS=Homo sapiens OX=9606 GN=MERTK PE=1 SV=2	MERTK	0.954	0.704	0.806	0.932	1.36	0.553	1.073	0.81	0.61	0.556	0.844	0.728	0.628	1.185	0.747						0.951	1.02	0.876	0.678	1.003	0.88	1.95	0.665	1.006	0.614	1.012	0.765	0.797	0.626	0.694						0.923	0.499347
Q92954	1159	N	Proteoglycan 4 OS=Homo sapiens OX=9606 GN=PRG4 PE=1 SV=3	PRG4	1.081	0.868	0.741	1.336	0.989	0.717	0.833	0.897	1.121	1.108	1.123	0.863	1.372	0.464	0.51	1.317	0.902	0.554	1.356	0.511	0.632	0.646	1.144	1.067	1.002	0.825	0.879	0.618	0.486	0.622	0.661	0.726	0.629	1.247	0.58	0.665	0.807	0.593	2.063	0.698	1.125	0.24237
A0A7I2V2R5	520	N	Dipeptidyl peptidase 4 OS=Homo sapiens OX=9606 GN=DPP4 PE=1 SV=1	DPP4	1.267	0.794	1.064	1.216	1.682	0.599	1.225	0.868	0.8	0.813	0.886	0.625	0.73	1.087	0.893	0.554	0.914	1.097	0.881	1.077	1.31	1.002	1.336	0.9	1.161	1.14	1.489	1.195	1.114	0.801	0.923	1.061	0.67	0.944	0.696	1.155	1.078	0.794	1.101	0.689	0.928	0.282569
A0A7P0TAK8	1489	N	Neurogenic locus notch homolog protein 1 OS=Homo sapiens OX=9606 GN=NOTCH1 PE=4 SV=1	NOTCH1	1.18	0.689	0.817	0.989	0.958	0.857	0.922	0.779	0.634	0.825						0.617	0.751	1.175	0.679	0.805	0.805	1.001	0.964	0.772	1.058	0.715	1.31	0.93	1.007	0.688						0.932	0.932	0.643	0.965	1.058	0.92	0.237986
A0A7I2V381	1312	N	Cation-independent mannose-6-phosphate receptor OS=Homo sapiens OX=9606 GN=IGF2R PE=1 SV=1	IGF2R						0.724	0.867	1.291	0.781	1.117	0.93	0.772	1.101	1.044	1.033	1.168	0.717	1.957	0.795	1.414						1.336	1.485	1.449	1.086	0.86	1.079	0.875	0.979	1.01	1.134	1.644	1.965	1.173	1.848	1.146	0.824	0.0496307
A0A7I2V381	581	N	Cation-independent mannose-6-phosphate receptor OS=Homo sapiens OX=9606 GN=IGF2R PE=1 SV=1	IGF2R	1.111	0.765	0.783	1.313	1.195	0.761	0.93	1.231	0.77	0.81	1	0.567	0.924	0.817	0.875	0.742	1.101	1.062	0.873	0.942	0.704	0.806	1.095	0.893	0.891	1.044	1.147	1.04	0.988	0.657	0.959	1.004	0.878	0.791	0.878	0.95	1.256	0.65	1.26	0.692	0.999	0.971963
A0A7I2V381	400	N	Cation-independent mannose-6-phosphate receptor OS=Homo sapiens OX=9606 GN=IGF2R PE=1 SV=1	IGF2R	1.109	0.99	0.839	1.182	1.004	0.767	0.811	1.132	0.719	0.785	1.02	0.578	1.104	0.851	0.836	0.786	1.085	1.103	0.733	0.907	0.65	0.904	0.955	1.061	0.962	0.774	1.109	1.04	0.896	0.618	1.017	0.893	0.827	0.918	1.063	0.914	1.215	0.742	1.261	0.457	1.004	0.860768
H9KV31	201	N	Neural cell adhesion molecule 2 OS=Homo sapiens OX=9606 GN=NCAM2 PE=1 SV=2	NCAM2	0.768	0.72	0.8	0.943	1.06																1.174	0.918	1.268	0.703	0.831																0.877	0.390469
H9KV31	456	N	Neural cell adhesion molecule 2 OS=Homo sapiens OX=9606 GN=NCAM2 PE=1 SV=2	NCAM2						0.918	1.128	1.007	1.076	0.965	1.677	1.443	3.557	1.654	2.121											0.827	1.144	1.02	0.974	0.974	0.931	1.313	1.118	1.1	0.552						1.562	0.0254288
C9JIZ6	215	N	Prosaposin OS=Homo sapiens OX=9606 GN=PSAP PE=1 SV=2	PSAP	1.278	0.649	1.165	1.228	1.108	0.719	1.016	1.032	0.849	0.925	1.035	0.677	0.873	1.015	0.857	0.671	1.007	1.233	0.996	1.006	0.724	1.065	0.881	0.6	0.869	0.792	1.143	0.886	0.982	0.566	1.339	0.891	0.897	0.991	0.852	1.228	0.872	0.697	1.04	1.005	1.056	0.403837
A0A087WX80	1810	N	Laminin subunit alpha-2 OS=Homo sapiens OX=9606 GN=LAMA2 PE=1 SV=1	LAMA2	1.233	0.738	0.966	1.239	1.154	0.588	0.791	0.711	0.678	0.736	1.027	0.625	1.08	1.204	0.746	0.523	0.906	0.86	0.808	0.927	1.083	1.058	0.994	0.718	1.193	0.403	0.879	0.809	0.918	0.678	1.075	0.845	0.952	1.214	0.769	0.641	2.767	0.592	1.01	0.979	0.896	0.521957
H7C0L5	375	N	Inter-alpha-trypsin inhibitor heavy chain H4 (Fragment) OS=Homo sapiens OX=9606 GN=ITIH4 PE=1 SV=1	ITIH4	1.037	0.715	0.972	1.18	2.165	0.74	1.186	1.021	0.886	0.876	0.893	0.848	1.506	0.981	1.212						0.921	1.1	1.248	0.761	0.872	1.013	0.994	0.584	0.77	0.683	0.819	1.25	0.824	1.11	0.829						1.177	0.12995
B7ZKJ8	517	N	ITIH4 protein OS=Homo sapiens OX=9606 GN=ITIH4 PE=1 SV=1	ITIH4	1.037	0.715	0.972	1.18	2.165	0.74	1.186	1.021	0.886	0.876	0.893	0.848	1.506	0.981	1.212	1.207	1.018	0.769	0.833	1.074	0.921	1.1	1.248	0.761	0.872	1.013	0.994	0.584	0.77	0.683	0.819	1.25	0.824	1.11	0.829	0.969	1.075	0.758	1.201	0.934	1.128	0.162445
F8WF14	369	N	Carboxylic ester hydrolase OS=Homo sapiens OX=9606 GN=BCHE PE=1 SV=1	BCHE	1.079	0.518	0.932	0.802	1.061						0.738	0.599	0.614	0.928	0.766						0.942	0.737	0.989	0.768	0.882						0.834	1.33	0.944	0.795	0.831						0.888	0.181708
F8WF14	85	N	Carboxylic ester hydrolase OS=Homo sapiens OX=9606 GN=BCHE PE=1 SV=1	BCHE	1.202	0.62	1.193	1.084	1.204	0.708	0.954	1.13	0.947	0.885	0.881	0.593	1.007	0.971	1.174	0.583	1.008	0.799	0.965	0.741	0.837	0.673	1.193	0.748	1.04	1.029	0.906	1.02	1.163	0.685	0.88	1.204	0.9	1.154	0.744	0.783	0.86	0.615	1.172	0.821	1.012	0.918143
A0A286YFJ8	177	N	Immunoglobulin heavy constant gamma 4 (Fragment) OS=Homo sapiens OX=9606 GN=IGHG4 PE=1 SV=1	IGHG4	0.745	0.985	1.026	0.715	0.323	0.511	0.853	0.548	0.267	0.432	1.856	1.065	0.491	1.435	1.436	0.241	0.153	0.976	0.843	0.12	0.672	1.065	1.468	0.684	0.491	2.2	0.472	2.155	0.841	0.253	0.818	4.241	0.901	1.698	1.047	0.991	0.967	1.367	0.386	1.526	0.62	0.032239
Q5H9B4	65	N	Metalloproteinase inhibitor 1 (Fragment) OS=Homo sapiens OX=9606 GN=TIMP1 PE=1 SV=8	TIMP1	1.062	0.776	0.893	0.964	1.244	0.975	0.962	0.752	0.824	0.773	0.981	0.683	1.227	0.868	0.791	0.493	0.819	0.697	0.7	0.907	0.899	1.07	1.1	0.747	0.843	0.701	0.998	0.986	0.918	0.735	1.19	1.039	1.119	1.987	0.645	0.8	0.959	0.664	0.97	0.666	0.914	0.325636
A6XND1	88	N	Insulin-like growth factor-binding protein 3 OS=Homo sapiens OX=9606 GN=IGFBP3 PE=1 SV=1	IGFBP3	0.927	0.608	0.874	0.933	1.347	0.492	0.706	0.805	0.618	0.62	1.14	0.857	0.881	1.049	0.882	0.649	1.537	1.317	1.358	1.198	1.304	0.947	1.508	0.955	0.822	0.826	0.565	0.923	1.083	0.709	0.801	0.665	1.053	0.667	0.793	1.1	1.625	1.16	1.75	1.175	0.92	0.398133
A6XND1	171	N	Insulin-like growth factor-binding protein 3 OS=Homo sapiens OX=9606 GN=IGFBP3 PE=1 SV=1	IGFBP3	0.769	0.693	0.787	1.083	1.195	0.596	0.681	0.495	0.467	0.82	0.608	0.601	1.073	0.724	1.064						1.135	0.851	1.644	1.509	0.803	0.845	0.483	0.51	1.067	0.808	0.587	0.384	0.771	0.336	0.471						0.955	0.895983
A0A7I2V2D2	238	N	Plasma protease C1 inhibitor OS=Homo sapiens OX=9606 GN=SERPING1 PE=1 SV=1	SERPING1	0.827	0.485	0.637	0.968	1.124	1.001	1.029	0.748	0.932	0.77	0.735	0.592	0.581	0.835	0.825	0.506	1.326	1.089	0.705	0.876	1.041	1.138	0.875	0.692	1.045	1.39	1.38	1.356	1.345	0.727	1.196	1.092	0.856	0.619	0.818	0.733	1.09	0.619	1.064	0.919	0.83	0.0318064
A0A7I2V2D2	253	N	Plasma protease C1 inhibitor OS=Homo sapiens OX=9606 GN=SERPING1 PE=1 SV=1	SERPING1	0.712	0.528	0.675	0.858	1.27	0.608	0.588	1.024	0.98	0.869	1.016	0.705	0.566	1.02	1.2	0.831	1.059	0.943	0.969	0.927	1.031	1.011	1.406	0.935	1.171	1.184	1.001	1.018	1.202	0.767	1.113	1.323	0.911	0.973	0.771	0.922	1.006	0.713	1.203	0.963	0.841	0.0101787
A0A087X2B3	217	N	Neuronal cell adhesion molecule OS=Homo sapiens OX=9606 GN=NRCAM PE=1 SV=1	NRCAM	1.14	1.039	1.006	1.346	1.157	0.54	0.782	0.84	0.73	0.697	0.843	0.714	0.68	0.916	0.928	0.629	0.789	0.942	0.904	0.794	1.351	1.199	1.096	1.379	1.259	0.763	1.057	0.993	0.816	0.879	1.253	0.762	1.177	0.83	1.017	0.913	0.937	1.019	1.01	0.975	0.842	0.00770399
C9K055	119	N	Prenylcysteine oxidase 1 (Fragment) OS=Homo sapiens OX=9606 GN=PCYOX1 PE=1 SV=1	PCYOX1	0.875	0.647	1.106	1.259	1.377	0.966	1.32	1.186	1.022	1.001	1.15	0.619	0.984	1.363	1.531						1.095	0.996	1.435	0.905	1.093	1.303	1.186	1.253	1.065	0.905	1.246	1.129	0.887	1.188	0.951						0.986	0.665447
H0Y512	145	N	Adipocyte plasma membrane-associated protein (Fragment) OS=Homo sapiens OX=9606 GN=APMAP PE=1 SV=1	APMAP	0.983	0.718	0.802	1.421	1.251	0.765	1.028	0.684	0.637	0.974	1.129	0.721	1.697	1.292	1.01	0.606	1.179	0.823	1.481	0.829	0.851	0.936	1.005	0.856	0.854	1.02	1.188	1.032	0.801	0.512	2.513	1.012	0.849	1.395	0.863	1.33	0.762	0.665	0.947	0.562	1.004	0.826659
A0A087WTB5	93	N	Interleukin-6 receptor subunit alpha OS=Homo sapiens OX=9606 GN=IL6R PE=1 SV=1	IL6R						0.809	0.767	0.887	0.728	1.021	0.661	0.425	0.59	0.471	0.492	0.365	0.782	0.64	0.72	0.908						0.666	1.178	0.831	0.861	0.686	0.823	1.194	0.699	0.757	0.412	1.219	0.947	1.056	0.794	0.876	0.79	0.0302077
C9JF17	126	N	Apolipoprotein D (Fragment) OS=Homo sapiens OX=9606 GN=APOD PE=1 SV=1	APOD	0.83	0.64	0.721	1.154	1.698	1.225	1.07	0.964	1.031	0.728	0.745	0.596	0.655	1.007	1.148	0.721	0.866	0.786	0.485	1.384	0.993	0.609	0.776	0.694	0.704	0.786	0.891	1.145	1.002	1.083	1.347	1.225	0.705	1.057	0.962	1.247	1.268	0.915	1.009	1.052	0.948	0.381418
C9JF17	93	N	Apolipoprotein D (Fragment) OS=Homo sapiens OX=9606 GN=APOD PE=1 SV=1	APOD	0.664	0.914	0.817	1.171	1.119	1.22	0.895	0.974	0.915	0.905	0.658	0.643	0.591	0.85	0.876	0.559	0.939	0.755	0.651	1.079	1.038	0.743	0.919	0.665	0.815	0.924	0.922	1.079	1.147	0.709	1.612	1.273	0.737	0.955	0.532	0.838	0.853	0.788	0.838	0.724	0.949	0.539965
A0A7I2V5F8	195	N	Cathepsin F OS=Homo sapiens OX=9606 GN=CTSF PE=1 SV=1	CTSF	0.994	0.976	1.018	1.391	1.2						1.308	0.793	1.142	1.095	1.133						0.983	1.086	0.902	0.802	0.998						1.414	0.928	0.97	0.962	1.095						1.09	0.236022
A0A5F9ZH15	25	N	Biotinidase (Fragment) OS=Homo sapiens OX=9606 GN=BTD PE=1 SV=1	BTD	0.819	0.546	1.242	0.767	1.832	0.846	1.07	1.075	0.779	0.813	1.768	0.512	1.198	1.146	1.6	0.439	1.017	0.736	0.943	0.925	0.874	0.839	1.188	0.926	1.088	0.903	0.908	0.82	0.729	0.648	1.011	0.853	0.974	0.939	1.14	0.836	0.834	0.702	1.125	1.044	1.092	0.732058
A0A5F9ZH15	56	N	Biotinidase (Fragment) OS=Homo sapiens OX=9606 GN=BTD PE=1 SV=1	BTD	0.868	0.66	0.811	0.879	1.159	0.673	0.856	0.73	0.553	0.641	0.785	0.683	0.751	0.887	0.863	0.72	1.016	1.14	0.869	0.927	0.91	0.838	1.029	0.702	1.091	0.645	0.629	1.034	0.902	0.505	1.283	1.183	1.072	0.885	0.88	1.29	1.396	0.996	1.65	1.195	0.819	0.0279153
A0A5F9ZH15	255	N	Biotinidase (Fragment) OS=Homo sapiens OX=9606 GN=BTD PE=1 SV=1	BTD	0.928	0.676	1.17	1.16	1.594	0.908	1.393	1.127	0.901	1.153	0.839	0.684	0.739	0.81	0.718	0.618	0.898	0.747	0.712	0.758	1.209	1.184	1.608	1.009	0.961	0.957	1.025	0.974	1.088	0.757	1.205	0.833	0.9	0.989	0.93	1.161	0.844	0.795	1.117	0.833	0.909	0.119099
D6RFL4	151	N	Monocyte differentiation antigen CD14 (Fragment) OS=Homo sapiens OX=9606 GN=CD14 PE=1 SV=1	CD14	1.052	0.766	0.993	1.069	1.148	0.796	1.217	0.934	0.908	0.758	0.762	0.643	0.97	1.113	0.701	0.652	0.95	1.191	0.818	0.87	0.942	1.25	1.27	0.877	0.904	0.914	1.184	1.04	1.041	0.765	0.96	0.993	0.9	0.695	0.954	1.026	0.911	0.862	0.833	0.726	0.961	0.429977
A0A140TA32	226	N	C4a anaphylatoxin OS=Homo sapiens OX=9606 GN=C4A PE=1 SV=1	C4A	1.011	0.502	0.838	1.275	1.208																0.815	0.943	1.043	0.678	1.317																1.008	0.932256
A0A140TA32	1328	N	C4a anaphylatoxin OS=Homo sapiens OX=9606 GN=C4A PE=1 SV=1	C4A	1.128	0.424	0.829	1.571	1.244																1.021	1.134	1.522	0.884	1.386																0.874	0.4308
A0A140TA32	1391	N	C4a anaphylatoxin OS=Homo sapiens OX=9606 GN=C4A PE=1 SV=1	C4A	1.218	0.759	1.222	1.539	1.569																0.85	0.875	1.278	0.951	1.224																1.218	0.281378
F5GZZ9	93	N	Scavenger receptor cysteine-rich type 1 protein M130 OS=Homo sapiens OX=9606 GN=CD163 PE=1 SV=1	CD163	1.657	1.17	1.049	1.128	0.977						1.182	1.024	1.1	1.301	0.847	0.913	1.134	1.196	0.831	0.638	1.133	0.927	1.021	1.305	0.923						1.028	0.872	0.936	0.736	0.695	0.605	0.708	0.654	0.629	1.046	1.222	0.0211506
F5GZZ9	989	N	Scavenger receptor cysteine-rich type 1 protein M130 OS=Homo sapiens OX=9606 GN=CD163 PE=1 SV=1	CD163	1.805	1.073	1.594	1.239	0.978																1.028	0.853	1.056	0.951	0.728																1.449	0.0305782
F5GZZ9	111	N	Scavenger receptor cysteine-rich type 1 protein M130 OS=Homo sapiens OX=9606 GN=CD163 PE=1 SV=1	CD163	1.677	1.179	0.938	0.972	1.109	0.624	0.802	0.683	0.506	0.726	1.035	1.054	1.067	1.205	1.044						1.023	0.819	1.235	1.055	0.899	0.942	2.299	0.985	0.864	0.58	0.883	0.618	1.004	0.767	0.76						0.992	0.956918
A0A087X0I3	258	N	Adenosine deaminase 2 OS=Homo sapiens OX=9606 GN=ADA2 PE=1 SV=1	ADA2	1.158	1.289	1.389	1.284	0.895	0.582	0.939	0.96	0.656	1.032											0.874	1.321	1.158	0.98	0.943	0.685	1.988	0.609	0.565	0.658											1.041	0.610498
H0YEA7	111	N	N-acetylglucosamine-1-phosphotransferase subunit gamma (Fragment) OS=Homo sapiens OX=9606 GN=GNPTG PE=1 SV=8	GNPTG						1.019	1.007	0.946	0.952	1.055	1.005	1.104	1.001	0.897	1.259	0.869	1.174	1.398	1.009	1.061						1.173	1.156	1.228	1.106	0.867	0.857	1.155	0.982		0.79	0.661	1.136	0.941	1.194	0.897	1.04	0.430204
A0A1B0GU92	263	N	Peptidase A1 domain-containing protein OS=Homo sapiens OX=9606 PE=1 SV=1	--	1.292	1.026	0.734	0.927	1.296	0.717	0.886	0.911	0.628	0.898	1.384	0.753	1.09	0.875	0.788	0.983	0.911	0.997	0.812	0.768	1.139	0.869	1.113	0.721	0.949	0.742	1.074	0.81	0.916	0.615	1.19	0.97	0.839	0.872	0.95	0.876	0.976	0.626	0.887	0.907	1.035	0.648973
F5H2L1	142	N	Adhesion G-protein-coupled receptor G6 (Fragment) OS=Homo sapiens OX=9606 GN=ADGRG6 PE=1 SV=1	ADGRG6	1.054	0.817	0.866	1.46	1.276																1.116	1.029	1.403	0.947	0.849																1.024	0.922558
D6RAR4	290	N	Hepatocyte growth factor activator OS=Homo sapiens OX=9606 GN=HGFAC PE=1 SV=1	HGFAC	1.367	0.866	0.636	1.318	1.282	0.924	1.184	0.834	0.874	0.796	0.929	1.074	0.838	1.159	1.135	0.639	1.219	1.317	1.151	1.211	1.368	1.098	1.425	0.951	1.035	1.116	1.08	1.16	1.133	0.694	1.317	0.816	1.046	0.956	1.046	1.275	1.042	1.089	0.88	1.031	0.963	0.451162
M0R3C9	1126	N	Neurogenic locus notch homolog protein 3 (Fragment) OS=Homo sapiens OX=9606 GN=NOTCH3 PE=1 SV=1	NOTCH3	0.987	0.823	0.787	1.062	0.911	0.725	0.945	0.781	0.743	0.825								0.941		0.659	0.936	0.753	1.052	0.758	1.003	0.909	0.709	1.018	0.73	0.852						0.988	1.049	0.878	0.696		0.964	0.55034
C9J1D9	118	N	Interleukin-1 receptor accessory protein (Fragment) OS=Homo sapiens OX=9606 GN=IL1RAP PE=1 SV=1	IL1RAP	1.074	0.814	1.04	1.358	1.416	0.723	1.094	1.118	0.683	0.695						0.51	0.976	1.271	0.777	1.078	1.436	1.237	1.238	0.986	0.816	0.945	0.909	1.154	1.137	0.861						1.362	1.049	0.949	1.151	0.91	0.906	0.171818
Q5SRP5	63	N	Apolipoprotein M OS=Homo sapiens OX=9606 GN=APOM PE=1 SV=1	APOM	0.642	0.29	0.983	0.668	1.644	1.056	1.388	1.248	1.138	0.864	0.894	0.805	1.011	1.125	1.256	0.523	1.531	0.948	1.048	1.319	1.178	0.888	1.23	0.78	0.911	1.253	0.935	0.986	1.06	0.763	1.13	0.963	1.012	1.177	0.894	1.366	1.027	0.869	1.323	1.121	0.977	0.443222
E5RIA2	50	N	Ectonucleotide pyrophosphatase/phosphodiesterase family member 2 OS=Homo sapiens OX=9606 GN=ENPP2 PE=1 SV=1	ENPP2	1.257	0.554	1.132	1.125	1.571											0.732	1.192	0.948	0.849	1.027	1.769	1.347	1.271	1.167	1.338											0.834	1.088	0.831	0.966	0.89	0.903	0.372156
H7BYX9	65	N	Vitamin K-dependent protein C (Fragment) OS=Homo sapiens OX=9606 GN=PROC PE=1 SV=1	PROC	0.998	0.876	1.109	1.165	1.623	0.805	1.171	1.309	0.754	0.865	0.826	0.709	1.02	0.845	1.064	0.846	1.47	0.982	0.98	0.861	1.068	1.422	1.631	0.971	0.988	1.215	1.009	1.017	1.169	0.751	0.971	0.978	0.855	1.18	0.919	1.404	1.157	1.117	1.249	1.035	0.917	0.148207
Q5R345	398	N	p-selectin OS=Homo sapiens OX=9606 GN=SELP PE=1 SV=1	SELP	0.95	0.91	1.063	1.007	1.126	0.819	0.978	1.32	0.621	1.238											1.237	0.729	0.772	0.737	1.017	0.966	1.405	0.931	1.152	0.875											1.021	0.807472
A0A3B3ISU0	486	N	Desmocollin-2 OS=Homo sapiens OX=9606 GN=DSC2 PE=1 SV=1	DSC2	1.343	1.216	0.688	1.053	1.091						0.985	0.977	0.769	0.765	0.844						0.925	0.795	1.307	0.694	1.252						1.671	0.868	0.897	0.761	0.676						0.988	0.93373
A0A3B3ISU0	249	N	Desmocollin-2 OS=Homo sapiens OX=9606 GN=DSC2 PE=1 SV=1	DSC2	0.997	0.903	0.592	0.955	1.261	0.757	1.177	0.785	0.588	0.59	1.216	0.82	0.932	0.986	0.96	0.379	1.065	1.134	0.96	0.82	0.991	0.779	1.205	0.65	1.083	0.69	1.25	0.8	0.915	0.933	1.603	0.758	1.203	0.894	0.694	0.909	1.055	0.855	0.784	1.04	0.936	0.362721
A0A087WW43	580	N	Inter-alpha-trypsin inhibitor heavy chain H3 OS=Homo sapiens OX=9606 GN=ITIH3 PE=1 SV=1	ITIH3	0.784	0.662	0.688	0.729	1.095	0.845	1.013	0.846	0.655	0.734	0.692	0.53	0.84	0.852	0.489	1.17	0.646	0.8	0.487	0.756	0.794	0.985	0.596	0.491	1.244	0.796	1.158	0.947	0.767	0.53	0.552	1.355	0.573	0.564	0.8	0.715	0.991	0.744	0.46	0.673	0.973	0.94704
H7C013	125	N	Albumin (Fragment) OS=Homo sapiens OX=9606 GN=ALB PE=1 SV=1	ALB	1.13	1.064	1.004	1.269	1.292																1.123	1.075	1.12	0.999	1.065																1.07	0.266358
H3BMV4	91	N	Integrin alpha-M (Fragment) OS=Homo sapiens OX=9606 GN=ITGAM PE=1 SV=2	ITGAM						0.499	0.645	0.616	0.626	0.604	1.061	1.057	0.871	1.332	0.74	0.604	0.672	0.987	0.716	0.82						0.676	1.04	0.753	0.981	0.534	1.132	0.847	1.083	0.932	1.001	1.041	0.913	0.758	2.93	0.805	0.768	0.075597
K7ER74	63	N	Apolipoprotein C-II OS=Homo sapiens OX=9606 GN=APOC4-APOC2 PE=1 SV=1	APOC4-APOC2	0.9	0.956	0.775	0.816	1.115	1.264	1.115	0.807	1.117	0.715	0.893	0.847	0.977	1.385	1.533						0.728	0.909	1.197	0.801	0.924	0.929	0.655	0.803	0.924	0.754	1.279	1.143	0.833	1.151	0.995						1.085	0.333016
A0A286YEY5	92	N	Immunoglobulin heavy constant alpha 2 (Fragment) OS=Homo sapiens OX=9606 GN=IGHA2 PE=1 SV=1	IGHA2	1.234	0.364	0.916	1.872	0.461	0.207	0.979	1.24	0.525	1.05											0.488	1.287	0.999	2.34	1.139	1.275	0.406	0.746	1.219	0.677											0.837	0.38807
A0A286YEY5	131	N	Immunoglobulin heavy constant alpha 2 (Fragment) OS=Homo sapiens OX=9606 GN=IGHA2 PE=1 SV=1	IGHA2	0.743	1.755	1.882	1.046	0.782	1.553	2.061	1.397													1.407	0.87	0.981	2.161	0.579	1.195	1.434			1.474											1.111	0.596756
A0A0G2JMB2	131	N	Immunoglobulin heavy constant alpha 2 (Fragment) OS=Homo sapiens OX=9606 GN=IGHA2 PE=1 SV=1	IGHA2	0.743	1.755	1.882	1.046	0.782	1.553	2.061	1.397								0.99	0.683	1.587	1.654	2.282	1.407	0.87	0.981	2.161	0.579	1.195	1.434			1.474						0.641	0.784	1.733	0.934	1.706	1.158	0.36101
P01876	144	N	Immunoglobulin heavy constant alpha 1 OS=Homo sapiens OX=9606 GN=IGHA1 PE=1 SV=2	IGHA1	0.743	1.755	1.882	1.046	0.782	1.553	2.061	1.397								0.99	0.683	1.587	1.654	2.282	1.407	0.87	0.981	2.161	0.579	1.195	1.434			1.474						0.641	0.784	1.733	0.934	1.706	1.158	0.36101
A0A286YEY5	205	N	Immunoglobulin heavy constant alpha 2 (Fragment) OS=Homo sapiens OX=9606 GN=IGHA2 PE=1 SV=1	IGHA2	0.39	2.486	0.861	0.781	0.679	0.727	0.351	0.983	0.413	0.614											0.947	1.126	0.569	2.013	0.372	0.485	0.735	0.545	0.927	0.668											0.988	0.781725
A0A0G2JMB2	205	N	Immunoglobulin heavy constant alpha 2 (Fragment) OS=Homo sapiens OX=9606 GN=IGHA2 PE=1 SV=1	IGHA2	0.39	2.486	0.861	0.781	0.679	0.727	0.351	0.983	0.413	0.614	0.838	0.748	1.11	0.494	0.821	0.954	1.014	1.543	0.748	1.736	0.947	1.126	0.569	2.013	0.372	0.485	0.735	0.545	0.927	0.668	0.523	1.1	0.69	1.115	1.018	0.645	0.734	0.567	0.669	2.105	1.042	0.865745
J3KSQ5	140	N	Angiotensin-converting enzyme OS=Homo sapiens OX=9606 GN=ACE PE=3 SV=1	ACE	0.963	0.886	0.757	1.419	1.57						1.001	0.721	0.752	1.153	3.861	0.708	0.712	0.945	1.174	0.686	1.396	0.927	0.88	0.873	0.895						1.18	1.15	0.682	1.168	0.893	0.581	0.999	0.153	0.753	0.731	1.305	0.203185
J3KSQ5	121	N	Angiotensin-converting enzyme OS=Homo sapiens OX=9606 GN=ACE PE=3 SV=1	ACE	0.877	0.945	0.862	1.156	1.183	0.483	0.689	0.72	0.569	0.668	0.822	0.485	0.454	0.746	2.793	0.669	0.904	0.806	0.905	0.798	1.177	0.929	0.85	0.893	0.902	0.615	0.994	0.542	0.931	0.483	1.071	0.919	0.72	0.813	0.505	0.813	1.126	0.59	1.02	0.884	1.045	0.892086
F8W870	92	N	Noelin (Fragment) OS=Homo sapiens OX=9606 GN=OLFM1 PE=1 SV=1	OLFM1	1.052	0.795	0.616	0.808	1.096																1.022	1.669	0.926	0.828	0.855																0.824	0.309918
A0A0G2JMB2	327	N	Immunoglobulin heavy constant alpha 2 (Fragment) OS=Homo sapiens OX=9606 GN=IGHA2 PE=1 SV=1	IGHA2						1.015	0.884	1.475	0.689	1.108	0.501	0.59	0.557	0.65	0.891	0.383	0.733	0.893	0.79	0.953						1.011	1.068	0.893	1.159	0.841	0.918	1.114	0.548	1.168	0.985	0.57	0.739	0.453	0.688	0.791	0.936	0.481356
P01876	340	N	Immunoglobulin heavy constant alpha 1 OS=Homo sapiens OX=9606 GN=IGHA1 PE=1 SV=2	IGHA1						1.015	0.884	1.475	0.689	1.108	0.501	0.59	0.557	0.65	0.891	0.383	0.733	0.893	0.79	0.953						1.011	1.068	0.893	1.159	0.841	0.918	1.114	0.548	1.168	0.985	0.57	0.739	0.453	0.688	0.791	0.936	0.481356
H0YLN3	69	N	Semaphorin-4B (Fragment) OS=Homo sapiens OX=9606 GN=SEMA4B PE=1 SV=8	SEMA4B	1.22	0.691	1.037	1.033	0.858	0.761	0.906	0.862	0.75	0.836	0.845	0.577	1.093	0.936	0.802	0.899	1.353	1.107	1.206	1.141	0.988	0.817	3.193	0.814	1.35	0.825	0.868	1.051	0.835	0.772	0.926	0.822	0.878	1.025	0.781	1.282	1.392		1.179	1.277	0.853	0.215832
E9PFD9	419	N	Semaphorin-4D OS=Homo sapiens OX=9606 GN=SEMA4D PE=1 SV=1	SEMA4D	1.13	0.797	0.808	1.206	1.204	0.598	1.05	0.815	0.749	0.859	0.873	0.966	1.172	1.275	0.98	0.705	0.993	1.054	0.785	0.638	0.933	0.916	1.153	0.848	1.071	0.86	1.384	0.779	1.061	0.606	1.273	1.184	1.21	1.202	0.873	0.785	0.997	0.797	0.829	0.933	0.947	0.406345
I3L145	322	N	Sex hormone-binding globulin OS=Homo sapiens OX=9606 GN=SHBG PE=1 SV=1	SHBG	0.64	0.246	0.613	0.697	1.145	0.793	0.643	0.555	0.61	0.475	0.525	0.542	0.708	1.641	0.735	0.665	1.137	1.371	0.63	1.352	1.124	0.715	0.645	0.365	1.526	0.84	1.843	2.053	0.686	0.828	1.115	0.704	1.291	1.069	0.94	1.158	1.253	0.691	0.698	0.756	0.775	0.0527467
I3L145	338	N	Sex hormone-binding globulin OS=Homo sapiens OX=9606 GN=SHBG PE=1 SV=1	SHBG	0.586	0.464	0.648	0.629	0.949	1.05		1.074	1.181	0.945											0.736	0.603	0.668	0.47	0.822	1.698	0.941	0.783	1.306	1.036											0.923	0.714117
C9JXX7	170	N	Integrin alpha-6 (Fragment) OS=Homo sapiens OX=9606 GN=ITGA6 PE=1 SV=1	ITGA6
J3KPA1	270	N	Cysteine-rich secretory protein 3 OS=Homo sapiens OX=9606 GN=CRISP3 PE=1 SV=1	CRISP3	0.869	0.665	1.086	0.709	0.875	0.522	0.865	0.98	0.532	0.782	0.817	0.561	0.44	0.7	0.747	0.478	0.625	0.672	1.068	0.507	0.735	1.364	1.265	0.957	0.754	0.875	0.87	1.003	1.016	0.689	0.708	1.138	0.435	1.195	0.566	0.896	0.825	0.804	0.67	1.096	0.812	0.0228944
D6RD17	80	N	Immunoglobulin J chain (Fragment) OS=Homo sapiens OX=9606 GN=JCHAIN PE=1 SV=8	JCHAIN	1.35	0.765	2.176	0.832	1.49																1.16	1.157	1.522	0.808	0.666																1.245	0.465437
P01833	469	N	Polymeric immunoglobulin receptor OS=Homo sapiens OX=9606 GN=PIGR PE=1 SV=4	PIGR	0.977	0.746	1.287	1.066	0.846	0.876	0.891	1.37	0.694	0.84	0.682	0.945	0.74	0.815	0.557	0.974	0.673	1.031	0.933	1.039	0.781	1.326	1.736	0.794	0.934	0.645	1.371	1.033	1.161	0.789	0.79	1.542	0.769	0.72	0.906	0.525	0.841	0.615	0.692	1.217	0.937	0.677417
P01833	499	N	Polymeric immunoglobulin receptor OS=Homo sapiens OX=9606 GN=PIGR PE=1 SV=4	PIGR	0.806	0.831	0.906	1.113	0.928	0.845	0.879	1.144	0.655	0.723											0.831	1.019	1.195	0.721	0.971	0.865	1.022	1.041	0.878	0.555											0.971	0.795736
Q6UX71	316	N	Plexin domain-containing protein 2 OS=Homo sapiens OX=9606 GN=PLXDC2 PE=1 SV=1	PLXDC2	0.666	0.546	0.836	0.721	1.234																0.784	0.698	0.924	0.647	1.835																0.819	0.510738
Q6GTS8	442	N	N-fatty-acyl-amino acid synthase/hydrolase PM20D1 OS=Homo sapiens OX=9606 GN=PM20D1 PE=1 SV=3	PM20D1	0.498	0.341	1.232	1.861	0.705	0.276	0.221	3.097	1.03	0.544	0.158	1.612	0.581	0.35	0.199	0.61	0.578	0.286	0.534	0.169	0.671	0.58	3.79	2.082	1.769	0.396	0.27	0.354	1.86	0.25	0.244	1.344	1.383	0.44	0.942	0.731	1.409	1.575	1.779	0.96	0.652	0.0637765
Q6GTS8	72	N	N-fatty-acyl-amino acid synthase/hydrolase PM20D1 OS=Homo sapiens OX=9606 GN=PM20D1 PE=1 SV=3	PM20D1						0.711	0.791	1.689	0.997	0.647	0.651	1.072	0.798	0.754	0.717	0.746	0.96	0.679	0.793	0.675						0.756	0.678	0.643	1.21	0.475	0.639	1.173	1.367	0.639	1.056	1.024	1.265	1.2	1.515	1.163	0.857	0.243032
P49908	174	N	Selenoprotein P OS=Homo sapiens OX=9606 GN=SELENOP PE=1 SV=3	SELENOP	1.424	0.835	0.893	1.817	1.256	0.593	0.761	0.834	0.684	1.007	1.087	0.718	0.892	0.953	1.008	0.419	0.903	0.956	1.1	1.081	1.341	0.889	1.536	1.039	0.852	0.881	0.943	0.829	0.911	0.572	1.408	1.015	0.753	1.264	1.035	0.767	0.912	0.752	1.431	0.67	0.971	0.656125
P49908	83	N	Selenoprotein P OS=Homo sapiens OX=9606 GN=SELENOP PE=1 SV=3	SELENOP	1.013	0.865	1.082	1.847	1.927	0.732	0.79	1.022	0.824	1.068	0.919	0.871	1.141	0.699	1.09	0.649	0.738	1.097	1.127	0.996	1.603	1.113	2.331	1.229	1.335	0.93	0.886	0.95	0.914	0.786	1.354	0.991	1.174	1.208	1.069	1.044	0.905	0.96	1.659	1.12	0.87	0.0975775
Q14515	169	N	SPARC-like protein 1 OS=Homo sapiens OX=9606 GN=SPARCL1 PE=1 SV=2	SPARCL1	1.222	0.897	0.62	1.077	1.349	0.797	0.418	0.963	0.791	0.801	1.368	0.659	0.893	1.677	0.965	0.827	0.626	0.835	0.888	0.797	1.31	1.159	1.267	0.812	1.101	0.872	1.212	1.218	1.136	0.865	1.614	0.813	1.702	0.816	1.067	0.567	0.888	0.548	0.64	0.979	0.897	0.269845
Q9Y5C1	296	N	Angiopoietin-related protein 3 OS=Homo sapiens OX=9606 GN=ANGPTL3 PE=1 SV=1	ANGPTL3	1.009	0.722	0.973	0.877	1.036																0.878	0.703	0.777	0.664	1.052																1.133	0.250358
Q9Y5C1	115	N	Angiopoietin-related protein 3 OS=Homo sapiens OX=9606 GN=ANGPTL3 PE=1 SV=1	ANGPTL3	0.954	1.065	1.341	1.02	1.258																1.083	1.29	1.036	0.772	1.137																1.06	0.565843
P33151	442	N	Cadherin-5 OS=Homo sapiens OX=9606 GN=CDH5 PE=1 SV=5	CDH5	0.929	1.062	0.817	0.926	2.135	0.645	0.907	0.936	0.698	0.834	1.189	0.837	0.862	1.065	1.332	0.512	1.171	0.834	1.12	1.226	1.012	1.019	0.876	0.695	1.196	0.995	1.282	0.904	1.157	0.551	1.313	0.916	0.996	0.876	0.669	0.963	1.223	0.9	1.02	1.143	1.017	0.942533
P19823	118	N	Inter-alpha-trypsin inhibitor heavy chain H2 OS=Homo sapiens OX=9606 GN=ITIH2 PE=1 SV=2	ITIH2	0.827	0.726	1.017	1.312	1.68	0.955	1.083	1.109	0.846	0.789	1.186	0.79	1.024	1.148	1.148	0.875	1.302	1.037	0.838	0.938	1.145	0.928	1.183	0.761	1.049	1.033	0.976	1.039	0.928	0.62	0.916	0.877	0.939	0.839	0.907	1.001	0.844	0.831	0.893	0.907	1.108	0.117905
P05160	545	N	Coagulation factor XIII B chain OS=Homo sapiens OX=9606 GN=F13B PE=1 SV=3	F13B	1.159	1.01	1.299	1.035	1.764																1.013	1.014	1.961	0.855	1.159																1.044	0.715349
P05160	162	N	Coagulation factor XIII B chain OS=Homo sapiens OX=9606 GN=F13B PE=1 SV=3	F13B	0.918	0.766	1.071	1.102	1.437																1.178	0.843	2.095	1.264	0.953																0.836	0.453002
Q8NI99	145	N	Angiopoietin-related protein 6 OS=Homo sapiens OX=9606 GN=ANGPTL6 PE=1 SV=1	ANGPTL6	0.887	0.771	1.014	1.025	1.14	0.815	0.724	0.978	0.691	0.794	0.857	1.088	0.602	0.733	0.868	0.569	1.132	1.277	0.851	1.345	0.997	1.025	0.988	0.875	0.895	0.819	0.762	0.968	1.017	0.567	0.543	0.463	0.547	0.494	0.716	1.962	1.193	1.232	0.911	1.733	0.971	0.86516
P55290	598	N	Cadherin-13 OS=Homo sapiens OX=9606 GN=CDH13 PE=1 SV=1	CDH13	1.221	0.552	0.666	1.441	1.653	0.787	0.935	1.28	0.673	0.971						0.617	0.958	0.591	0.943	0.871	1.247	1.131	0.82	0.471	0.977	1.033	0.758	0.817	1.221	0.544						0.766	1.02	0.754	1.108	0.545	1.072	0.630946
P55290	86	N	Cadherin-13 OS=Homo sapiens OX=9606 GN=CDH13 PE=1 SV=1	CDH13	0.872	0.696	0.738	0.887	1.012																0.896	0.801	0.786	0.547	0.894																1.072	0.523384
P05156	103	N	Complement factor I OS=Homo sapiens OX=9606 GN=CFI PE=1 SV=2	CFI	1.044	0.725	0.856	1.175	1.349	0.671	0.868	1.059	0.574	1.047	0.996	0.781	1.204	0.796	0.679	0.622	1.548	0.988	1.206	1.067	0.894	0.958	1.095	0.832	0.942	1.251	1.032	0.948	0.995	0.674	0.997	1.269	1.053	0.89	1.195	0.865	1.253	0.773	1.218	0.964	0.958	0.380163
P05156	494	N	Complement factor I OS=Homo sapiens OX=9606 GN=CFI PE=1 SV=2	CFI	1.109	0.758	0.867	1.137	1.134	0.758	0.989	1.02	0.661	1.102	0.789	0.751	0.749	0.817	0.53	0.716	1.237	0.852	1.111	0.919	0.875	0.871	1.131	0.925	0.83	1.087	1.006	0.814	1.058	0.645	0.934	1.137	0.965	0.634	1.055	0.814	1.039	0.75	1.084	0.681	0.982	0.694796
P05156	177	N	Complement factor I OS=Homo sapiens OX=9606 GN=CFI PE=1 SV=2	CFI	1.053	0.954	0.937	1.174	1.307	0.716	0.985	1.376	0.787	1.579	0.857	0.666	1.317	0.743	0.815	0.901	1.311	1.111	1.708	0.976	1.15	0.802	1.256	1.36	0.976	1.663	1.632	1.432	1.645	0.65	0.924	0.94	0.827	1.198	1.14	1.42	1.201	1.227	1.426	1.386	0.877	0.111781
P05156	70	N	Complement factor I OS=Homo sapiens OX=9606 GN=CFI PE=1 SV=2	CFI	0.845	0.494	0.695	0.991	1.002	0.721	0.68	0.785	0.517	0.812	0.736	0.618	0.898	0.827	0.566	0.504	0.812	0.65	0.854	0.538	0.608	0.724	0.74	0.617	0.784	1.146	0.986	0.948	0.905	0.588	1.071	1.319	1.054	0.765	1.21	0.581	0.808	0.52	1.006	0.665	0.853	0.0704371
P05156	464	N	Complement factor I OS=Homo sapiens OX=9606 GN=CFI PE=1 SV=2	CFI
P0DP01	92	N	Immunoglobulin heavy variable 1-8 OS=Homo sapiens OX=9606 GN=IGHV1-8 PE=3 SV=1	IGHV1-8	1.231	0.587	1.365	1.109	1.313	0.535	0.741	1.251	1.007	0.909	0.532	1.335	1.274	0.845	0.787	0.589	1.247	0.933	1.022	0.971	1.037	0.815	1.17	1.018	1.045	1.235	2.006	0.622	0.917	0.901	0.427	1.527	0.449	1.111	0.714	0.803	1.375	0.822	1.826	0.48	0.965	0.974996
P14151	60	N	L-selectin OS=Homo sapiens OX=9606 GN=SELL PE=1 SV=2	SELL	1.119	0.745	0.928	1.166	1.365																1.1	1.139	1.29	0.985	1.017																0.962	0.644902
P14151	104	N	L-selectin OS=Homo sapiens OX=9606 GN=SELL PE=1 SV=2	SELL	1.366	0.739	1.321	1.013	1.049	0.879	1.031	1.2	0.784	0.86	0.958	0.961	0.878	0.994	1.12	0.739	1.166	1.023	0.867	1.103	1.479	1.235	0.809	1.061	0.821	0.981	1.281	0.898	1.114	0.663	0.92	0.812	1.089	0.931	0.803	0.829	0.966	0.712	1.034	1.097	1.026	0.60346
Q92820	203	N	Gamma-glutamyl hydrolase OS=Homo sapiens OX=9606 GN=GGH PE=1 SV=2	GGH	1.001	0.852	0.712	1.088	1.164	0.885	0.962	1.095	0.729	0.85	0.783	0.463	0.711	0.797	0.654	0.646	0.793	0.884	1.071	0.833	0.868	1.362	1.174	1.005	0.908	0.784	0.964	0.61	1.197	0.556	1.123	1.366	0.946	0.621	0.711	0.678	1.05	0.888	1.005	0.743	0.915	0.309165
P13671	855	N	Complement component C6 OS=Homo sapiens OX=9606 GN=C6 PE=1 SV=3	C6	1.033	0.66	1.065	1.258	1.333	0.842	1.104	1.403	0.802	0.811	0.818	0.618	0.932	0.829	0.764	0.712	0.967	1.075	0.815	0.824	0.939	1.175	0.937	0.685	0.818	0.832	0.869	1.086	0.975	0.663	0.909	1.439	0.882	0.738	0.737	0.902	1.34	0.724	0.913	0.867	1.013	0.895283
P13671	324	N	Complement component C6 OS=Homo sapiens OX=9606 GN=C6 PE=1 SV=3	C6	0.913	0.589	0.858	1.117	1.162	0.798	0.964	1.199	0.742	0.755	0.77	0.65	0.829	0.908	0.643	0.783	1.159	1.175	0.927	1.024	0.906	0.959	0.94	0.596	0.979	1.025	1.208	1.245	1.036	0.574	0.956	1.211	0.826	0.684	0.838	1.15	1.296	0.916	1.123	0.905	0.927	0.297913
P02748	277	N	Complement component C9 OS=Homo sapiens OX=9606 GN=C9 PE=1 SV=2	C9	1.405	0.956	1.096	1.504	1.73	1.212	1.031	1.022	0.736	0.896	1.028	0.794	1.893	1.089	1.078						1.376	0.996	1.583	1.186	0.867	0.917	1.18	1.085	0.907	0.481	1.372	1.227	0.937	1.264	0.979						1.068	0.526537
Q12860	457	N	Contactin-1 OS=Homo sapiens OX=9606 GN=CNTN1 PE=1 SV=1	CNTN1	1.127	0.596	0.813	0.92	1.038	0.638	0.917	0.811	0.77	0.872	1.06	0.919	0.863	1.118	0.987	0.615	0.964	0.95	0.742	0.985	1.071	0.964	0.835	0.814	0.978	0.736	1.082	1.12	1.024	0.771	1.062	1.014	1.188	0.887	1.024	0.905	0.887	0.993	0.899	0.794	0.929	0.123888
P08603	882	N	Complement factor H OS=Homo sapiens OX=9606 GN=CFH PE=1 SV=4	CFH	0.993	0.691	0.916	1.543	0.99	0.708	0.957	1.187	0.755	0.968	1.027	0.674	0.902	0.955	0.93	0.75	0.805	0.907	1.064	0.913	1.159	1.238	2.275	1.658	1.101	1.37	1.023	0.882	1.097	0.54	1.424	1.059	1.046	1.451	1.21	0.947	1.008	0.779	1.253	0.854	0.797	0.0154377
P08603	911	N	Complement factor H OS=Homo sapiens OX=9606 GN=CFH PE=1 SV=4	CFH	0.804	0.627	0.684	0.898	1.09	1.021	0.945	0.903	0.64	0.809	0.807	0.473	0.711	0.684	0.691	0.663	1.048	0.974	0.66	1.309	0.593	1.539	0.778	0.659	0.885	0.883	0.969	0.82	0.839	0.578	0.817	1.694	0.678	0.766	0.693	1.138	1.241	0.736	1.08	1.044	0.892	0.251681
P08603	1029	N	Complement factor H OS=Homo sapiens OX=9606 GN=CFH PE=1 SV=4	CFH	0.778	0.646	0.836	1.18	1.104	0.949	0.687	1.081	0.732	0.962	0.911	0.667	0.909	0.903	0.866	0.752	1.121	1.123	0.95	0.869	0.781	0.976	1.278	0.871	0.897	0.873	0.839	0.651	0.821	0.534	0.881	0.988	0.906	1.246	0.926	0.817	1.132	0.786	1.173	1.009	0.98	0.805649
P08603	217	N	Complement factor H OS=Homo sapiens OX=9606 GN=CFH PE=1 SV=4	CFH	0.952	0.933	0.924	1.403	1.099	0.888	1.041	1.177	0.657	1.04	0.723	0.493	0.934	0.773	0.937	1.155	1.225	1.066	0.999	0.827	0.94	1.135	1.27	1.055	0.903	1.082	0.965	0.983	0.96	0.614	1.072	1.264	0.853	0.806	0.586	0.949	1.214	0.595	1.04	0.833	1.007	0.940811
P07357	437	N	Complement component C8 alpha chain OS=Homo sapiens OX=9606 GN=C8A PE=1 SV=2	C8A	0.798	0.777	1.008	1.138	1.281	0.823	1.063	1.224	0.871	0.816	1.028	0.671	0.958	0.842	0.85	0.314	0.917	0.937	0.908	0.839	1.215	0.906	1.745	1.03	1.072	1.87	1.037	1.438	1.072	0.903	1.233	1.169	0.857	0.859	1.152	1.098	0.752	1.305	1.074	0.948	0.795	0.00664303
P10909	86	N	Clusterin OS=Homo sapiens OX=9606 GN=CLU PE=1 SV=1	CLU	0.816	0.643	0.963	0.692	1.378	0.738	1.093	1.104	0.649	0.767	0.875	0.879	0.896	1.04	0.801	0.547	0.713	0.858	0.479	0.833	0.792	0.962	0.879	0.653	0.673	0.622	0.786	1.049	0.995	0.738	0.882	1.337	0.704	0.982	1.15	0.737	0.666	0.323	0.68	0.718	1.027	0.683117
P10909	103	N	Clusterin OS=Homo sapiens OX=9606 GN=CLU PE=1 SV=1	CLU	1.201	1.043	1.241	1.333	2.485	0.9	1.237	1.094	1.044	0.929	0.855	0.917	1.159	1.145	1.468	0.936	1.26	0.952	0.79	1.069	1.192	1.26	1.59	1.164	1.14	0.989	0.864	0.863	0.883	0.605	1.014	1.516	0.98	0.957	0.78	1.126	0.961	0.787	1.07	0.971	1.113	0.19885
P10909	291	N	Clusterin OS=Homo sapiens OX=9606 GN=CLU PE=1 SV=1	CLU	0.916	0.725	0.997	1.246	1.074	0.853	0.948	1.296	0.817	0.91	1.202	1.074	1.128	1.363	1.282	0.56	0.902	0.455	0.656	1.184	0.983	0.805	0.602	0.705	0.531	0.799	0.811	0.775	0.84	0.608	1.007	0.911	0.589	0.956	0.75	0.715	0.703	0.591	0.531	0.721	1.312	0.00275665
P10909	374	N	Clusterin OS=Homo sapiens OX=9606 GN=CLU PE=1 SV=1	CLU	1.041	0.804	0.89	1.124	1.603	0.831	1.169	0.848	0.791	0.81	0.792	0.818	0.886	0.84	1.079	0.647	1.147	0.99	0.559	0.921	0.999	1.015	1.332	0.866	0.87	0.867	0.83	0.905	0.902	0.604	1.016	1.626	0.969	0.861	0.878	0.802	1.232	0.623	0.924	1.065	0.969	0.657599
P15144	234	N	Aminopeptidase N OS=Homo sapiens OX=9606 GN=ANPEP PE=1 SV=4	ANPEP	0.923	0.536	1.093	1.07	1.17	0.777	0.983	1.394	0.773	0.865	1.138	0.623	0.875	1.94	1.209	0.905	1.154	0.811	0.883	1.028	1.097	0.985	1.521	0.997	0.812	0.973	1.004	0.847	1.05	0.757	1.277	2.275	1.062	1.172	1.009	0.918	1.124	0.848	1.255	0.878	0.922	0.30379
P15144	128	N	Aminopeptidase N OS=Homo sapiens OX=9606 GN=ANPEP PE=1 SV=4	ANPEP	1.127	0.75	1.792	1.81	1.847						0.873	0.791	0.809	0.945	0.773	1.08	1.195	1.004	0.934	0.999	2.055	1.24	1.607	1.648	1.618						0.514	0.424	0.463	0.434	0.467	1.074	1.283	1.914	1.221	1.221	0.974	0.688667
P01024	85	N	Complement C3 OS=Homo sapiens OX=9606 GN=C3 PE=1 SV=2	C3	0.93	0.78	0.881	1.107	0.896	0.707	0.568	1.171	0.964	1.187	1.542	0.912	1.581	0.964	1.399	1.165	1.321	1.224	1.489	1.237	0.802	0.846	1.161	0.803	1.027	1.169	0.571	0.917	1.179	0.585	1.237	1.268	1.341	1.51	1.239	1.447	1.381	1.021	1.763	1.256	0.978	0.861013
P02750	186	N	Leucine-rich alpha-2-glycoprotein OS=Homo sapiens OX=9606 GN=LRG1 PE=1 SV=2	LRG1	1.734	1.199	2.237	1.957	2.006	0.804	0.917	0.932	0.588	0.713	1.363	0.827	1.71	1.124	1.088	0.984	0.748	1.058	1.205	0.826	1.192	2.125	1.756	0.848	0.688	0.841	1.089	0.641	0.543	0.587	1.346	1.709	1.048	0.823	0.933	0.911	1.067	0.648	0.821	0.879	1.172	0.190476
P02750	325	N	Leucine-rich alpha-2-glycoprotein OS=Homo sapiens OX=9606 GN=LRG1 PE=1 SV=2	LRG1	0.834	0.654	0.767	0.823	0.817	0.878	1.019	0.897	0.667	0.624	0.799	0.634	0.807	0.699	0.589	0.535	0.871	0.968	0.719	0.501	0.594	1.384	0.892	0.603	1.016	0.871	0.939	0.997	0.879	0.487	0.915	2.095	0.846	0.805	0.668	0.655	1.404	0.731	0.686	0.878	0.823	0.0836986
Q13790	118	N	Apolipoprotein F OS=Homo sapiens OX=9606 GN=APOF PE=1 SV=2	APOF	1.069	0.66	1.123	1.025	1.171	0.779	0.989	1.036	0.86	0.892	0.911	0.822	0.893	1.03	0.933	0.542	0.954	0.854	0.981	0.924	0.957	1.109	0.906	0.625	0.974	1.116	1.008	0.999	1.04	0.739	0.926	0.769	1.157	0.899	1.507	0.836	0.841	1.043	0.972	0.779	0.961	0.530941
P02760	250	N	Protein AMBP OS=Homo sapiens OX=9606 GN=AMBP PE=1 SV=1	AMBP
P09871	174	N	Complement C1s subcomponent OS=Homo sapiens OX=9606 GN=C1S PE=1 SV=1	C1S	1.026	0.579	1.16	0.951	1.848	1.177	1.749	1.035	1.253	1.187	1.429		1.14	1.137	1.251						0.762	0.831	1.402	0.527	0.935	1.353	1.329	1.014	0.783	0.637	1.145	0.879	1.342	1.237	1.111						1.186	0.110836
P11597	358	N	Cholesteryl ester transfer protein OS=Homo sapiens OX=9606 GN=CETP PE=1 SV=2	CETP	1.037	1.183	0.97	1.616	0.936	0.587	0.678	1.115	0.592	0.985	1.013	0.724	1.156	0.989	0.863	0.508	0.881	1.083	0.942	1.031	1.521	1.248	1.058	1.307	0.87	0.889	1.303	0.882	1.091	0.725	1.163	1.301	0.763	0.735	0.71	0.821	1.006	0.992	0.887	0.95	0.934	0.328528
P11597	257	N	Cholesteryl ester transfer protein OS=Homo sapiens OX=9606 GN=CETP PE=1 SV=2	CETP	0.926	1.147	1.186	0.982	1.016	0.792	0.804	1.283	0.75	1.011	1.212	0.928	1.19	0.815	1.15	0.926	1.171	1.644	0.682	1.688	0.942	0.891	0.967	1.079	0.964	1.029	1.007	0.855	1.051	0.72	0.793	1.516	0.944	0.978	0.826	0.456	1.346	0.985	1.166	1.063	1.088	0.290769
P01031	741	N	Complement C5 OS=Homo sapiens OX=9606 GN=C5 PE=1 SV=4	C5	0.979	0.791	0.937	1.298	1.024	0.76	0.855	1.388	0.669	1.081	0.846	0.836	1.045	0.818	0.852	0.743	0.941	0.878	0.855	0.678	0.723	0.924	1.094	0.852	0.965	0.85	0.928	0.866	0.853	0.589	1.167	1.197	0.907	1.145	1.152	0.671	1.216	0.656	0.889	0.668	0.998	0.968719
P01031	1630	N	Complement C5 OS=Homo sapiens OX=9606 GN=C5 PE=1 SV=4	C5	0.914	0.894	0.762	1.094	1.124	0.939	1.067	1.513	1.021	1.126	0.846	0.81	1.106	0.934	1.075	0.713	1.234	1.142	1.056	1.091	0.91	0.8	0.928	0.782	1.062	0.914	1.13	0.909	0.95	0.621	1.104	1.009	0.968	0.969	1.005	0.854	1.226	0.825	1.141	0.784	1.083	0.156166
P01008	128	N	Antithrombin-III OS=Homo sapiens OX=9606 GN=SERPINC1 PE=1 SV=1	SERPINC1	0.739	0.634	0.929	0.874	1.78	1.035	1.397	1.214	0.915	0.836	1.017	0.707	1.181	1.18	1.525	0.677	1.19	1.029	0.811	1.125	1.006	0.944	1.464	0.802	1.154	1.13	0.982	1.119	1.085	0.639	1.053	1.047	1.08	1.004	0.971	1.061	0.994	0.803	1.008	1.085	1.018	0.931132
P01008	187	N	Antithrombin-III OS=Homo sapiens OX=9606 GN=SERPINC1 PE=1 SV=1	SERPINC1						1.563	1.855	1.151	1.049	0.698						0.911	1.22	1.164	0.918	1.484						1.237	1.092	1.631	1.058	0.775						1.124	0.819	0.934	0.859	1.047	1.136	0.339814
P24387	204	N	Corticotropin-releasing factor-binding protein OS=Homo sapiens OX=9606 GN=CRHBP PE=1 SV=2	CRHBP	1.199	0.607	0.9	1.095	1.605																1.125	0.85	1.116	1.178	0.868																1.052	0.952988
O75882	914	N	Attractin OS=Homo sapiens OX=9606 GN=ATRN PE=1 SV=2	ATRN	0.85	0.676	0.782	0.929	1.149	0.988	1.247	1.056	0.872	0.772	1.194	1.231	0.649	0.752	0.886		0.953	1.388	1.374	1.032	0.875	0.893	0.953	0.835	0.828	1.069	1.269	1.066	1.297	1.017	1.295	1.57	1.121	0.742	1.478	1.47	1.443	0.83	1.241	1.077	0.884	0.0976104
O75882	923	N	Attractin OS=Homo sapiens OX=9606 GN=ATRN PE=1 SV=2	ATRN	0.85	0.676	0.782	0.929	1.149	0.988	1.247	1.056	0.872	0.772	1.194	1.231	0.649	0.752	0.886		0.953	1.388	1.374	1.032	0.875	0.893	0.953	0.835	0.828	1.069	1.269	1.066	1.297	1.017	1.295	1.57	1.121	0.742	1.478	1.47	1.443	0.83	1.241	1.077	0.884	0.0976104
O75882	1082	N	Attractin OS=Homo sapiens OX=9606 GN=ATRN PE=1 SV=2	ATRN	1.009	0.767	0.824	1.196	1.368	0.696	0.944	0.971	0.69	0.834	1.026	0.776	0.721	1.19	0.783	0.481	1.159	1.167	1.084	1.149	1.01	0.804	1.111	0.751	0.84	0.99	1.132	0.978	1.013	0.633	1.011	0.911	1	0.803	1.011	1.038	1.119	0.93	1.165	0.754	0.991	0.695346
O75882	1073	N	Attractin OS=Homo sapiens OX=9606 GN=ATRN PE=1 SV=2	ATRN	0.967	0.672	0.749	0.923	1.181	0.656	0.856	0.971	0.721	0.885	1.016	0.687	0.833	1.015	0.835	0.642	1.107	0.939	1.192	0.971	0.925	0.737	1.024	0.825	0.998	0.844	0.96	0.806	0.939	0.628	1.028	1.004	0.84	0.915	0.939	1.042	0.954	0.877	1.147	0.85	0.975	0.515097
O75882	1198	N	Attractin OS=Homo sapiens OX=9606 GN=ATRN PE=1 SV=2	ATRN						1.016	1.279	1.312	0.836	1.03	1.054	0.817	1.146	1.016	1.293	0.727	0.869	1.012	0.911	0.998						1.048	1.145	1.091	1.134	0.663	0.966	1.218	0.83	1.245	1.206	1.051	0.979	0.858	1.205	0.874	0.987	0.842937
O75882	383	N	Attractin OS=Homo sapiens OX=9606 GN=ATRN PE=1 SV=2	ATRN	1.003	0.733	0.807	1.011	1.394	0.75	0.951	1.093	0.784	0.918	0.959	0.685	0.765	1.054	0.928	0.674	1.017	1.07	0.985	0.835	0.993	0.735	1.135	0.84	1.042	0.948	1.029	0.902	1.029	0.668	1.053	1.098	0.904	0.971	0.923	0.997	0.899	0.783	1.13	0.785	0.976	0.56366
O75882	300	N	Attractin OS=Homo sapiens OX=9606 GN=ATRN PE=1 SV=2	ATRN	0.947	0.632	0.808	0.79	0.983	0.811	0.836	0.772	0.692	0.754						0.555	0.764	0.931	0.74	0.768	0.796	0.732	0.81	0.973	0.932	0.911	0.972	0.876	0.82	0.581						0.731	0.763	0.695	0.825	0.613	0.979	0.722582
O75882	416	N	Attractin OS=Homo sapiens OX=9606 GN=ATRN PE=1 SV=2	ATRN	1.059	1.045	0.905	1.483	1.571	0.712	0.76	0.907	0.667	0.833	1.094	0.771	0.906	1.106	0.884	0.717	1.04	0.928	1.291	1.066	0.928	1.067	1.355	1.136	1.099	0.956	0.878	0.819	0.878	0.582	1.206	0.982	0.688	0.934	0.896	1.099	0.906	0.824	0.956	0.999	1.029	0.787706
O75882	731	N	Attractin OS=Homo sapiens OX=9606 GN=ATRN PE=1 SV=2	ATRN	0.96	0.793	0.862	1.031	1.182	0.765	1.015	1.026	0.792	0.944	0.888	0.664	0.95	0.912	0.857	0.52	1.058	0.861	0.941	0.868	0.995	0.95	1.254	1.055	1.04	1.052	1.019	1.01	1.072	0.663	1.058	0.782	0.941	1.048	1.039	0.891	0.909	0.805	1.131	0.927	0.911	0.0614629
O75882	428	N	Attractin OS=Homo sapiens OX=9606 GN=ATRN PE=1 SV=2	ATRN	1.057	0.834	1.352	1.403	1.651	0.915	0.873	1.211	0.802	0.995	1.012	0.587	0.902	0.844	0.879	0.814	1.041	0.951	1.264	0.983	1.771	1.127	2.249	1.946	1.346	1.234	0.972	1.178	1.277	0.881	0.747	0.826	0.903	1.01	1.226	1.05	0.86	0.93	1.266	1.299	0.845	0.0754525
Q76LX8	614	N	A disintegrin and metalloproteinase with thrombospondin motifs 13 OS=Homo sapiens OX=9606 GN=ADAMTS13 PE=1 SV=1	ADAMTS13	1.009	0.724	1.047	1.116	1.389	0.658	1	0.958	0.593	0.838	1.162	0.973	1.156	0.991	1.1	0.822	1.069	0.884	0.942	1.342	1.346	1.275	1.246	0.783	1.182	0.862	0.834	0.938	0.792	0.786	0.9	1.074	0.909	1.093	1.066	1.253	1.349	0.875	0.695	1.053	0.974	0.668972
Q76LX8	707	N	A disintegrin and metalloproteinase with thrombospondin motifs 13 OS=Homo sapiens OX=9606 GN=ADAMTS13 PE=1 SV=1	ADAMTS13	0.766	0.73	1.132	1.264	1.094	0.711	0.881	1.31	0.819	0.827	0.834	0.659	0.977	1.541	1.208	0.73	0.938	0.995	0.806	1.193	1.355	1.035	1.456	1.16	1.03	0.856	0.858	0.984	0.968	0.832	0.884	1.32	1.008	1.151	1.083	0.997	1.047	0.862	1.277	0.803	0.926	0.180114
P10643	202	N	Complement component C7 OS=Homo sapiens OX=9606 GN=C7 PE=1 SV=2	C7	1.169	0.98	1.367	1.434	1.427	0.627	0.849	1.175	0.886	0.933	1.063	0.873	1.185	1.34	1.151	0.812	0.856	1.154	0.873	1.284	1.063	0.945	0.925	0.71	0.811	0.933	1.056	1.093	0.766	0.839	1.138	1.327	0.993	1.043	0.922	1.164	0.847	1.048	0.879	0.898	1.105	0.154995
P10643	754	N	Complement component C7 OS=Homo sapiens OX=9606 GN=C7 PE=1 SV=2	C7	1.292	0.862	1.064	1.408	1.407	0.459	0.757	1.26	0.687	0.893	0.859	0.845	1.005	1.409	0.76	0.776	0.67	1.095	0.789	1.103	1.287	1.093	1.072	0.62	0.62	0.549	1.744	0.999	0.793	0.868	1.013	0.698	0.982	1.064	0.961	1.018	0.761	0.94	0.77	0.72	1.045	0.658479
P54289	324	N	Voltage-dependent calcium channel subunit alpha-2/delta-1 OS=Homo sapiens OX=9606 GN=CACNA2D1 PE=1 SV=3	CACNA2D1	0.995	0.615	0.981	0.812	1.1	0.683	0.907	0.794	0.658	0.618	0.971	0.741	0.965	1.056	0.714	0.492	0.867	1.029	0.868	1.013	0.996	0.878	1.09	0.873	0.921	0.705	1.383	1.165	1.172	0.673	0.923	1.113	0.708	0.88	0.785	0.907	1.081	0.884	0.868	0.734	0.901	0.104837
Q6YHK3	247	N	CD109 antigen OS=Homo sapiens OX=9606 GN=CD109 PE=1 SV=2	CD109	1.15	0.842	0.739	0.908	1.529	0.846	0.984	0.797	0.723	0.86	0.771	0.852	0.811	0.901	0.798	0.743	0.838	0.908	0.765	0.974	1.363	1.477	0.995	0.79	1.098	0.799	2.067	1.067	1.28	0.872	1.266	0.84	1.126	1.011	0.77	1.102	1.071	0.975	0.878	0.959	0.813	0.00635425
Q6YHK3	337	N	CD109 antigen OS=Homo sapiens OX=9606 GN=CD109 PE=1 SV=2	CD109	1.051	0.83	0.571	0.773	1.519	0.88	1.265	0.803	0.691	0.817	0.86	0.89	0.752	1.125	0.782	0.895	1.011	0.883	0.818	1.21	1.109	1.173	0.83	0.556	1.074	0.672	2.057	0.792	1.139	0.805	1.279	0.757	1.16	0.869	0.827	1.149	1.258	0.934	0.829	1.046	0.907	0.316661
P22792	74	N	Carboxypeptidase N subunit 2 OS=Homo sapiens OX=9606 GN=CPN2 PE=1 SV=3	CPN2	0.84	0.562	0.842	1.106	1.34	0.879	1.103	1.232	1.105	0.868	0.663	0.781	0.751	0.981	0.786	0.72	1.21	1.111	0.787	0.901	1.019	1.148	1.275	0.798	1.058	1.295	0.931	0.987	0.986	0.885	0.925	0.996	0.507	1.137	1.243	1.067	1.356	0.748	1.249	0.928	0.904	0.162388
P22792	359	N	Carboxypeptidase N subunit 2 OS=Homo sapiens OX=9606 GN=CPN2 PE=1 SV=3	CPN2	0.84	0.665	1.334	0.932	1.903																0.865	0.829	0.968	0.565	1.057																1.324	0.309768
P54802	503	N	Alpha-N-acetylglucosaminidase OS=Homo sapiens OX=9606 GN=NAGLU PE=1 SV=2	NAGLU	1.044	0.477	0.502	0.732	0.695																0.504	0.665	0.595	0.591	0.775																1.102	0.688062
P54802	261	N	Alpha-N-acetylglucosaminidase OS=Homo sapiens OX=9606 GN=NAGLU PE=1 SV=2	NAGLU	0.926	0.589	0.763	0.806	1.055																0.518	0.689	0.933	0.833	0.832																1.088	0.565226
Q10588	66	N	ADP-ribosyl cyclase/cyclic ADP-ribose hydrolase 2 OS=Homo sapiens OX=9606 GN=BST1 PE=1 SV=2	BST1	1.138	0.714	1.18	1.239	1.411	0.574	0.772	0.94	0.799	0.828	0.772	0.809	0.911	0.742	0.904	1.009	1.148	1.239	1.355	1.449	1.247	0.764	0.968	1.034	1.071	0.991	0.861	0.819	0.992	0.73	0.974	1.385	0.921	0.796	0.519	1.173	1.141	0.925	1.294	0.896	1.022	0.863556
Q14574	392	N	Desmocollin-3 OS=Homo sapiens OX=9606 GN=DSC3 PE=1 SV=3	DSC3	1.2	1.452	0.776	1.02	0.848	0.757	1.248	0.661	0.588	0.728	2.875	0.72	0.73	0.699	0.662	0.538	0.839	0.878	1.04	0.84	1.025	1.017	1.694	0.907	1.449	0.418	0.489	0.945	0.882	1.45	1.13	0.92	0.574	0.546	0.853	1.027	1.481	0.904	0.963	0.816	0.98	0.730454
Q9NY97	219	N	N-acetyllactosaminide beta-1,3-N-acetylglucosaminyltransferase 2 OS=Homo sapiens OX=9606 GN=B3GNT2 PE=1 SV=2	B3GNT2	1.378	0.838	0.931	1.391	1.151	0.772	0.931	0.881	0.788	0.94	1.046	0.895	1.343	1.432	1.214	0.683	0.935	1.125	0.934	1.133	1.339	1.219	1.298	1.029	1.231	0.928	1.014	1.043	1.098	0.725	1.305	1.046	0.879	1.237	0.936	1.013	1.08	0.934	0.99	0.874	0.978	0.586618
P08185	96	N	Corticosteroid-binding globulin OS=Homo sapiens OX=9606 GN=SERPINA6 PE=1 SV=1	SERPINA6	0.975	0.76	0.87	1.058	1.808																0.9	0.968	1.435	0.946	0.845																1.074	0.81646
P09172	566	N	Dopamine beta-hydroxylase OS=Homo sapiens OX=9606 GN=DBH PE=1 SV=3	DBH	1.304	1.096	1.026	1.084	1.302																0.862	1.052	1.067	1.169	1.287																1.069	0.422425
P09172	184	N	Dopamine beta-hydroxylase OS=Homo sapiens OX=9606 GN=DBH PE=1 SV=3	DBH	0.9	0.576	0.731	0.839	0.917																0.637	0.696	0.692	0.418	0.779																1.23	0.158932
P03951	126	N	Coagulation factor XI OS=Homo sapiens OX=9606 GN=F11 PE=1 SV=1	F11	0.878	0.665	0.805	1.033	1.135	0.829	1.244	1.544	0.784	0.964	1.062	0.794	1.061	1.135	0.911	0.705	1.377	1.025	1.057	0.92	0.813	0.993	1.163	0.808	1.084	0.977	0.911	0.922	1.025	0.648	1.125	1.054	1.007	0.581	1.001	0.935	1.18	0.778	1.247	0.755	1.048	0.518332
P03951	491	N	Coagulation factor XI OS=Homo sapiens OX=9606 GN=F11 PE=1 SV=1	F11	0.911	0.688	0.982	1.17	1.52	0.895	1.206	1.266	0.88	0.78	0.813	0.656	0.909	0.947	0.89	0.501	0.973	1.009	0.848	1.002	0.883	1.061	1.175	0.95	0.828	0.948	0.93	1.051	0.939	0.764	0.874	0.838	1.11	0.702	1.225	0.776	0.814	0.852	1.127	1.117	0.994	0.735707
P03951	450	N	Coagulation factor XI OS=Homo sapiens OX=9606 GN=F11 PE=1 SV=1	F11	0.859	0.728	0.976	1.252	1.73	0.941	1.392	1.605	0.89	0.924	0.976	0.805	0.984	1.124	0.989	0.672	1.45	1.074	1.054	1.081	0.786	0.907	1.137	0.874	0.73	1.169	0.976	1.013	1.162	0.677	0.987	0.884	0.927	0.592	1.012	0.885	0.905	0.73	1.319	0.894	1.158	0.064064
P13688	378	N	Carcinoembryonic antigen-related cell adhesion molecule 1 OS=Homo sapiens OX=9606 GN=CEACAM1 PE=1 SV=2	CEACAM1						0.585	0.857	0.921	0.685	0.693																0.913	0.947	0.776	0.747	0.682											0.92	0.412724
P20851	71	N	C4b-binding protein beta chain OS=Homo sapiens OX=9606 GN=C4BPB PE=1 SV=1	C4BPB	0.536	0.369	0.512	0.581	0.719																0.608	0.492	0.826	0.879	0.709																0.773	0.125352
P20851	64	N	C4b-binding protein beta chain OS=Homo sapiens OX=9606 GN=C4BPB PE=1 SV=1	C4BPB	1.099	0.778	0.741	1.214	1.114	0.906	1.201	1.438	0.977	0.923	1.014	0.737	1.016	1.417	1.112	1.12	1.093	0.88	0.999	0.78	0.842	0.744	1.183	0.707	0.78	1.104	0.99	0.83	0.834	0.71	1.032	1.51	0.94	0.72	1.255	0.869	0.919	0.741	0.93	0.92	1.108	0.103211
P20851	98	N	C4b-binding protein beta chain OS=Homo sapiens OX=9606 GN=C4BPB PE=1 SV=1	C4BPB	1.161	1.024	1.04	1.42	1.956	0.993	1.464	1.206	1.008	1.039	0.82	0.427	1.016	1.117	0.718	0.805	0.869	1.025	1.018	0.927	1.333	0.974	1.828	1.254	1.169	1.054	0.683	0.895	0.782	0.724	0.798	1.502	0.733	0.728	0.843	0.918	1.089	0.651	1.068	1.019	1.05	0.618961
Q16610	444	N	Extracellular matrix protein 1 OS=Homo sapiens OX=9606 GN=ECM1 PE=1 SV=2	ECM1	0.738	0.502	0.541	0.999	1.034	0.675	1.109	1.153	0.935	0.992	1.277	0.788	0.858	0.812	1.014	0.874	0.888	1.08	0.905	1.229	1.363	1.23	1.314	0.913	0.904	1.228	0.855	0.937	1.31	0.795	1.445	1.101	0.927	1.101	0.911	1.162	1.121	1.154	1.551	1.48	0.807	0.0032232
Q16610	354	N	Extracellular matrix protein 1 OS=Homo sapiens OX=9606 GN=ECM1 PE=1 SV=2	ECM1	0.759	0.643	0.63	0.969	1.086	0.59	0.892	1.124	0.969	0.822	1.108	0.816	1.063	1.047	1.05	0.661	0.872	1.076	0.973	0.902	1.446	1.233	1.107	0.808	0.907	0.998	0.922	0.901	1.255	0.712	1.35	1.126	1.023	1.064	0.98	0.976	1.021	0.923	1.134	0.968	0.866	0.0164897
P43652	33	N	Afamin OS=Homo sapiens OX=9606 GN=AFM PE=1 SV=1	AFM	0.767	0.558	0.81	0.913	1.426	0.777	1.03	0.984	0.725	0.799	1.017	0.547	0.718	0.825	0.518	0.437	1.25	1.021	0.76	0.912	1.219	0.966	1.362	1.086	1.028	0.984	0.994	1.053	1.152	0.637	1.13	1.125	1.202	0.838	0.703	0.943	1.199	0.907	1.092	0.975	0.815	0.00533506
P43652	402	N	Afamin OS=Homo sapiens OX=9606 GN=AFM PE=1 SV=1	AFM	0.977	0.627	0.624	0.969	1.39	0.723	1.187	0.712	0.516	0.828	1.308	0.665	0.765	0.78	0.614	0.379	1.219	0.999	0.65	0.89	0.92	0.958	1.334	0.886	1.314	0.934	0.886	1.446	1.335	0.505	1.037	2.17	1.018	1.008	0.507	0.971	1.386	0.835	1.53	0.737	0.775	0.0268617
P43652	109	N	Afamin OS=Homo sapiens OX=9606 GN=AFM PE=1 SV=1	AFM	0.762	0.597	0.79	0.966	1.084	0.53	0.816	1.156	0.609	0.793	1.811	0.718	0.957	0.974	0.635	0.359	1.199	0.797	0.896	0.955	1.102	0.816	1.868	1.179	1.002	1.03	1.071	0.802	1.208	0.685	1.237	0.719	1.277	1.214	0.952	0.999	1.078	0.925	1.351	0.867	0.814	0.01597
P43652	383	N	Afamin OS=Homo sapiens OX=9606 GN=AFM PE=1 SV=1	AFM	0.611	0.569	0.672	0.73	0.9	0.57	0.717	0.9	0.61	0.578	1.688	1.691	1.058	1.316	2.192	0.407	0.477	0.882	0.422	0.808	1.016	0.91	0.967	0.871	1.131	0.855	0.864	0.801	0.809	0.717	1.171	6.7	3.6	2.679		0.507	0.972	0.613	0.392	0.647	0.645	0.171695
Q96KN2	382	N	Beta-Ala-His dipeptidase OS=Homo sapiens OX=9606 GN=CNDP1 PE=1 SV=4	CNDP1	0.982	0.736	0.779	1.118	1.48	0.947	1.432	1.408	0.971	0.672	1.16	1.087	0.959	0.996	0.87	0.459	1.16	1.161	0.643	1.172	0.918	1.138	1.092	0.942	1.029	1.458	1.284	1.158	0.805	0.823	0.875	1.057	1.074	1.275	1.374	0.895	1.095	0.556	0.897	0.621	0.991	0.819495
P15509	195	N	Granulocyte-macrophage colony-stimulating factor receptor subunit alpha OS=Homo sapiens OX=9606 GN=CSF2RA PE=1 SV=1	CSF2RA											0.866	0.8	0.715	0.808	0.755	0.583	1.27	1.053	0.64	1.042											1.223	0.721	1.042	1.005	1.137	0.973	1.016	1.155	1.291	1.211	0.792	0.0150968
Q16853	137	N	Membrane primary amine oxidase OS=Homo sapiens OX=9606 GN=AOC3 PE=1 SV=3	AOC3	0.888	0.789	1.016	0.941	1.003	0.791	0.889	0.755	0.755	0.891	0.84	0.713	1.051	0.944	0.891	0.911	0.999	1.007	1.201	1.281	0.902	0.872	1.007	0.885	0.92	0.849	0.875	0.875	0.848	0.685	1.25	0.927	0.741	0.975	0.871	1.11	1.103	1.062	1.215	1.239	0.966	0.508198
Q16853	592	N	Membrane primary amine oxidase OS=Homo sapiens OX=9606 GN=AOC3 PE=1 SV=3	AOC3	0.861	0.668	0.721	1.066	1.182																1.003	0.901	1.136	0.592	0.918																0.989	0.934692
P35858	368	N	Insulin-like growth factor-binding protein complex acid labile subunit OS=Homo sapiens OX=9606 GN=IGFALS PE=1 SV=1	IGFALS	0.866	0.612	1.41	0.935	1.158	1.003	1.191	1.431	0.998	1.154		0.947		0.743		1.208	0.731	0.855	1.222	1.043	1.14	0.65	1.244	0.67	0.892	1.491	0.992	0.921	1.577	0.77		1.071	0.629			0.581	0.818	1.388	0.96	1.138	1.034	0.579456
P01023	869	N	Alpha-2-macroglobulin OS=Homo sapiens OX=9606 GN=A2M PE=1 SV=3	A2M	1.72	0.891	1.429	1.955	1.932	0.628	0.965	1.123	0.889	1.338	0.955	0.84	1.051	1.077	1.192	1.404	0.931	0.924	1.05	1.211	1.331	1.22	1.831	1.058	1.257	0.86	1.309	1.148	0.872	0.769	0.904	1.01	0.998	1.222	0.919	1.014	0.833	0.778	1.186	0.87	1.099	0.347749
P01023	1424	N	Alpha-2-macroglobulin OS=Homo sapiens OX=9606 GN=A2M PE=1 SV=3	A2M	1.833	0.455	1.37	0.844	0.835	1.988	0.862	2.97	0.719	2.382											0.669	0.781	0.753		0.516		2.876		2.951												1.001	0.767802
Q02985	108	N	Complement factor H-related protein 3 OS=Homo sapiens OX=9606 GN=CFHR3 PE=1 SV=2	CFHR3	1.399	0.945	0.821	1.424	1.318	0.871	1.04	1.497	0.74	1.131	0.828	1.111	1.523	1.094	1.201	0.588	0.933	0.502	1.217	0.543	0.884	1.092	0.779	0.623	0.918	0.75	0.765	1.03	0.99	0.905	1.248	1.396	0.882	0.783	1.127	1.208	0.799	0.846	1.417	0.578	1.09	0.477416
P02749	253	N	Beta-2-glycoprotein 1 OS=Homo sapiens OX=9606 GN=APOH PE=1 SV=3	APOH	0.936	0.874	0.912	1.271	1.328	0.96	0.931	0.762	0.771	0.689	1.265	0.736	0.982	1.045	1.265	0.499	0.988	0.948	0.816	0.841	1.187	0.935	1.085	0.631	1.088	0.943	1.034	0.988	1.236	0.621	1.441	1.175	1.014	1.214	1.015	0.754	0.891	0.661	1.043	0.74	0.955	0.5423
P02749	162	N	Beta-2-glycoprotein 1 OS=Homo sapiens OX=9606 GN=APOH PE=1 SV=3	APOH	1.024	0.727	0.417	0.929	0.613	1	1.265	1.061	0.917	0.891	1.03	0.162	0.887	0.631	1.071	0.669	1.28	1.266	0.928	0.979	1.033	0.679	0.962	0.48	1.334	1.037	1.172	0.931	0.727	0.608	1.267	5.546	1.067	1.056	1.05	0.779	1.455	0.796	0.314	1.383	0.75	0.275319
J3QLI0	102	N	Beta-2-glycoprotein 1 (Fragment) OS=Homo sapiens OX=9606 GN=APOH PE=1 SV=1	APOH	1.024	0.727	0.417	0.929	0.613	1	1.265	1.061	0.917	0.891	1.03	0.162	0.887	0.631	1.071	0.669	1.28	1.266	0.928	0.979	1.033	0.679	0.962	0.48	1.334	1.037	1.172	0.931	0.727	0.608	1.267	5.546	1.067	1.056	1.05	0.779	1.455	0.796	0.314	1.383	0.75	0.275319
Q9HBB8	405	N	Cadherin-related family member 5 OS=Homo sapiens OX=9606 GN=CDHR5 PE=1 SV=3	CDHR5	1.169	0.95	1.181	1.195	1.894																1.847	1.5	2.474	2.273	1.13																0.693	0.0862334
Q9Y4L1	862	N	Hypoxia up-regulated protein 1 OS=Homo sapiens OX=9606 GN=HYOU1 PE=1 SV=1	HYOU1	1.148	0.957	0.9	1.17	1.407	0.837	1.05	0.731	0.877	0.817	1.23	1.029	0.945	1.159	1.171	0.546	1.01	1.22	1.047	1.134	1.046	0.983	1.156	0.782	0.933	0.911	1.127	0.957	1.055	0.783	1.124	1.207	0.891	0.823	0.868	0.901	1	0.78	1.436	0.689	1.048	0.509267
P01011	106	N	Alpha-1-antichymotrypsin OS=Homo sapiens OX=9606 GN=SERPINA3 PE=1 SV=2	SERPINA3	1.23	0.981	0.964	2.253	1.684	0.845	1.142	1.566	0.838	1.408	0.716	0.653	1.454	0.987	1.159	1.68	1.209	0.575	1.063	1.035	0.716	1.257	2	1.315	0.739	0.971	0.637	0.5	0.873	0.627	0.705	1.107	0.97	1.161	0.789	0.773	1.311	0.605	1.224	0.703	1.235	0.0559079
P01011	186	N	Alpha-1-antichymotrypsin OS=Homo sapiens OX=9606 GN=SERPINA3 PE=1 SV=2	SERPINA3	0.762	0.55	0.957	0.657	0.738																1.052	0.793	0.717	0.68	0.608																0.952	0.721444
P01011	127	N	Alpha-1-antichymotrypsin OS=Homo sapiens OX=9606 GN=SERPINA3 PE=1 SV=2	SERPINA3						1.018	1.162	1.331	0.978	1.327	0.671	0.588	0.962	0.764	1.181	0.886	0.943	0.861	0.596	0.913						0.947	1.025	0.849	0.745	0.651	0.567	1.2	0.652	0.783	0.851	1.186	0.886	0.839	0.667	0.65	1.135	0.185037
P01011	271	N	Alpha-1-antichymotrypsin OS=Homo sapiens OX=9606 GN=SERPINA3 PE=1 SV=2	SERPINA3	0.912	0.861	1.107	1.083	2.359	1.311	1.666	1.275	0.876	1.135	0.765	0.718	0.945	0.996	1.243	0.762	1.056	0.848	0.778	0.972	0.939	1.094	1.427	0.993	0.841	0.908	0.832	0.846	0.814	0.574	0.631	1.965	0.97	1.203	0.869	0.968	1.3	0.787	0.857	1.198	1.083	0.416371
P12259	1559	N	Coagulation factor V OS=Homo sapiens OX=9606 GN=F5 PE=1 SV=4	F5	0.812	0.58	0.631	1.01	1.155	0.598	0.957	0.579	0.595	0.554	0.766	0.611	0.54	0.914	0.435	0.392	1.157	1.918	0.559	1.013	0.701	0.985	0.824	0.608	1.16	0.891	0.991	1.029	0.916	0.586	1.018	1.579	0.912	0.679	0.72	0.739	1.671	0.728	1.055	1.312	0.826	0.0426018
P12259	2209	N	Coagulation factor V OS=Homo sapiens OX=9606 GN=F5 PE=1 SV=4	F5	0.916	0.85	0.899	1.128	1.381	0.858	1.067	0.824	0.871	0.861	0.957	0.85	0.859	0.964	0.694	0.687	1.213	1.022	0.822	1.2	0.867	0.984	1.074	0.933	0.978	1.017	1.098	1.119	1.082	0.581	1.112	1.233	0.783	0.857	0.783	0.969	1.189	0.67	1.253	0.864	0.973	0.686661
P12259	297	N	Coagulation factor V OS=Homo sapiens OX=9606 GN=F5 PE=1 SV=4	F5	0.848	0.765	0.923	0.807	1.048	0.751	0.986	0.971	0.789	0.738											0.962	0.895	0.884	0.65	0.903	1.099	0.904	1.16	0.958	0.691											0.947	0.502551
P40189	83	N	Interleukin-6 receptor subunit beta OS=Homo sapiens OX=9606 GN=IL6ST PE=1 SV=2	IL6ST	0.985	0.837	0.801	0.902	1.128	0.673	0.83	0.846	0.768	0.817	0.937	0.802	1.878	0.941	0.891	0.78	1.339	1.241	0.704	1.087	1.037	0.919	1.051	0.78	0.839	0.946	1.251	0.922	0.916	0.681	1.081	0.779	0.816	0.901	0.768	1.097	1.456	1.14	0.944	1.039	0.991	0.724503
P40189	157	N	Interleukin-6 receptor subunit beta OS=Homo sapiens OX=9606 GN=IL6ST PE=1 SV=2	IL6ST											0.809	0.801	1.792	0.827	0.854	0.621	1.027	1.08	0.91	1.145											0.882	0.875	0.964	0.87	0.863	1.025	1.184	0.925	0.93	0.873	1.051	0.88069
P40189	131	N	Interleukin-6 receptor subunit beta OS=Homo sapiens OX=9606 GN=IL6ST PE=1 SV=2	IL6ST	1	0.919	0.934	1.179	1.314	0.73	0.87	0.863	0.769	0.735	1.133	0.967	1.491	1.133	0.951	0.571	1.209	0.92	0.817	0.983	1.164	0.98	1.272	0.867	1.099	0.932	1.066	0.926	0.988	0.686	1.331	0.985	1.045	1.069	1.022	0.932	1.032	0.932	1.176	0.853	0.957	0.348515
P28906	194	N	Hematopoietic progenitor cell antigen CD34 OS=Homo sapiens OX=9606 GN=CD34 PE=1 SV=2	CD34	1.028	0.809	1.085	1.353	1.159	0.725	1.054	1.001	0.79	0.876	0.876	0.766	0.766	0.814	0.778	0.714	0.99	1.025	1.1	0.96	1.449	1.101	1.026	0.76	1.072	1.052	1.278	0.926	1.135	0.751	0.878	0.779	1.006	0.938	0.769	0.946	0.995	0.848	1.161	1.002	0.939	0.269239
P00748	433	N	Coagulation factor XII OS=Homo sapiens OX=9606 GN=F12 PE=1 SV=3	F12	1.094	0.863	0.752	1.89	0.972	0.737	0.94	1.357	0.893	1.342	0.624	0.464	1.379	0.696	0.731	1.276	0.887	0.515	0.864	0.844	0.743	1.139	1.376	1.118	0.831	0.917	0.692	0.504	0.904	0.843	0.386	0.92	0.79	1.316	0.458	0.933	1.152	0.577	1.04	3.989	0.927	0.970296
P00748	249	N	Coagulation factor XII OS=Homo sapiens OX=9606 GN=F12 PE=1 SV=3	F12	0.551	0.339	0.393	1.337	0.846	1.466	0.937	0.976	0.642	0.739	0.773	0.716	0.924	1.373	0.679	0.475	1.068	0.579	0.585	0.79	0.786	0.467	0.627	0.551	0.911	0.761	0.829	1.374	0.681	1.13	1.079	1.402	1.158	0.947	0.6	0.92	0.823	0.663	1.295	0.557	0.922	0.364538
Q9H8L6	845	N	Multimerin-2 OS=Homo sapiens OX=9606 GN=MMRN2 PE=1 SV=2	MMRN2											0.833	0.319	0.573	0.458	0.917	0.602	1.137	0.841	0.856	1.038											1.151	0.848	1.048	0.886	0.461	0.828	0.955	0.977	1.154	1.251	0.792	0.102079
Q9Y6R7	1063	N	IgGFc-binding protein OS=Homo sapiens OX=9606 GN=FCGBP PE=1 SV=3	FCGBP	1.136	0.789	0.917	1.342	1.021																1.145	0.883	1.028	0.874	1.111																1.033	0.842351
Q9Y6R7	1317	N	IgGFc-binding protein OS=Homo sapiens OX=9606 GN=FCGBP PE=1 SV=3	FCGBP	1.214	0.924	0.832	0.911	0.926	0.817	0.957	0.967	0.788	1.128	0.859	0.956	0.982	1.11	0.986	1.035	0.958	0.774	0.732	0.851	1.271	0.763	1.047	0.548	0.749	0.941	1.187	0.994	0.799	0.624	1.149	0.884	1.13	1.252	0.748	0.842	0.736	0.584	0.833	1.287	1.018	0.525422
Q9Y6R7	2518	N	IgGFc-binding protein OS=Homo sapiens OX=9606 GN=FCGBP PE=1 SV=3	FCGBP	1.214	0.924	0.832	0.911	0.926	0.817	0.957	0.967	0.788	1.128	0.859	0.956	0.982	1.11	0.986	1.035	0.958	0.774	0.732	0.851	1.271	0.763	1.047	0.548	0.749	0.941	1.187	0.994	0.799	0.624	1.149	0.884	1.13	1.252	0.748	0.842	0.736	0.584	0.833	1.287	1.018	0.525422
Q9Y6R7	3719	N	IgGFc-binding protein OS=Homo sapiens OX=9606 GN=FCGBP PE=1 SV=3	FCGBP	1.214	0.924	0.832	0.911	0.926	0.817	0.957	0.967	0.788	1.128	0.859	0.956	0.982	1.11	0.986	1.035	0.958	0.774	0.732	0.851	1.271	0.763	1.047	0.548	0.749	0.941	1.187	0.994	0.799	0.624	1.149	0.884	1.13	1.252	0.748	0.842	0.736	0.584	0.833	1.287	1.018	0.525422
Q9Y6R7	5186	N	IgGFc-binding protein OS=Homo sapiens OX=9606 GN=FCGBP PE=1 SV=3	FCGBP	1.035	0.91	1.148	1.074	1.099						0.771	0.782	0.932	0.979	0.887	0.944	1.799	1.292	1.377	0.767	1.382	0.88	1.22	0.976	1.245						0.791	0.672	1.224	0.432	0.744	1.4	0.847	0.669	1.177	1.144	1.067	0.424567
P02671	686	N	Fibrinogen alpha chain OS=Homo sapiens OX=9606 GN=FGA PE=1 SV=2	FGA	0.832	0.691	0.605	1.104	0.771	0.696	0.869	1.266	0.79	0.851	0.894	0.717	0.899	0.916	0.713	0.71	0.966	1.123	0.775	0.75	0.844	1.169	0.969	0.717	0.871	0.973	1.241	1.084	1	0.561	1.289	1.883	0.835	1.059	0.974	0.949	1.144	0.713	0.949	0.976	0.839	0.0258971
P19652	56	N	Alpha-1-acid glycoprotein 2 OS=Homo sapiens OX=9606 GN=ORM2 PE=1 SV=2	ORM2	0.87	0.635	0.614	0.825	0.821	1.018	0.971	1.074	0.651	0.76	0.641	0.702	1.267	0.446	1.064	0.668	0.934	0.728	0.767	0.558	0.587	0.767	0.769	0.577	0.676	1.003	0.615	0.775	0.751	0.579	0.918	6.696	0.843	1.044	0.917	0.426	1.373	0.521	0.925	0.887	0.74	0.539267
P02763	56	N	Alpha-1-acid glycoprotein 1 OS=Homo sapiens OX=9606 GN=ORM1 PE=1 SV=1	ORM1	0.87	0.635	0.614	0.825	0.821	1.018	0.971	1.074	0.651	0.76	0.641	0.702	1.267	0.446	1.064	0.668	0.934	0.728	0.767	0.558	0.587	0.767	0.769	0.577	0.676	1.003	0.615	0.775	0.751	0.579	0.918	6.696	0.843	1.044	0.917	0.426	1.373	0.521	0.925	0.887	0.74	0.539267
P19652	93	N	Alpha-1-acid glycoprotein 2 OS=Homo sapiens OX=9606 GN=ORM2 PE=1 SV=2	ORM2	1.241	0.743	0.861	1.31	1.454	0.659	0.995	1.193	0.631	0.836	0.35	0.488	0.561	0.396	0.545	0.422	0.833	0.624	0.775	0.673	1.026	0.796	1.749	1.135	1.071	0.966	0.534	0.591	0.531	0.641	0.521	0.518	0.475	0.402	0.467	0.247	0.792	0.441	3.042	0.31	0.959	0.656734
P19652	88	N	Alpha-1-acid glycoprotein 2 OS=Homo sapiens OX=9606 GN=ORM2 PE=1 SV=2	ORM2	0.903	0.63	0.688	1.276	1.152						0.868	0.894	1.171	0.77	1.06	0.731	1.106	0.802	0.98	0.703	0.878	0.924	1.158	0.678	0.851						0.978	0.92	0.704	0.91	0.874	0.342	1.066	0.666	1.368	0.752	1.051	0.495787
P19652	72	N	Alpha-1-acid glycoprotein 2 OS=Homo sapiens OX=9606 GN=ORM2 PE=1 SV=2	ORM2	1.051	0.955	0.969	1.116	1.473	1.133	1.322	1.66	0.891	0.994	1.039	0.69	1.093	0.598	1.094	0.664	1.253	0.742	1.048	0.758	0.754	0.853	1.77	0.988	0.786	1.147	0.638	0.717	0.767	0.442	1.023	1.851	0.877	0.89	0.889	0.475	1.084	0.676	1.212	1.19	1.08	0.293172
P02763	72	N	Alpha-1-acid glycoprotein 1 OS=Homo sapiens OX=9606 GN=ORM1 PE=1 SV=1	ORM1	1.051	0.955	0.969	1.116	1.473	1.133	1.322	1.66	0.891	0.994	1.039	0.69	1.093	0.598	1.094	0.664	1.253	0.742	1.048	0.758	0.754	0.853	1.77	0.988	0.786	1.147	0.638	0.717	0.767	0.442	1.023	1.851	0.877	0.89	0.889	0.475	1.084	0.676	1.212	1.19	1.08	0.293172
Q15485	300	N	Ficolin-2 OS=Homo sapiens OX=9606 GN=FCN2 PE=1 SV=2	FCN2	1.104	0.349	0.559	1.197	1.206						0.935	1.051	1.449	1.375	1.174	0.924	0.936	0.94	1.575	0.998	2.604	1.537	1.572	0.588	0.969						1.237	0.261	0.241	1	0.366	0.858	0.867	0.688	1.411	0.32	1.086	0.255897
Q13740	306	N	CD166 antigen OS=Homo sapiens OX=9606 GN=ALCAM PE=1 SV=2	ALCAM	1.286	0.636	0.794	0.979	1.352																1.063	0.783	0.977	0.653	0.923																1.147	0.520333
Q13740	361	N	CD166 antigen OS=Homo sapiens OX=9606 GN=ALCAM PE=1 SV=2	ALCAM	1.238	0.804	0.845	1.194	1.332																1.058	1.022	1.034	1.057	0.886																1.07	0.66679
Q8WUJ3	165	N	Cell migration-inducing and hyaluronan-binding protein OS=Homo sapiens OX=9606 GN=CEMIP PE=1 SV=2	CEMIP	1.178	0.904	0.985	1.376	1.647											0.386	0.77	1.095	0.627	1.014	1.067	1.17	1.045	0.635	1.31											0.685	1.047	0.596	0.905	0.927	1.063	0.88225
P04114	3895	N	Apolipoprotein B-100 OS=Homo sapiens OX=9606 GN=APOB PE=1 SV=2	APOB	0.925	0.429	1.149	1.204	1.501	0.811	1.136	1.038	0.85	1.183	0.618	0.69	0.864	0.963	1.098	1.241	1.605	0.644	0.996	0.838	0.982	0.936	1.809	0.824	1.199	1.008	0.842	0.883	0.744	0.614	1.037	0.859	1.013	1.123	0.662	1.046	0.888	0.728	1.213	0.97	1.021	0.956979
P04114	1523	N	Apolipoprotein B-100 OS=Homo sapiens OX=9606 GN=APOB PE=1 SV=2	APOB	1.858	1.218	1.795	3.15	1.999	1.971	1.275	1.871	1.365	1.553	0.736	1.139	1.211	0.559	0.846	0.887	0.986	0.656	1.195	0.706	0.654	0.547	0.738	0.974	0.504	1.008	0.639	0.695	0.75	0.547	0.599	0.767	0.427	3.218	0.519	0.655	0.658	0.643	0.896	0.69	1.673	0.000346488
P04114	3411	N	Apolipoprotein B-100 OS=Homo sapiens OX=9606 GN=APOB PE=1 SV=2	APOB	1.223	0.923	1.105	2.252	1.705	0.875	0.98	0.762	1.3	1.155	1.267	1.049	1.111	1.367	0.922	1.84	1.967	1.079	1.219	1.318	1.118	0.694	1.613	0.832	1.016	0.758	0.98	1.084	0.923	0.984	1.739	0.578	0.973	1.194	0.705	0.782	1.273	1.44	0.837	0.691	1.257	0.0151378
P04114	983	N	Apolipoprotein B-100 OS=Homo sapiens OX=9606 GN=APOB PE=1 SV=2	APOB	1.012	0.647	1.181	1.421	1.557	0.824	0.82	0.985	0.847	0.868	1.129	0.931	1.275	0.975	1.895	1.261	0.937	0.281	1.068	1.069	1.082	0.879	1.503	0.997	1.178	1.134	0.928	0.952	0.797	0.427	1.811	0.344	1.391	1.812	1.054	1.245	0.782	0.36	1.091	0.963	1.012	0.764873
P04114	3224	N	Apolipoprotein B-100 OS=Homo sapiens OX=9606 GN=APOB PE=1 SV=2	APOB	0.722	0.397	0.665	0.845	0.909	0.812	0.975	0.966	0.682	1.009	0.697	0.629	1.096	0.695	1.049	0.875	1.263	0.61	0.908	0.648	0.683	0.702	0.856	0.503	0.782	0.999	1.054	0.88	0.769	0.665	1.353	1.923	1.134	1.205	0.701	0.655	0.902	0.608	0.907	0.721	0.914	0.438801
P04114	2239	N	Apolipoprotein B-100 OS=Homo sapiens OX=9606 GN=APOB PE=1 SV=2	APOB	1.036	0.651	1.056	1.13	1.489	1.005	1.239	0.945	0.688	1.2	0.774	0.895	0.985	1.027	1.595	1.11	1.312	0.598	1.224	0.899	1.006	1.072	1.771	1.079	0.947	1.056	0.858	0.797	0.808	0.723	1.193	1.178	0.827	1.752	0.651	0.706	1.085	0.821	1.06	1.307	1.008	0.872696
P04114	2982	N	Apolipoprotein B-100 OS=Homo sapiens OX=9606 GN=APOB PE=1 SV=2	APOB	1.33	0.787	1.637	1.793	1.229	1.058	1.199	0.966	1.427	1.35	1.281	1.002	1.177	1.087	1.115	1.23	1.642	1.062	1.343	1.056	1.24	0.929	1.524	1.152	0.993	0.897	0.821	0.858	0.753	0.794	0.963	0.731	0.635	1.163	0.527	0.678	0.751	0.717	0.766	0.744	1.405	1.71948e-05
P04114	3465	N	Apolipoprotein B-100 OS=Homo sapiens OX=9606 GN=APOB PE=1 SV=2	APOB	0.842	0.591	0.827	0.65	0.63	0.385	1.094	0.939	1.506	1.426	1.329	1.045	1.117	1.291	1.028	2.198	2.124	1.03	1.274	1.333	0.957	0.567	1.36	0.648	0.943	0.963	1.232	1.142	0.874	1.032	1.446	0.739	0.817	0.978	0.659	0.774	1.225	1.227	0.794	0.619	1.193	0.254496
P02461	1367	N	Collagen alpha-1(III) chain OS=Homo sapiens OX=9606 GN=COL3A1 PE=1 SV=4	COL3A1	0.932	0.835	0.988	1.317	1.04	0.631	0.813	0.679	0.815	0.789	1.009	0.633	0.72	1.154	0.959	0.859	0.935	1.03	0.933	1.222	1.24	1.177	1.311	0.911	1.102	0.917	0.971	0.923	1.038	0.698	0.996	1.023	1.114	0.711	0.733	0.87	1.516	0.83	0.894	1.225	0.906	0.138292
P00450	358	N	Ceruloplasmin OS=Homo sapiens OX=9606 GN=CP PE=1 SV=1	CP	1.007	0.733	1.049	1.272	1.593	1.195	1.431	1.485	0.82	0.996											0.858	0.978	1.226	0.745	0.94	1.09	0.963	1.032	0.935	0.671											1.227	0.0698088
P00450	138	N	Ceruloplasmin OS=Homo sapiens OX=9606 GN=CP PE=1 SV=1	CP	0.407	0.306	0.245	0.422	0.622	0.804	1.154	1.019	0.637	0.873											0.383	0.478	0.354	0.269	1.002	0.851	0.769	0.919	0.816	0.723											0.989	0.863007
P00450	762	N	Ceruloplasmin OS=Homo sapiens OX=9606 GN=CP PE=1 SV=1	CP	0.922	0.626	0.858	1.162	1.811	0.935	1.302	1.398	0.784	0.945											0.959	1.123	1.19	0.884	1.068	0.993	0.857	0.872	0.996	0.818											1.101	0.58609
P00450	397	N	Ceruloplasmin OS=Homo sapiens OX=9606 GN=CP PE=1 SV=1	CP	0.945	0.812	0.834	1.602	2.192	4.093	5.021	4.689	2.467	3.173											1.488	0.951	1.938	1.748	0.945	3.467	3.201	4.367	3.952	2.633											1.046	0.917966
P00533	352	N	Epidermal growth factor receptor OS=Homo sapiens OX=9606 GN=EGFR PE=1 SV=2	EGFR	0.994	0.729	0.843	1.004	1.187	0.684	0.907	0.978	0.75	0.869	1.073	0.839	0.813	1.1	0.921	0.593	0.865	0.912	0.758	0.956	1.038	1.07	1.054	0.831	1.067	1.025	1.01	0.97	0.981	0.725	1.314	1.067	1.206	0.934	1.11	0.974	1.006	0.759	1.154	0.844	0.883	0.0145705
P02675	435	N	Fibrinogen beta chain OS=Homo sapiens OX=9606 GN=FGB PE=1 SV=2	FGB	0.847	0.696	0.878	1.336	1.04	0.859	1.022	0.995	0.744	1.303	0.711	0.664	0.812	0.994	1.51	0.592	0.963	1.085	0.883	1.038	0.88	0.887	0.871	0.8	1.435	1.274	1.075	1.044	0.902	0.663	1.311	1.42	0.862	0.75	1.113	0.944	1.105	0.818	1.232	1.052	0.928	0.275261
P02675	394	N	Fibrinogen beta chain OS=Homo sapiens OX=9606 GN=FGB PE=1 SV=2	FGB	0.744	1	0.795	1.005	0.939	0.989	1.211	1.512	0.8	1.095	0.864	0.707	1.091	0.916	1.053	0.911	0.775	1.23	0.766	0.862	0.855	0.965	1.338	0.893	0.845	1.053	1.113	1.065	0.916	0.645	1.19	1.625	0.748	1.093	0.824	0.895	0.872	0.668	0.942	1.043	0.984	0.863265
P02675	314	N	Fibrinogen beta chain OS=Homo sapiens OX=9606 GN=FGB PE=1 SV=2	FGB	0.894	0.65	0.858	1.296	1.162	0.905	1.23	1.352	0.945	1.133	0.958	0.755	1.029	0.971	1.151	0.702	0.916	0.938	1.064	0.732	0.889	1.166	1.119	0.843	0.981	1.026	1.062	1.006	0.998	0.697	1.162	1.04	0.817	1.119	0.921	0.971	1.126	0.823	1.048	1.001	0.991	0.718942
P02763	103	N	Alpha-1-acid glycoprotein 1 OS=Homo sapiens OX=9606 GN=ORM1 PE=1 SV=1	ORM1	0.498	0.56	0.462	0.502	0.673																0.282	0.724	0.927	0.491	0.527																0.913	0.913996
P02763	93	N	Alpha-1-acid glycoprotein 1 OS=Homo sapiens OX=9606 GN=ORM1 PE=1 SV=1	ORM1	0.919	0.686	0.658	1.207	1.056	0.838	0.875	0.972	0.658	0.597	0.837	0.484	1.34	0.462	0.734	0.397	1.131	11.407	0.761	0.966	0.781	1.174	1.256	0.997	1.288	1.179	0.465	0.529	0.891	0.497	0.81	1.242	0.576	0.755	0.747	0.311	0.635	0.36	1.02	0.688	1.666	0.334238
O75636	189	N	Ficolin-3 OS=Homo sapiens OX=9606 GN=FCN3 PE=1 SV=2	FCN3	0.761	0.631	0.814	0.903	1.008	0.829	1.261	0.954	0.695	0.755	0.979	0.591	0.857	0.948	0.736						1.073	1.111	0.939	0.681	1.041	1.048	0.77	0.983	1.223	0.602	1.158	0.926	0.784	1.044	0.841						0.894	0.138342
P02765	176	N	Alpha-2-HS-glycoprotein OS=Homo sapiens OX=9606 GN=AHSG PE=1 SV=2	AHSG	0.765	0.682	0.966	1.102	1.221	1.36	2.293	1.742	1.503	0.942	0.502	0.436	0.951	0.678	0.997	0.435	1.006	1.161	0.862	1.06	1.171	0.778	1.059	0.882	1.157	1.808	1.694	0.917	1.695	0.714	0.646	0.743	0.746	0.74	0.769	1.277	1.017	0.782	1.249	0.424	1.02	0.976892
P02765	156	N	Alpha-2-HS-glycoprotein OS=Homo sapiens OX=9606 GN=AHSG PE=1 SV=2	AHSG	0.764	0.659	0.762	0.862	0.887	0.659	0.953	0.82	0.698	0.591	0.652	0.598	0.798	0.811	0.976	0.44	1.109	0.903	0.66	0.638	0.938	0.852	0.885	0.8	1.147	0.839	0.827	0.816	0.998	0.634	0.904	1.05	0.776	0.968	0.781	0.861	0.966	0.719	1.585	0.827	0.839	0.00822489
Q13201	136	N	Multimerin-1 OS=Homo sapiens OX=9606 GN=MMRN1 PE=1 SV=3	MMRN1	1.171	1.161	0.841	1.183	1.553	0.9	0.855	0.818	0.639	0.828						0.658	1.154	1.117	1.012	0.866	1.058	0.991	1.054	0.636	0.763	0.773	1.166	0.794	0.896	0.661						0.679	0.749	1.204	0.858	1.079	1.104	0.270765
Q08380	551	N	Galectin-3-binding protein OS=Homo sapiens OX=9606 GN=LGALS3BP PE=1 SV=1	LGALS3BP	1.005	0.606	0.568	1.094	0.745	0.613	0.687	0.83	0.835	0.808	1.324	0.784	0.823	0.9	1.079	0.999	0.873	1.062	0.944	0.708	0.82	0.865	1.267	1.165	1.118	1.178	1.278	1.041	0.641	0.858	0.639	0.869	1.103	1.193	1.377	0.739	0.822	0.912	0.762	1.06	0.877	0.0777402
Q08380	69	N	Galectin-3-binding protein OS=Homo sapiens OX=9606 GN=LGALS3BP PE=1 SV=1	LGALS3BP	1.161	0.752	0.689	1.151	0.935	0.647	0.757	0.822	0.901	0.826	1.293	1.059	1.082	0.809	1.177	0.938	0.856	0.865	0.796	0.674	0.858	1.108	1.336	1.179	1.207	1.067	1.384	0.839	0.693	0.806	0.795	0.899	1	1.591	1.291	0.639	0.738	0.708	0.819	1.103	0.907	0.256977
Q08380	398	N	Galectin-3-binding protein OS=Homo sapiens OX=9606 GN=LGALS3BP PE=1 SV=1	LGALS3BP	1.133	0.779	0.553	1.372	0.936	0.791	0.767	1.026	0.979	0.893	1.363	1.128	0.966	0.698	1.185	1.155	1.066	0.837	0.993	0.532	0.798	1.189	1.664	1.583	1.203	1.271	1.253	0.945	0.646	0.838	0.735	1.172	1.02	1.665	1.399	0.516	0.784	0.648	0.999	0.839	0.905	0.411481
Q07954	1575	N	Prolow-density lipoprotein receptor-related protein 1 OS=Homo sapiens OX=9606 GN=LRP1 PE=1 SV=2	LRP1	1.199	0.746	0.92	1.288	1.378	0.769	1.168	0.994	0.825	0.875											1.068	0.961	1.038	0.825	1.096	0.817	1.514	1.117	1.179	0.808											0.975	0.753457
Q07954	446	N	Prolow-density lipoprotein receptor-related protein 1 OS=Homo sapiens OX=9606 GN=LRP1 PE=1 SV=2	LRP1	1.06	0.821	1.052	1.188	1.266	0.709	0.947	0.896	0.651	0.759	0.901	0.797	0.993	1.146	0.966	0.63	1.184	0.803	0.706	0.922	0.904	0.736	0.763	0.684	0.912	0.647	1.408	0.899	0.94	0.603	1.122	0.83	0.937	0.833	0.873	0.856	1.165	0.812	1.016	0.907	1.031	0.646767
Q07954	729	N	Prolow-density lipoprotein receptor-related protein 1 OS=Homo sapiens OX=9606 GN=LRP1 PE=1 SV=2	LRP1	1.093	0.954	0.891	1.34	1.28																1.088	1.024	1.221	0.749	0.977																1.099	0.431594
Q07954	1763	N	Prolow-density lipoprotein receptor-related protein 1 OS=Homo sapiens OX=9606 GN=LRP1 PE=1 SV=2	LRP1	0.912	0.801	0.929	1.047	0.886	1.006	0.996	1.188	0.697	1.025	0.866	0.827	0.714	0.957	0.915	0.538	0.78	0.993	0.832	0.722	0.98	0.902	1.129	1.05	1.107	0.914	1.217	1.002	1.252	0.669	0.841	0.891	0.911	1.095	1.017	1.114	0.775	0.841	1.162	0.988	0.888	0.0286974
Q07954	3333	N	Prolow-density lipoprotein receptor-related protein 1 OS=Homo sapiens OX=9606 GN=LRP1 PE=1 SV=2	LRP1	0.974	0.484	0.7	1.088	0.865	0.812	0.91	0.874	0.769	0.853	0.459	0.538	1.034	0.834	0.74						0.783	1.108	0.725	0.71	0.987	0.679	1.308	0.945	1.004	0.81	0.675	0.647	0.413	0.64	0.871						0.97	0.800692
Q07954	1511	N	Prolow-density lipoprotein receptor-related protein 1 OS=Homo sapiens OX=9606 GN=LRP1 PE=1 SV=2	LRP1	1.274	1.01	0.982	1.413	1.046	0.842	0.955	1.008	0.788	0.846	0.978	0.533	0.555	1.017	0.466	0.833	0.901	0.835	0.703	0.99	1.201	0.928	0.902	0.707	0.925	0.747	1.44	1.049	0.977	0.715	1.028	1.009	0.842	0.847	0.727	1.015	0.716	0.87	0.818	0.755	0.987	0.694186
P17301	1074	N	Integrin alpha-2 OS=Homo sapiens OX=9606 GN=ITGA2 PE=1 SV=1	ITGA2	0.997	0.958	0.746	0.791	0.879											0.678	0.964	1.024	0.792	1.012	1.028	0.983	0.76	0.699	1.104											0.756	0.848	0.711	0.801	1.13	1.002	0.911653
P11279	103	N	Lysosome-associated membrane glycoprotein 1 OS=Homo sapiens OX=9606 GN=LAMP1 PE=1 SV=3	LAMP1	1.193	0.764	1.023	1.128	1.163	0.812	1.052	1.367	0.994	1.038	1.058	0.75	0.882	1.055	0.82	0.537	1.086	1.045	1.043	1.012	1.4	1.033	1.533	1.043	1.137	1.197	1.149	1.173	1.122	0.822	0.838	0.986	0.664	0.841	0.638	1.138	0.911	0.859	1.046	0.809	0.975	0.764388
P11279	261	N	Lysosome-associated membrane glycoprotein 1 OS=Homo sapiens OX=9606 GN=LAMP1 PE=1 SV=3	LAMP1	1.16	0.796	0.922	1.165	1.129						1.055	0.72	0.953	0.93	0.951	0.652	1.124	0.684	0.925	0.713	1.084	1.058	1.282	1.036	1.057						1.096	0.956	0.94	0.989	0.948	0.775	0.85	0.506	1.353	0.606	0.955	0.673861
P04180	296	N	Phosphatidylcholine-sterol acyltransferase OS=Homo sapiens OX=9606 GN=LCAT PE=1 SV=1	LCAT	0.82	0.457	1.37	0.748	1.2	1.28	1.148	0.873	1.041	0.583	0.641	0.662	0.781	1.169	0.614						0.771	0.842	0.936	0.673	0.935	0.914	1.461	1.095	1.153	0.85	0.691	0.607	0.665	0.583	0.71						1.039	0.855317
Q16609	101	N	Putative apolipoprotein(a)-like protein 2 OS=Homo sapiens OX=9606 GN=LPAL2 PE=5 SV=1	LPAL2	0.709	0.454	0.413	0.543	0.403	0.325	0.408	0.525	0.253	0.337	0.454	0.279	0.319	1.607	6.894	0.33	0.326	1.043	0.253	0.321	1.895	0.539	0.758	0.614	0.832	1.12	0.232	1.612	0.367	0.565	2.436	3.459	0.368	0.901	1.482	0.591	3.581	0.827	0.64	0.418	0.697	0.0232472
P02679	78	N	Fibrinogen gamma chain OS=Homo sapiens OX=9606 GN=FGG PE=1 SV=3	FGG	0.432	0.83	0.787	0.961	1.421	1.605	1.835	1.924	0.88	1.239	1.073	0.727	1.61	0.679	0.913	0.497	1.154	0.784	0.884	0.842	0.94	0.816	1.482	1.041	1.13	1.329	1.106	1.169	0.747	0.73	0.904	1.425	0.906	1.153	0.976	0.697	1.012	0.888	0.597	0.891	1.057	0.953368
P56199	418	N	Integrin alpha-1 OS=Homo sapiens OX=9606 GN=ITGA1 PE=1 SV=2	ITGA1	0.968	0.959	0.898	0.954	1.316	0.87	0.723	0.732	0.729	0.741											1.196	0.907	0.822	0.715	0.979	0.579	1.309	0.948	0.922	0.621											0.988	0.989458
P56199	532	N	Integrin alpha-1 OS=Homo sapiens OX=9606 GN=ITGA1 PE=1 SV=2	ITGA1	1.147	0.931	0.947	1.128	1.274	0.617	0.853	0.715	0.648	0.889						0.691	0.968	0.989	0.831	1.218	1.244	0.853	1.199	0.738	1.166	0.705	1.137	0.913	0.883	0.613						1.248	0.966	0.931	0.727	1.121	0.959	0.617439
P56199	460	N	Integrin alpha-1 OS=Homo sapiens OX=9606 GN=ITGA1 PE=1 SV=2	ITGA1	0.857	0.837	0.821	1.052	1.101	0.813	0.855	0.803	0.839	1.019	0.951	0.8	0.71	0.973	0.784	1.111	0.775	0.985	1.17	1.097	0.95	0.935	0.903	0.769	0.693	0.763	1.223	0.847	0.842	0.693	0.769	0.824	0.765	0.81	0.514	1.035	0.797	1.036	0.909	1.085	1.069	0.178097
P04196	345	N	Histidine-rich glycoprotein OS=Homo sapiens OX=9606 GN=HRG PE=1 SV=1	HRG	0.779	1.254	0.763	0.407	1.622																1.975	0.963	1.142	1.076	0.661																0.829	0.461368
P04196	125	N	Histidine-rich glycoprotein OS=Homo sapiens OX=9606 GN=HRG PE=1 SV=1	HRG	0.742	0.767	0.955	1.257	1.985	1.018	0.954	1.388	0.965	0.884	0.909	0.636	0.912	1.254	1	0.457	1.177	1.004	1	0.961	1.07	1.046	1.142	1.028	0.875	0.982	1.656	1.531	0.88	0.559	1.05	0.954	0.662	0.938	0.713	1.063	0.99	0.913	1.212	1.006	0.998	0.858329
O00533	87	N	Neural cell adhesion molecule L1-like protein OS=Homo sapiens OX=9606 GN=CHL1 PE=1 SV=4	CHL1	1.092	0.775	0.995	1.215	1.273						0.78	0.874	0.987	1.152	0.856						1.153	1.105	1.223	0.828	1.209						1.13	0.824	0.882	0.927	0.937						0.979	0.74105
P01871	209	N	Immunoglobulin heavy constant mu OS=Homo sapiens OX=9606 GN=IGHM PE=1 SV=4	IGHM	0.657	0.597	2.221	0.831	2.396	1.544	0.928	1	1.433	0.522	0.893	0.435	0.546	1.142	0.485	0.687	1.354	2.529	1.065	1.316	1.357	0.843	1.611	0.373	0.919	0.981	1.464	1.017	0.735	1.254	0.413	1.836	0.999	0.696	1.087	0.445	0.971	0.592	1.222	0.961	1.142	0.60983
P01871	46	N	Immunoglobulin heavy constant mu OS=Homo sapiens OX=9606 GN=IGHM PE=1 SV=4	IGHM	1.177	0.448	1.388	0.495	1.043	1.174	1.063	0.475	0.632	0.378	0.497	0.392	0.571	0.956	0.271	1.062	0.929	2.177	0.617	1.264	0.769	0.935	0.872	0.355	0.498	0.413	1.342	0.964	0.845	0.805	0.544	1.332	0.468	0.476	0.498	0.787	0.514	0.744	0.485	0.674	1.188	0.481572
P01871	440	N	Immunoglobulin heavy constant mu OS=Homo sapiens OX=9606 GN=IGHM PE=1 SV=4	IGHM	2.652	0.093	4.027	0.854	2.943	1.288	1.191	1.027	0.881	0.676	0.8	0.711	0.584	0.999	0.718	0.852	0.956	1.539	0.994	1.265	1.63	1.696	1.794	1.285	0.894	0.827	0.949	1.148	0.83	0.904	0.627	0.877	0.827	0.592	0.801	0.89	0.927	1.197	0.61	1.313	1.215	0.937077
P01871	272	N	Immunoglobulin heavy constant mu OS=Homo sapiens OX=9606 GN=IGHM PE=1 SV=4	IGHM	0.868	0.581	1.115	0.607	1.257	0.741	1.179	0.978	0.886	0.971							0.941				0.243	0.311	1.063	0.621	0.448	1.04	1.227	1.309	1.194	0.813						0.983	0.879	1.054			1.07	0.404329
P01871	279	N	Immunoglobulin heavy constant mu OS=Homo sapiens OX=9606 GN=IGHM PE=1 SV=4	IGHM	0.868	0.581	1.115	0.607	1.257	0.741	1.179	0.978	0.886	0.971							0.941				0.243	0.311	1.063	0.621	0.448	1.04	1.227	1.309	1.194	0.813						0.983	0.879	1.054			1.07	0.404329
P13473	275	N	Lysosome-associated membrane glycoprotein 2 OS=Homo sapiens OX=9606 GN=LAMP2 PE=1 SV=2	LAMP2	1.122	0.746	1.044	1.381	1.63											0.733	1.661	1.112	1.293	1.012	1.235	1.227	1.446	0.961	1.089											1.299	1.245	0.891	1.158	0.955	1.02	0.963367
P13473	257	N	Lysosome-associated membrane glycoprotein 2 OS=Homo sapiens OX=9606 GN=LAMP2 PE=1 SV=2	LAMP2	0.777	0.545	0.741	0.842	1.078	0.604	0.589	0.608	0.523	0.603											0.582	0.761	1.048	0.788	0.753	0.737	0.788	0.833	0.749	0.34											0.936	0.642463
P13473	356	N	Lysosome-associated membrane glycoprotein 2 OS=Homo sapiens OX=9606 GN=LAMP2 PE=1 SV=2	LAMP2	1.098	0.73	1.013	1.236	1.359	0.654	0.844	0.879	0.924	0.804	1.108	0.825	0.796	1.118	0.786	0.665	1.11	0.975	0.808	0.983	0.994	0.868	1.248	0.814	0.967	0.887	1.169	1.078	1.012	0.812	0.95	0.859	1.392	0.824	0.95	0.94	1.164	0.734	0.942	0.78	0.965	0.486289
P13473	49	N	Lysosome-associated membrane glycoprotein 2 OS=Homo sapiens OX=9606 GN=LAMP2 PE=1 SV=2	LAMP2	1.092	0.726	0.957	1.206	1.503																0.888	1.024	1.218	0.823	0.833																1.146	0.426792
P55083	87	N	Microfibril-associated glycoprotein 4 OS=Homo sapiens OX=9606 GN=MFAP4 PE=1 SV=2	MFAP4	1.814	0.791	0.803	0.923	1.624	0.974	1.049	1.184	0.971	1.067	0.966	0.984	0.829	1.171	1.052	0.77	0.838	1.146	0.798	1.219	1.187	1.189	0.891	0.701	1.381	0.619	2.222	1.362	0.724	0.902	0.954	0.827	0.951	1.013	1.08	0.955	0.987	0.711	0.925	0.868	1.026	0.615467
P23142	98	N	Fibulin-1 OS=Homo sapiens OX=9606 GN=FBLN1 PE=1 SV=4	FBLN1	1.282	1.042	0.935	1.233	1.544	0.795	1.148	1.172	0.803	0.962						0.633	0.9	0.941	0.695	1.116	1.092	1.084	1.284	1.121	0.925	0.949	1.162	1.109	1.007	0.667						0.919	1.247	0.704	1.15	1.183	0.974	0.646123
P02751	528	N	Fibronectin OS=Homo sapiens OX=9606 GN=FN1 PE=1 SV=5	FN1	0.603	0.643	0.585	0.688	1.062						1.724	1.21	1.552	0.852	1.402	0.734	0.899	0.927	0.893	0.979	1.449	1.244	1.561	1.19	1.315						0.941	0.917	1.212	2.01	1.001	1.241	1.304	0.731	1.348	1.621	0.773	0.0146628
P02751	542	N	Fibronectin OS=Homo sapiens OX=9606 GN=FN1 PE=1 SV=5	FN1	0.719	0.514	0.693	0.718	0.896	0.542	0.652	1.366	0.991	0.92	1.322	0.786	0.995	0.83	0.96	0.252	0.685	0.764	0.587	0.514	1.271	1.015	1.338	1.009	1.114	0.841	0.842	0.814	0.752	0.607	1.12	0.892	0.902	1.151	0.932	0.582	0.855	0.711	1.035	0.772	0.846	0.0436097
P02751	1007	N	Fibronectin OS=Homo sapiens OX=9606 GN=FN1 PE=1 SV=5	FN1	0.459	0.298	0.347	0.518	0.801	0.481	1.189	1.348	1.455	0.886	0.751	0.585	0.926	0.78	0.986						1.558	1.149	1.442	1.069	1.189	0.922	0.619	0.617	0.919	0.609	0.921	0.991	0.49	0.856	0.526						0.851	0.196117
Q9UGM5	37	N	Fetuin-B OS=Homo sapiens OX=9606 GN=FETUB PE=1 SV=2	FETUB	0.836	0.7	1.175	1.147	1.558	0.755	0.546	0.922	0.575	0.807	1.507	0.998	1.42	1.01	1.14	0.937	0.745	0.956	0.843	1.406	0.931	0.785	1.288	0.815	0.968	0.882	0.756	0.94	0.885	0.518	0.877	0.818	1.253	1.296	1.208	0.641	0.436	0.638	0.745	0.716	1.149	0.15664
Q9UGM5	136	N	Fetuin-B OS=Homo sapiens OX=9606 GN=FETUB PE=1 SV=2	FETUB	1.115	0.862	0.999	1.408	1.088	0.912	1.054	1.35	0.952	1.133	0.978	0.992	1.124	1.198	1.012	0.596	0.939	0.9	1.175	1.007	0.992	1.082	1.436	0.788	1.082	1.144	1.486	1.18	1.023	0.882	0.97	0.583	1.172	0.874	1.119	0.892	0.969	0.7	1.021	0.64	1.038	0.471075
P01857	180	N	Immunoglobulin heavy constant gamma 1 OS=Homo sapiens OX=9606 GN=IGHG1 PE=1 SV=1	IGHG1	0.722	0.569	0.834	0.688	0.826	0.941	0.817	0.664	0.619	1.111	0.939	0.873	1.091	1.057	1.019	0.682	0.701	0.667	0.698	0.932	0.784	0.568	0.444	0.576	0.575	0.783	0.998	0.831	0.853	0.504	1.267	5.386	0.898	0.978	0.813	0.839	0.741	0.92	0.689	0.497	0.825	0.922218
P19827	285	N	Inter-alpha-trypsin inhibitor heavy chain H1 OS=Homo sapiens OX=9606 GN=ITIH1 PE=1 SV=3	ITIH1	0.889	0.926	1.253	1.031	1.562											1.176	0.776	0.881	0.907	0.812	0.774	0.822	1.233	0.891	0.773											0.974	0.57	0.793	0.668	1.084	1.19	0.0964195
P01854	275	N	Immunoglobulin heavy constant epsilon OS=Homo sapiens OX=9606 GN=IGHE PE=1 SV=1	IGHE	6.363	4.156	3.846	5.048	1.671	0.487	0.609	0.697	0.48	0.535	0.441	0.159	0.217	0.23	0.396	0.283	1.054	0.576	0.877	0.435	0.791	1.531	0.466	1.036	0.531	0.629	0.758	1.092	0.625	0.391	0.319	0.53	0.275	0.272	0.45	0.641	0.593	1.098	0.613	1.624	2.002	0.486838
P02790	453	N	Hemopexin OS=Homo sapiens OX=9606 GN=HPX PE=1 SV=2	HPX	1.079	0.845	0.746	1.041	1.052	0.723	1.258	1.355	0.79	1.016	1.017	0.747	1.136	0.697	0.891	0.793	1.124	1.092	1.199	0.927	1.056	0.91	1.05	0.636	1.101	0.891	1.041	1.2	1.245	0.515	1.466	0.72	0.905	1.007	1.294	1.059	1.091	0.596	1.251	1.036	0.973	0.858461
P02790	64	N	Hemopexin OS=Homo sapiens OX=9606 GN=HPX PE=1 SV=2	HPX	1.156	1.543	1.857	1.611	3.592	1.081	1.076	1.086	0.786	1.011	1.419	0.715	1.73	0.949	1.706	1.062	1.196	1.212	0.998	1.226	1.315	1.064	2.019	1.002	1.355	0.768	0.751	0.916	0.78	0.531	0.959	1.186	0.835	1.131	0.857	1.256	1.034	0.985	1.407	0.645	1.299	0.028912
P02790	240	N	Hemopexin OS=Homo sapiens OX=9606 GN=HPX PE=1 SV=2	HPX	1.141	1.346	0.842	0.879	2.763	0.308	2.334	0.911	0.96	1.74	0.64	0.807	1.081	0.422	0.912	0.537	1.189	1.308	0.905	0.877	1.999	1.119	1.057	1.063	1.134	2.312	1.484	1.946	1.563	1.572	1.509	0.723	1.083	1.725	1.266	1.2	1.527	0.84	0.829	1.281	0.804	0.0320144
P02790	246	N	Hemopexin OS=Homo sapiens OX=9606 GN=HPX PE=1 SV=2	HPX	1.141	1.346	0.842	0.879	2.763	0.308	2.334	0.911	0.96	1.74	0.64	0.807	1.081	0.422	0.912	0.42	0.964	1.185	0.644	0.823	1.999	1.119	1.057	1.063	1.134	2.312	1.484	1.946	1.563	1.572	1.509	0.723	1.083	1.725	1.266	1.19	1.13	0.875	0.938	0.905	0.794	0.0248111
P02790	187	N	Hemopexin OS=Homo sapiens OX=9606 GN=HPX PE=1 SV=2	HPX	0.856	0.684	0.654	0.982	0.997	0.59	0.852	0.858	0.551	0.733	1.02	0.791	1.044	0.574	0.905	0.663	0.921	0.904	1.151	0.725	0.861	0.907	1.105	0.611	0.936	0.924	0.767	0.959	1.007	0.509	1.296	0.891	0.837	0.874	1.097	1.07	0.854	0.827	0.918	0.888	0.907	0.13626
P26927	296	N	Hepatocyte growth factor-like protein OS=Homo sapiens OX=9606 GN=MST1 PE=1 SV=2	MST1	0.781	0.514	0.752	1.02	1.054	0.745	0.668	0.695	0.408	0.749											0.779	0.834	0.934	0.689	1.02	0.754	0.753	0.795	0.757	0.418											0.955	0.62891
P48740	178	N	Mannan-binding lectin serine protease 1 OS=Homo sapiens OX=9606 GN=MASP1 PE=1 SV=3	MASP1	0.93	0.859	0.822	1.149	1.068	0.69	0.94	0.959	0.8	0.99	1.255	0.704	1.007	1.124	0.998	0.664	0.978	0.937	0.822	2.134	1.362	0.923	1.264	0.973	0.831	0.9	1.051	1.006	1.014	0.668	0.931	0.843	0.702	0.768	0.88	1.067	0.923	0.766	1.146	0.88	1.049	0.67488
P48740	385	N	Mannan-binding lectin serine protease 1 OS=Homo sapiens OX=9606 GN=MASP1 PE=1 SV=3	MASP1	0.845	1.007	0.758	1.473	1.355	0.663	1.078	1.033	0.8	1.033	1.637	0.786	1.013	1.081	0.983	0.581	1.215	0.919	0.894	1.224	1.662	0.848	1.557	1.251	1.062	1.027	0.991	1.073	1.142	0.71	1.014	1.117	0.998	0.99	1.096	1.251	1.103	0.865	1.342	1.114	0.917	0.17795
Q9Y5Y7	53	N	Lymphatic vessel endothelial hyaluronic acid receptor 1 OS=Homo sapiens OX=9606 GN=LYVE1 PE=1 SV=2	LYVE1	1.341	0.931	0.905	1.184	1.629	0.536	0.942	0.821	0.916	0.671	1.554	1.209	1.34	1.647	0.868	0.666	0.918	0.958	0.805	0.647	1.288	1.167	1.378	0.828	1.477	1.114	1.222	1.029	1.172	0.56	1.58	0.538	0.841	0.84	0.66	0.63	0.993	0.669	0.952	0.822	1.037	0.731539
P43121	418	N	Cell surface glycoprotein MUC18 OS=Homo sapiens OX=9606 GN=MCAM PE=1 SV=2	MCAM	1.438	1.027	1.001	1.141	1.588	0.744	1.159	0.948	0.892	0.817	0.8	0.737	0.793	1.119	0.794	0.709	0.988	1.015	0.885	0.99	1.275	0.987	1.267	0.84	1.484	0.856	1.454	0.971	1.157	0.689	1.012	0.909	0.847	0.769	0.81	0.722	0.917	0.843	0.916	0.791	1.004	0.946121
P05154	262	N	Plasma serine protease inhibitor OS=Homo sapiens OX=9606 GN=SERPINA5 PE=1 SV=3	SERPINA5	0.274	0.219	0.252	0.283	0.288		0.176	0.78	0.752	0.89	1.213	0.586	0.293	0.977	1.351	1.043	1.511	1.941	1.685	0.984	1.555	1.4	2.251	1.525	1.549	1.162	1.132	0.767	0.952	0.573	0.917	0.587	1.234	1.251	1.104	0.422	1.411	1.177	1.531	1.789	0.672	0.00761588
Q15063	599	N	Periostin OS=Homo sapiens OX=9606 GN=POSTN PE=1 SV=2	POSTN	0.944	0.568	0.874	1.068	1.593	0.677	1.27	0.971	0.802	0.986	1.036	0.739	0.783	0.879	0.969	0.651	0.778	1.021	0.635	0.973	1.008	0.946	0.977	0.786	2.271	0.994	0.979	0.851	1.064	0.676	1.269	0.853	1.219	1.142	1.079	0.821	0.847	0.686	0.911	0.738	0.906	0.275219
P29622	157	N	Kallistatin OS=Homo sapiens OX=9606 GN=SERPINA4 PE=1 SV=3	SERPINA4	0.942	0.753	0.709	1.051	1.494	0.748	1.102	0.892	0.864	0.861	1.167	0.873	0.96	0.933	1.598	0.583	1.12	0.838	0.886	0.918	1.036	1.003	1.432	1.104	0.875	0.99	0.837	0.852	1.06	0.607	0.952	0.849	1.031	0.681	1.033	0.646	0.877	0.729	1.106	0.788	1.043	0.617154
P29622	108	N	Kallistatin OS=Homo sapiens OX=9606 GN=SERPINA4 PE=1 SV=3	SERPINA4	1.468	0.992	1.655	1.082	1.982	0.795	1.166	1.309	0.621	0.87	0.819	0.969		0.947	1.712	1.502	1.493	1.687	1.796	0.757	1.495	0.553	1.713	1.438	1.67	0.87	0.841	0.707	1.091	0.455	0.626	0.354		1.126	0.651	0.62	0.827		0.742	2.545	1.221	0.0635134
P05546	188	N	Heparin cofactor 2 OS=Homo sapiens OX=9606 GN=SERPIND1 PE=1 SV=3	SERPIND1	0.921	0.644	0.77	1.572	1.157	0.635	1.014	0.786	0.545	0.755	0.6	0.421	0.999	0.707	0.684	0.615	1.303	0.833	0.818	0.86	0.964	0.988	1.472	0.995	0.905	0.796	0.706	0.882	1.036	0.438	1.01	1.328	1.051	0.911	0.721	0.68	1.307	0.713	1.098	0.956	0.878	0.128636
P05546	49	N	Heparin cofactor 2 OS=Homo sapiens OX=9606 GN=SERPIND1 PE=1 SV=3	SERPIND1	1.122	0.712	0.653	1.429	1.286	0.769	1.154	1.252	0.753	1.079	0.9	0.541	1.09	0.87	0.874	1.006	1.345	0.785	1.294	1.052	0.838	0.991	1.634	1.221	1.004	1.057	0.805	0.817	0.999	0.651	0.823	0.966	0.837	1.015	0.656	0.919	1.235	0.773	1.352	0.77	1.031	0.751595
Q9ULI3	279	N	Protein HEG homolog 1 OS=Homo sapiens OX=9606 GN=HEG1 PE=1 SV=3	HEG1	0.859	0.587	0.936	1.392	1.151	0.688	1.003	1.173	0.857	1.31	1.08	0.709	1.093	0.853	1.058	0.905	1.079	1.051	1.246	1.331	1.008	0.855	1.244	0.93	0.896	1.174	0.936	0.644	1.126	0.677	0.904	1.057	0.966	0.927	0.731	0.942	1.351	0.846	1.354	0.916	1.045	0.570159
P07996	1067	N	Thrombospondin-1 OS=Homo sapiens OX=9606 GN=THBS1 PE=1 SV=2	THBS1	3.71	0.492	1.189	1.755	1.125	0.677	0.518	0.617	0.558	2.167	0.706	0.635	2.265	0.643	0.997	0.694	0.532	0.648	1.06	0.627	0.643	0.611	1.089	1.375	1.042	0.727	1.079	1	0.856	0.765	0.777	0.963	0.775	0.857	0.846	0.744	0.658	0.854	1.09	0.89	1.225	0.779731
Q7Z7G0	878	N	Target of Nesh-SH3 OS=Homo sapiens OX=9606 GN=ABI3BP PE=1 SV=1	ABI3BP	1.28	0.659	0.905	1.065	1.166	0.864	1.116	1.036	0.711	0.932											1.242	1.582	0.963	1.03	0.949	0.873	1.373	1.339	1.127	0.761											0.866	0.17254
P00734	121	N	Prothrombin OS=Homo sapiens OX=9606 GN=F2 PE=1 SV=2	F2	0.783	0.538	0.747	0.836	1.12	0.699	0.949	1.133	0.846	1.022	0.968	0.655	0.708	0.829	0.845	0.564	1.021	0.758	0.871	0.669	1.062	0.668	0.774	0.649	0.929	1.196	0.777	0.928	0.95	0.601	1.028	1.001	0.776	0.889	0.85	0.728	1	0.575	0.834	0.665	0.981	0.760542
P00734	416	N	Prothrombin OS=Homo sapiens OX=9606 GN=F2 PE=1 SV=2	F2	0.859	0.581	1.018	0.977	1.479	0.792	1.178	0.82	0.777	0.701	0.765	0.711	0.689	1.007	0.767	0.457	1.186	0.859	0.793	0.853	1.022	0.911	1.286	1.274	0.994	0.99	0.756	1.01	0.98	0.603	0.882	1.076	0.946	0.852	0.863	0.95	0.994	0.746	0.967	0.868	0.91	0.114539
P00734	143	N	Prothrombin OS=Homo sapiens OX=9606 GN=F2 PE=1 SV=2	F2	0.56	0.353	0.378	0.966	0.753	0.802	1.182	1.151	0.838	0.958						0.586	1.116	0.973	0.44	0.826	0.984	0.504	1.393	0.933	0.984	0.995	0.713	0.854	0.841	0.648						0.821	0.648	0.874	1.009	0.799	0.914	0.28556
P00734	155	N	Prothrombin OS=Homo sapiens OX=9606 GN=F2 PE=1 SV=2	F2	0.902	1.042	0.919	0.977	1.509								0.547	0.869	0.436	0.758	1.152	1.098	1.064	1.108	1.219	0.523	0.544	0.63	1.103						0.39	0.533	0.425		0.534	1.051	1.046	1.093	1.147	1.273	1.158	0.216811
O95497	283	N	Pantetheinase OS=Homo sapiens OX=9606 GN=VNN1 PE=1 SV=2	VNN1	0.805	0.709	0.894	1.411	1.77	0.642	1.414	0.975	0.556	0.943	0.585	0.332	0.439	0.751	0.589	0.621	0.444	0.767	0.955	0.449	0.937	0.776	2.054	1.576	0.888	1.827	1.172	1.1	1.082	0.832	0.94	0.881	0.74	0.839	0.974	0.946	1.067	0.841	1.679	0.739	0.733	0.0047631
P25311	112	N	Zinc-alpha-2-glycoprotein OS=Homo sapiens OX=9606 GN=AZGP1 PE=1 SV=2	AZGP1	1.106	0.798	0.912	1.329	1.711	0.745	1.162	0.837	0.758	0.78	1.041	0.87	1.173	1.115	1.503	0.627	1.236	0.837	0.786	0.725	1.07	1.097	1.772	1.335	1.014	0.871	0.84	1.023	1.12	0.574	1.354	0.903	1.126	1.322	0.842	0.683	0.913	0.682	1.331	0.746	0.972	0.761753
P25311	109	N	Zinc-alpha-2-glycoprotein OS=Homo sapiens OX=9606 GN=AZGP1 PE=1 SV=2	AZGP1	0.868	0.768	0.799	0.946	1.184	0.795	1.026	0.786	0.788	0.815	0.787	0.655	0.686	0.692	0.892	0.553	0.954	1.189	0.881	0.787	0.809	1	1.03	0.748	1.015	0.889	0.811	0.693	1.056	0.554	0.772	1.386	0.883	0.951	0.77	1.025	0.923	0.75	0.83	1	0.942	0.337215
P25311	128	N	Zinc-alpha-2-glycoprotein OS=Homo sapiens OX=9606 GN=AZGP1 PE=1 SV=2	AZGP1	0.818	0.487	0.506	0.965	0.916	0.916	1.214	0.597	0.666	0.5	0.616	0.475	0.536	0.915	0.732	0.477	1.412	1.474	0.711	1.028	0.738	0.758	0.723	0.53	0.835	0.992	1.023	1.569	1.102	0.624	0.995	1.269	0.925	0.524	0.627	0.729	1.226	0.778	0.791	1.022	0.898	0.211929
P04004	169	N	Vitronectin OS=Homo sapiens OX=9606 GN=VTN PE=1 SV=1	VTN	0.717	0.556	0.741	0.812	0.817	0.768	0.774	1.1	0.807	0.864	1.182	0.833	1.02	0.836	0.857	0.808	1.098	0.767	0.932	0.72	0.945	0.768	1.106	0.824	0.867	1.109	0.809	0.926	0.988	0.718	0.957	1.063	1.258	1.111	1.095	0.821	0.943	0.813	1.178	1.173	0.874	0.0136244
P04004	242	N	Vitronectin OS=Homo sapiens OX=9606 GN=VTN PE=1 SV=1	VTN	0.936		1.174	0.891	1.696	0.987	1.008	1.045	0.901	0.945	0.576	0.49	0.727	0.797	0.749	2.189	1.848	1.127	1.465	2.18	0.858	0.511	0.722	0.666	0.738	1.118	0.811	1.246	0.992	0.544	0.465	0.802		0.968	0.944	1.446	2.578	1.478	2.152	2.146	1.026	0.68088
P04004	86	N	Vitronectin OS=Homo sapiens OX=9606 GN=VTN PE=1 SV=1	VTN	0.768	0.749	0.877	1.036	1.34	0.816	1.08	1.099	0.822	0.814	0.856	0.771	0.95	0.88	0.921	0.552	0.834	0.727	0.682	0.483	0.948	1.107	1.372	1.078	0.961	1.098	0.84	0.971	1.085	0.714	1.049	1.379	1.085	1.235	1.11	0.808	1.06	0.588	1.026	0.854	0.837	0.0116563
Q16620	95	N	BDNF/NT-3 growth factors receptor OS=Homo sapiens OX=9606 GN=NTRK2 PE=1 SV=1	NTRK2	1.226	0.871	1.013	0.947	1.321	0.771	0.974	1.023	0.79	0.931	0.93	0.892	0.872	1.049	0.932	0.644	0.969	0.952	0.853	0.953	1.038	0.871	0.967	0.822	0.99	0.966	1.332	0.927	1.014	0.7	1.062	0.954	0.932	0.884	0.829	0.9	0.974	0.989	0.932	0.888	0.997	0.879161
Q16620	121	N	BDNF/NT-3 growth factors receptor OS=Homo sapiens OX=9606 GN=NTRK2 PE=1 SV=1	NTRK2	2.009	1.436	1.489	1.958	2.46	0.899	0.933	0.952	0.757	0.99	1.002	1.112	0.948	1.228	1.329	0.774	1.29	1.243	1.27	1.106	1.982	1.706	2.329	2.23	1.623	0.868	0.888	1.062	1.062	0.841	1.397	1.076	0.849	0.823	1.154	1.881	1.205	1.242	1.218	1.503	0.935	0.544453
P55058	64	N	Phospholipid transfer protein OS=Homo sapiens OX=9606 GN=PLTP PE=1 SV=1	PLTP	1.109	0.918	0.967	1.344	1.765	1.058	1.069	0.714	0.829	0.837	1.037	0.785	1.199	1.268	1.065	1.037	0.894	1.083	0.98	1.291	1.553	1.148	1.364	0.971	1.194	0.93	1.26	1.052	0.967	0.59	1.403	0.827	1.064	1.162	0.891	1.342	1.21	1.291	0.794	1.086	0.962	0.598213
P55058	245	N	Phospholipid transfer protein OS=Homo sapiens OX=9606 GN=PLTP PE=1 SV=1	PLTP	1.091	0.712	0.719	1.095	1.269						0.994	0.841	0.783	1.41	1.092	0.723	1.01	1.091	0.634	0.955	1.256	1.147	1.102	0.778	1						1.153	0.92	1.079	0.733	1.039	1.281	1.064	0.968	0.908	1.057	0.931	0.250398
P55058	143	N	Phospholipid transfer protein OS=Homo sapiens OX=9606 GN=PLTP PE=1 SV=1	PLTP	0.923	0.675	0.803	1.024	0.972	0.695	0.873	0.856	0.824	0.816	0.99	0.888	0.632	1.205	0.713	0.558	0.825	1.129	0.744	0.958	1.189	0.896	0.9	0.658	1.051	0.857	1.26	0.943	0.971	0.708	0.921	0.806	0.848	0.74	0.845	1.129	1.134	0.908	0.711	0.951	0.928	0.198037
P51884	127	N	Lumican OS=Homo sapiens OX=9606 GN=LUM PE=1 SV=2	LUM	1.15	0.846	0.89	1.407	1.431						0.928	0.762	0.825	2.646	0.795	0.61	0.962	1.044	0.831	0.975	1.177	1.118	1.176	0.844	1.115						1.465	0.874	0.891	0.867	0.902	0.969	0.921	0.774	1.246	0.989	1.05	0.978817
P80188	85	N	Neutrophil gelatinase-associated lipocalin OS=Homo sapiens OX=9606 GN=LCN2 PE=1 SV=2	LCN2	1.148	0.954	1.062	1.066	0.932	0.832	1.076	0.991	0.637	0.844	0.777	0.823	0.879	0.856	1.185	0.611	0.975	1.075	0.977	0.823	0.783	0.865	1.26	0.872	1.015	1.023	1.145	1.017	1.059	0.795	1.219	1.113	0.944	0.916	0.968	0.573	0.867	0.686	0.908	1.144	0.966	0.594522
P04275	2357	N	von Willebrand factor OS=Homo sapiens OX=9606 GN=VWF PE=1 SV=4	VWF	0.504	0.44	0.432	0.766	0.605	0.438	0.711	0.941	0.578	1.041	1.151	0.472	0.902	0.501	0.871	0.17	0.718	0.754	0.535	0.464	1.532	1.206	0.876	0.651	1.979	0.769	1.028	0.895	0.637	0.603	1.019	1.06	0.497	0.746	0.725	0.929	1.024	0.878	5.151	0.793	0.565	0.00252391
G3V0E5	170	N	Transferrin receptor protein 1 OS=Homo sapiens OX=9606 GN=TFRC PE=1 SV=1	TFRC	0.743				0.863	0.793	1.118	1.291	0.802	1.016	1.183	1.181	1.468	1.467	1.016	0.482	0.617	0.494	0.764	0.749		0.561	0.83	0.694	1.236	1.397	0.783	1.336	1.455	1.723	0.956	1.049	0.435	0.854	0.958	0.738	0.774	0.534	1.055	0.594	0.998	0.926525
G3V0E5	646	N	Transferrin receptor protein 1 OS=Homo sapiens OX=9606 GN=TFRC PE=1 SV=1	TFRC	0.704	0.598	0.67	0.646	0.834	0.695	0.71	0.967	0.733	0.763	0.667	0.653	0.809	0.796	0.92	0.748	0.843	0.884	0.993	0.784	0.65	0.841	0.808	0.71	0.817	0.702	1.134	1.112	0.887	1.656	0.984	1.028	0.815	1.405	0.717	0.914	0.935	0.755	0.839	0.748	0.835	0.0134154
C9J131	78	N	Prolyl endopeptidase FAP (Fragment) OS=Homo sapiens OX=9606 GN=FAP PE=1 SV=1	FAP	0.937	0.68	0.837	0.992	1.177						1	1.09	0.859	0.664	0.701	0.994	0.938	1.066	0.849	1.501	0.962	0.898	0.902	0.818	1.098						0.987	0.739	1.18	1.392	0.923	1.01	1.051	1.064	1.188	0.562	0.967	0.659156
J3QLI0	193	N	Beta-2-glycoprotein 1 (Fragment) OS=Homo sapiens OX=9606 GN=APOH PE=1 SV=1	APOH	1.147	0.773	1.094	1.345	1.089	0.686	0.921	0.817	0.692	0.723	0.597	1.128	0.757	0.967	1.173	0.544	0.776	0.75	0.722	0.489	1.275	0.794	1.052	0.762	1.023	0.907	0.878	0.781	1.402	0.618	0.904	0.845	0.764	0.827	0.722	0.73	0.786	0.532	0.737	0.667	1.011	0.993194
A0A140T953	121	N	HLA class I histocompatibility antigen, B alpha chain (Fragment) OS=Homo sapiens OX=9606 GN=HLA-B PE=1 SV=1	HLA-B	1.14	1.01	1.126	0.789	1.17	1.031		1.775													1.219	0.878	1.306	0.975	0.657	1.468	2.534	1.532	1.833	1.424											0.831	0.386344
A0A0A0MSA9	120	N	Poliovirus receptor OS=Homo sapiens OX=9606 GN=PVR PE=1 SV=1	PVR	1.248	0.883	1.193	0.981	1.884	0.827	1.494	1.399	0.839	1.231	0.654	0.585	0.946	0.958	0.662						1.275	1.355	1.372	0.779	2.08	1.28	0.852	1.487	1.223	0.828	0.997	0.969	1.064	0.898	0.718						0.919	0.404722
A0A7P0TBH1	38	N	Angiotensinogen OS=Homo sapiens OX=9606 GN=AGT PE=4 SV=1	AGT	1.08	1.133	0.883	1.166	1.366																1.096	1.186	1.656	0.943	0.96																0.964	0.845984
Q14126	462	N	Desmoglein-2 OS=Homo sapiens OX=9606 GN=DSG2 PE=1 SV=2	DSG2	0.911	0.807	0.959	0.976	1.473	0.706	1.036	0.874	0.723	0.893	0.908	0.905	0.883	0.925	0.923	0.756	1.025	1.163	0.918	1.293	1.373	1.069	1.189	0.97	1.243	0.9	1.5	1.357	1.113	0.809	1.51	1.116	1.057	1.041	0.71	1.127	1.115	0.816	1.08	0.943	0.865	0.0231012
G3V350	96	N	Corticosteroid-binding globulin OS=Homo sapiens OX=9606 GN=SERPINA6 PE=1 SV=1	SERPINA6						0.866	0.674	1.112	0.898	0.801	1.15	0.619	0.909	1.125	1.078	0.762	1.247	1.007	1.041	1.191						0.91	0.846	1.018	0.955	0.629	0.824	0.764	0.824	0.833	0.847	1.031	0.999	0.782	1.066	0.906	1.094	0.24191
E7ETN3	392	N	C3/C5 convertase OS=Homo sapiens OX=9606 PE=1 SV=1	--						0.75	0.833	1.038	0.753	0.897	0.98	0.889	1.211	0.897	0.843	0.904	1.178	1.195	1.065	1						0.852	0.795	0.807	0.896	0.711	1.152	0.739	0.972	1.216	0.992	1.096	1.155	1.029	1.387	1.254	0.959	0.613498
E7ETN3	473	N	C3/C5 convertase OS=Homo sapiens OX=9606 PE=1 SV=1	--						0.885	1.113	1.06	0.785	1.191	1.021	0.758	1.323	1.059	1.139	1.079	1.13	0.95	1.153	1.148						1.293	1.016	1.233	1.051	0.992	1.192	0.831	1.254	0.835	1.131	0.954	0.911	1.063	1.041	1.161	0.99	0.8252
E7ETN3	422	N	C3/C5 convertase OS=Homo sapiens OX=9606 PE=1 SV=1	--						0.848	0.999	0.945	0.604	0.725	0.914	0.697	1.079	0.792	0.721	0.779	1.092	0.923	0.8	0.847						0.906	0.71	1.001	0.971	0.605	1.012	1.117	0.866	1.013	0.726	0.993	1.214	0.777	1.086	1.224	0.898	0.145654
A0A7I2V348	212	N	Integrin beta OS=Homo sapiens OX=9606 GN=ITGB1 PE=1 SV=1	ITGB1																1.028	1.519	1.196	1.595	0.716																1.126	1.208	0.732	1.586	1.058	1.06	0.805041
D6RF35	288	N	Gc-globulin OS=Homo sapiens OX=9606 GN=GC PE=1 SV=1	GC						0.765	0.908	1.049	0.668	0.885	0.737	0.772	0.828	0.791	0.917											0.952	0.941	0.948	1.242	0.708	0.809	0.794	0.9	0.861	0.865						0.922	0.227088
A0A0D9SEN1	48	N	Prolyl endopeptidase FAP OS=Homo sapiens OX=9606 GN=FAP PE=1 SV=1	FAP						0.569	0.841	0.756	0.951	0.958																0.938	1.553	1.136	1.283	0.645											0.734	0.147978
A0A0D9SEN1	98	N	Prolyl endopeptidase FAP OS=Homo sapiens OX=9606 GN=FAP PE=1 SV=1	FAP						0.488	0.698	0.841	0.826	0.824																0.808	1.147	1.058	0.955	0.778											0.775	0.072778
D6RHJ6	87	N	Immunoglobulin J chain (Fragment) OS=Homo sapiens OX=9606 GN=JCHAIN PE=1 SV=1	JCHAIN						1.053	1.032	0.963	0.714	0.719	0.734	1.039	0.597	1.108	0.611	0.728	0.975	2.218	0.732	1.175						0.738	1.562	1.092	0.981	0.774	0.452	1.007	0.68	1.085	1.153	1.045	0.73	0.788	0.428	0.697	1.09	0.519007
P22897	1205	N	Macrophage mannose receptor 1 OS=Homo sapiens OX=9606 GN=MRC1 PE=1 SV=1	MRC1						0.618	1.151	0.703	0.716	0.824																0.874	1.256	0.864	0.941	0.618											0.881	0.443772
P05164	391	N	Myeloperoxidase OS=Homo sapiens OX=9606 GN=MPO PE=1 SV=1	MPO
Q96BZ4	281	N	5'-3' exonuclease PLD4 OS=Homo sapiens OX=9606 GN=PLD4 PE=2 SV=2	PLD4											0.758	0.783	0.671	0.755	1.237																0.737	0.918	1.384	0.634	0.656						0.971	0.960198
Q7Z7M0	1201	N	Multiple epidermal growth factor-like domains protein 8 OS=Homo sapiens OX=9606 GN=MEGF8 PE=1 SV=2	MEGF8						0.79	1.083	1.103	0.849	1.043																0.816	1.036	1.048	0.925	0.626											1.094	0.429313
A0A3B3IS66	130	N	Coagulation factor XIII B chain (Fragment) OS=Homo sapiens OX=9606 GN=F13B PE=1 SV=1	F13B						0.516	0.757	0.737	0.562	0.756	0.587	0.629	1.066	0.911	1.118	0.905	0.8	1.156	1.234	0.863						0.777	0.618	0.824	0.807	0.645	0.573	1.262	0.881	0.997	0.833	0.587	1.112	0.912	1.408	1.056	0.948	0.600072
F5H810	185	N	Noelin (Fragment) OS=Homo sapiens OX=9606 GN=OLFM1 PE=1 SV=1	OLFM1						0.565	0.563	0.709	0.503	0.668																0.583	0.492	0.546	0.634	0.582											1.06	0.492204
H0YF65	657	N	Fibrocystin-L (Fragment) OS=Homo sapiens OX=9606 GN=PKHD1L1 PE=1 SV=1	PKHD1L1						0.801	0.869	0.775	0.579	0.731																1.126	1.158	0.923	0.757	0.705											0.804	0.128001
Q5T382	133	N	Dopamine beta-hydroxylase (Fragment) OS=Homo sapiens OX=9606 GN=DBH PE=1 SV=2	DBH						0.878	1.286	1.005	0.794	0.831	1.002	0.732	0.903	1.043	1.381	0.733	1.225	1.107	1.048	0.937						0.954	1.119	0.891	0.85	0.94	1.056	1.355	0.67	1.194	2.867	1.093	0.848	0.784	1.333	0.718	0.894	0.561753
F5GXS0	226	N	C4a anaphylatoxin OS=Homo sapiens OX=9606 GN=C4B PE=1 SV=1	C4B						0.618	0.955	1.35	0.744	0.862	0.648	0.594	1.022	0.757	0.75	0.766	0.803	0.637	0.92	0.538						0.958	0.438	0.871	0.862	0.744	0.937	0.694	0.781	0.944	0.91	0.547	0.963	0.707	0.769	0.747	1.008	0.99272
F5GXS0	1328	N	C4a anaphylatoxin OS=Homo sapiens OX=9606 GN=C4B PE=1 SV=1	C4B						0.636	0.861	1.354	0.644	0.993	1.009	1.203	1.493	1.129	0.723	1.126	1.149	0.669	1.144	0.491						1.233	0.41	0.934	0.992	0.728	1.031	1.311	0.561	1.542	1.317	0.726	1.103	1.1	1.179	1.182	0.953	0.735459
F5GXS0	1391	N	C4a anaphylatoxin OS=Homo sapiens OX=9606 GN=C4B PE=1 SV=1	C4B						0.946	1.431	1.663	1.061	1.323	0.887	0.942	1.652	1.038	0.962	1.1	0.917	0.768	1.09	0.92						1.123	0.764	1.486	1.032	1.297	1.037	1.023	0.88	1.26	1.316	0.875	1.114	0.992	1.164	1.413	0.995	0.852411
E7ETN3	112	N	C3/C5 convertase OS=Homo sapiens OX=9606 PE=1 SV=1	--						0.694	0.752	1.383	0.829	1.383	0.479		1.049	0.591	0.982	0.578	0.637		1.21	0.76						0.956	0.519	0.882	1.168	0.408	0.506	0.871	0.736	1.107	0.692	0.949	0.862	0.752	1.015	1.238	1.032	0.863769
H0Y512	181	N	Adipocyte plasma membrane-associated protein (Fragment) OS=Homo sapiens OX=9606 GN=APMAP PE=1 SV=1	APMAP						0.812	1.019	0.782	0.813	1.109	0.755	0.576	1.032	1.122	0.869	0.505	0.925	0.978	1.082	0.595						1.177	1.22	1.186	1.051	0.554	1.085	0.837	0.768	1.03	0.688	1.3	0.798	0.624	0.842	0.682	0.937	0.539163
F8WD58	65	N	Contactin-4 OS=Homo sapiens OX=9606 GN=CNTN4 PE=1 SV=1	CNTN4						0.874	0.989	0.942	0.901	0.967						0.399	0.984	0.897	0.768	0.712						1.073	1.187	1.153	1.084	1.006						0.923	0.728	0.729	0.767	0.728	0.899	0.295029
A0A0C4DGZ8	37	N	Glycoprotein Ib (Platelet), alpha polypeptide OS=Homo sapiens OX=9606 GN=GP1BA PE=1 SV=1	GP1BA
A0A087WXC4	972	N	Tenascin-N OS=Homo sapiens OX=9606 GN=TNN PE=1 SV=1	TNN
Q5R345	349	N	p-selectin OS=Homo sapiens OX=9606 GN=SELP PE=1 SV=1	SELP						0.861	0.794	0.608	0.576	0.843						0.692	1.069	0.641	0.982	0.759						1.067	1.537	0.901	1.019	0.562						0.501	1.159	0.676	0.982	1.005	0.832	0.242695
A0A7P0Z441	38	N	Angiotensinogen OS=Homo sapiens OX=9606 GN=AGT PE=4 SV=1	AGT						0.939	1.168	1.105	1.09	1.05	1.598	0.929	1.854	0.855	1.321	1.201	0.982	1.074	0.841	0.853						1.136	0.926	0.935	0.862	0.876	1.474	0.679	1.118	1.114	0.907	1.074	0.832	0.833	1.087	1.04	1.132	0.141943
A0A3B3IUC0	114	N	Integral membrane protein 2 OS=Homo sapiens OX=9606 GN=ITM2B PE=1 SV=1	ITM2B						1.132	0.931	1.057	1.11																	1.38	1.948	1.471	1.571	1.138											0.704	0.0155646
F5GYX3	93	N	Semaphorin-7A OS=Homo sapiens OX=9606 GN=SEMA7A PE=1 SV=1	SEMA7A						0.716	1.103	1.009	0.617	0.812																0.876	0.927	1.035	0.755	0.546											1.029	0.858506
P55290	671	N	Cadherin-13 OS=Homo sapiens OX=9606 GN=CDH13 PE=1 SV=1	CDH13
Q86SQ4	143	N	Adhesion G-protein coupled receptor G6 OS=Homo sapiens OX=9606 GN=ADGRG6 PE=1 SV=3	ADGRG6						0.726	1.2	1.658	1.018	0.942	0.776	0.877	0.782	0.895	0.924	0.919	1.135	0.978	0.998	0.861						1.141	1.157	0.84	1.093	0.793	1.204	1.197	0.893	0.967	0.772	0.817	0.965	0.727	1.257	1.168	0.98	0.729188
Q86SQ4	818	N	Adhesion G-protein coupled receptor G6 OS=Homo sapiens OX=9606 GN=ADGRG6 PE=1 SV=3	ADGRG6						0.877	0.988	0.881	0.688	1.03	0.322	0.582	0.58	0.763	0.744	0.54	0.658	0.525	0.495	0.999						0.925	1.096	1.259	1.127	0.757	0.62	0.449	0.652	0.538	0.464	0.856	0.502	0.623	0.582	0.876	0.942	0.66561
Q12860	494	N	Contactin-1 OS=Homo sapiens OX=9606 GN=CNTN1 PE=1 SV=1	CNTN1						0.641	0.973	0.889	0.639	0.851																0.79	0.845	0.828	0.865	0.601											1.016	0.93219
Q9NZP8	296	N	Complement C1r subcomponent-like protein OS=Homo sapiens OX=9606 GN=C1RL PE=1 SV=2	C1RL						0.97	1.282	1.695	0.947	1.229																1.339	1.007	0.939	1.179	0.802											1.163	0.33076
P01008	224	N	Antithrombin-III OS=Homo sapiens OX=9606 GN=SERPINC1 PE=1 SV=1	SERPINC1						1.019	1.122	1.561	1.015	0.997						0.545	1.488	1.095	0.966	1.615						0.78	0.722	0.684	0.792	0.371						0.673	0.575	0.536	0.713	0.495	1.801	0.000238633
O75882	325	N	Attractin OS=Homo sapiens OX=9606 GN=ATRN PE=1 SV=2	ATRN						0.801	1.123	1.408	0.823	1.077																1.013	1.351	1.16	0.876	0.558											1.055	0.698893
P49747	742	N	Cartilage oligomeric matrix protein OS=Homo sapiens OX=9606 GN=COMP PE=1 SV=2	COMP						0.981	0.709	1.096	0.914	1.032						0.871	0.397	0.811	0.877	0.814						1.053	1.162	1.231	1.142	0.737						0.986	0.759	0.65	1.264	0.775	0.871	0.243226
Q8IZF2	820	N	Adhesion G protein-coupled receptor F5 OS=Homo sapiens OX=9606 GN=ADGRF5 PE=1 SV=3	ADGRF5						0.749	0.995	0.952	0.931	1.053																0.955	0.885	1.143	1.068	0.847											0.955	0.587569
Q02985	309	N	Complement factor H-related protein 3 OS=Homo sapiens OX=9606 GN=CFHR3 PE=1 SV=2	CFHR3						0.323	1.028	0.603	0.634	0.651																0.826	0.795	0.866	0.611	0.698											0.853	0.302294
P51116	570	N	Fragile X mental retardation syndrome-related protein 2 OS=Homo sapiens OX=9606 GN=FXR2 PE=1 SV=2	FXR2
P12259	1703	N	Coagulation factor V OS=Homo sapiens OX=9606 GN=F5 PE=1 SV=4	F5						0.869	0.866	0.947	0.635	0.643																0.765	0.761	0.979	0.875	0.712											0.968	0.704735
P40189	390	N	Interleukin-6 receptor subunit beta OS=Homo sapiens OX=9606 GN=IL6ST PE=1 SV=2	IL6ST						0.953	0.952	0.908	0.814	0.998	0.93	0.746	1.415	0.885	0.921	0.657	1.066	1.052	0.829	0.888						1.19	1.292	1.367	1.199	0.809	0.998	1.07	0.795	0.788	0.78	0.678	0.929	0.667	0.888	0.912	0.976	0.843721
Q8N423	280	N	Leukocyte immunoglobulin-like receptor subfamily B member 2 OS=Homo sapiens OX=9606 GN=LILRB2 PE=1 SV=4	LILRB2
Q9Y6R7	5242	N	IgGFc-binding protein OS=Homo sapiens OX=9606 GN=FCGBP PE=1 SV=3	FCGBP						0.945	0.802	1.044	0.959	1.164																1.015	0.891	1.117	1.339	0.936											0.928	0.469236
Q9Y6R7	1830	N	IgGFc-binding protein OS=Homo sapiens OX=9606 GN=FCGBP PE=1 SV=3	FCGBP
Q9Y6R7	3031	N	IgGFc-binding protein OS=Homo sapiens OX=9606 GN=FCGBP PE=1 SV=3	FCGBP
Q9Y6R7	4232	N	IgGFc-binding protein OS=Homo sapiens OX=9606 GN=FCGBP PE=1 SV=3	FCGBP
P04114	974	N	Apolipoprotein B-100 OS=Homo sapiens OX=9606 GN=APOB PE=1 SV=2	APOB						0.95	0.932	1.211	1.161	1.224																1.253	1.11	1.171	0.788	0.792											1.071	0.505398
Q07954	2620	N	Prolow-density lipoprotein receptor-related protein 1 OS=Homo sapiens OX=9606 GN=LRP1 PE=1 SV=2	LRP1						0.723	1.027	0.98	0.762	0.902	0.855	0.745	0.758	0.982	0.737											0.764	1.863	1.446	0.97	0.751	0.895	0.793	1.078	0.648	1.025						0.828	0.199493
Q07954	1825	N	Prolow-density lipoprotein receptor-related protein 1 OS=Homo sapiens OX=9606 GN=LRP1 PE=1 SV=2	LRP1
P33908	513	N	Mannosyl-oligosaccharide 1,2-alpha-mannosidase IA OS=Homo sapiens OX=9606 GN=MAN1A1 PE=1 SV=3	MAN1A1						1.149	1.306	1.253	0.962	1.303	0.769	0.912	0.863	0.674	0.692											1.231	1.239	1.149	1.203	0.72	0.826	0.716	0.771	1.293	0.797						0.994	0.951784
Q14314	263	N	Fibroleukin OS=Homo sapiens OX=9606 GN=FGL2 PE=1 SV=1	FGL2						0.676	0.839	0.784	0.79	0.928																0.83	1.33	0.735	0.83	0.872											0.874	0.332828
P28799	530	N	Progranulin OS=Homo sapiens OX=9606 GN=GRN PE=1 SV=2	GRN						1.014	1.072	1.248	1.013																	1.526	1.53	1.147		1.267											0.795	0.0402934
P04196	344	N	Histidine-rich glycoprotein OS=Homo sapiens OX=9606 GN=HRG PE=1 SV=1	HRG						0.107	0.871	0.21	0.697	1.573	0.204	0.724	0.749	0.288	1.019											1.909	0.26	0.361	1.143	1.247	2.406	0.689	1.438	2.163	1.863						0.478	0.038544
P32004	479	N	Neural cell adhesion molecule L1 OS=Homo sapiens OX=9606 GN=L1CAM PE=1 SV=2	L1CAM						0.786	0.843	0.794	0.805	0.619	0.768	0.738	0.798	1.034	0.834	1.202	1.387	1.175	1.092	1.009						1.09	1.546	0.846	0.861	0.767	1.364	0.626	0.941	0.749	0.614	0.826	1.417	0.967	0.983	1.219	0.937	0.589345
P55103	110	N	Inhibin beta C chain OS=Homo sapiens OX=9606 GN=INHBC PE=2 SV=1	INHBC						0.664	0.646		0.493	0.391																0.601	0.59	0.566	0.768	0.807											0.823	0.178108
O95497	353	N	Pantetheinase OS=Homo sapiens OX=9606 GN=VNN1 PE=1 SV=2	VNN1											0.433	0.503	0.665	1.479	0.757	0.698	0.535	1.224	2.235	0.701											1.552	0.89	0.469	0.813	0.856	1.156	1.883	0.726	2.149	0.869	0.812	0.285047
J3QSU6	1034	N	Tenascin OS=Homo sapiens OX=9606 GN=TNC PE=1 SV=1	TNC						0.741	0.815	0.844	0.885	1.023																0.832	2.036	1.008	1.446	0.948											0.687	0.0952849
H7C543	122	N	Activated leukocyte cell adhesion molecule (Fragment) OS=Homo sapiens OX=9606 GN=ALCAM PE=1 SV=1	ALCAM						0.618	0.913	0.811	0.653	0.662	0.927	0.767	0.94	1.247	0.917	0.688	0.973	1.135	0.836	1.005						0.811	0.978	0.87	0.97	0.62	1.181	0.861	1.106	0.864	0.88	0.871	1.018	0.823	0.901	0.889	0.96	0.4435
E9PFZ2	358	N	Ceruloplasmin OS=Homo sapiens OX=9606 GN=CP PE=1 SV=1	CP											1.088	0.739	1.395	1.074	1.074	1.159	1.043	1.219	0.916	1.015											1.102	1.224	0.976	0.849	0.939	1.263	1.005	0.781	0.954	0.915	1.071	0.364008
E9PFZ2	138	N	Ceruloplasmin OS=Homo sapiens OX=9606 GN=CP PE=1 SV=1	CP											0.789	0.879	1.13	0.826	0.967	0.572	1.171	0.837	0.872	1.112											1.031	2.191	0.93	1.164	1.154	1.115	1.04	0.908	0.989	0.871	0.804	0.0750564
E9PFZ2	691	N	Ceruloplasmin OS=Homo sapiens OX=9606 GN=CP PE=1 SV=1	CP											0.924	0.799	1.165	1.011	0.903	0.726	0.97	0.864	0.869	0.821											1.253	1.209	1.015	1.068	1.124	1.113	1.121	0.805	1.048	0.839	0.854	0.0208809
E9PFZ2	397	N	Ceruloplasmin OS=Homo sapiens OX=9606 GN=CP PE=1 SV=1	CP											3.808	3.575	4.803	5.881	4.622	1.279	1.644	1.852	1.272	1.146											8.865	9.187	6.477	4.171	4.606	1.53	2.181	0.997	2.116	0.902	0.728	0.589999
Q9HCB6	214	N	Spondin-1 OS=Homo sapiens OX=9606 GN=SPON1 PE=1 SV=2	SPON1											0.871	0.666	0.831	1.114	1.039																1.025	1.203	0.956	0.895	0.796						0.927	0.492512
P05106	125	N	Integrin beta-3 OS=Homo sapiens OX=9606 GN=ITGB3 PE=1 SV=2	ITGB3											0.708	0.344	0.602	0.459	0.46	0.47	0.53	0.416	0.644	0.529											0.824	1.331	0.565	1.106	1.589	0.953	1.574	1.074	1.34	0.904	0.458	7.35956e-06
P01042	169	N	Kininogen-1 OS=Homo sapiens OX=9606 GN=KNG1 PE=1 SV=2	KNG1											0.778	0.566	0.756	1.695	1.583																1.294	0.844	0.239	1.27	0.779						1.215	0.529238
Q16769	49	N	Glutaminyl-peptide cyclotransferase OS=Homo sapiens OX=9606 GN=QPCT PE=1 SV=1	QPCT											2.04		1.451	0.948	0.599																1.496	1.897	1.419	1.17	1.244						0.872	0.403583
Q13332	733	N	Receptor-type tyrosine-protein phosphatase S OS=Homo sapiens OX=9606 GN=PTPRS PE=1 SV=3	PTPRS											0.739	0.845	0.594	0.704	0.838	0.335	0.998	1.038	0.642	0.86											1.225	1.057	1.84	0.962	0.771	0.893	1.686	0.927	1.223	1.21	0.644	0.00392259
P48357	670	N	Leptin receptor OS=Homo sapiens OX=9606 GN=LEPR PE=1 SV=2	LEPR											0.757	0.814	0.75	1.339	0.736																1.101	0.865	0.675	0.713	0.897						1.034	0.889995
G3V1A8	32	N	Lymphocyte antigen 6 complex locus protein G6c OS=Homo sapiens OX=9606 GN=LY6G6C PE=1 SV=1	LY6G6C
D6RGW0	219	N	Endoplasmic reticulum aminopeptidase 2 (Fragment) OS=Homo sapiens OX=9606 GN=ERAP2 PE=1 SV=1	ERAP2											1.201	0.309	0.827	0.427	0.285																1.514	0.929	1.037	0.928	1.026						0.561	0.0402958
Q5T073	273	N	Lysosomal acid lipase/cholesteryl ester hydrolase (Fragment) OS=Homo sapiens OX=9606 GN=LIPA PE=1 SV=1	LIPA											1.209	0.849	0.754	0.729	0.545																1.055	1.741	0.692	1.54	0.724						0.71	0.218017
E9PEK4	353	N	Macrophage colony-stimulating factor 1 receptor OS=Homo sapiens OX=9606 GN=CSF1R PE=1 SV=1	CSF1R											0.986	1.152	1.24	1.67	1.064																1.205	1.103	1.371	0.776	1.003						1.12	0.41481
B1AHM6	56	N	Fibulin-1 (Fragment) OS=Homo sapiens OX=9606 GN=FBLN1 PE=1 SV=1	FBLN1											0.777	0.77	0.816	0.968	0.872																1.011	0.851	0.719	0.976	0.881						0.947	0.506725
H9KV32	173	N	Cell surface glycoprotein CD200 receptor 1 OS=Homo sapiens OX=9606 GN=CD200R1 PE=1 SV=1	CD200R1											1.145	1.004	1.003	1.123	0.768																1.171	0.569	1.103	0.702	0.968						1.117	0.401626
P01877	131	N	Immunoglobulin heavy constant alpha 2 OS=Homo sapiens OX=9606 GN=IGHA2 PE=1 SV=4	IGHA2																0.99	0.683	1.587	1.654	2.282																0.641	0.784	1.733	0.934	1.706	1.241	0.487049
P01877	205	N	Immunoglobulin heavy constant alpha 2 OS=Homo sapiens OX=9606 GN=IGHA2 PE=1 SV=4	IGHA2											0.838	0.748	1.11	0.494	0.821	0.954	1.014	1.543	0.748	1.736											0.523	1.1	0.69	1.115	1.018	0.645	0.734	0.567	0.669	2.105	1.092	0.516469
D6RDV5	37	N	Ephrin-A5 OS=Homo sapiens OX=9606 GN=EFNA5 PE=1 SV=1	EFNA5											0.706	0.637	0.699	0.778	0.764																0.799	1.327	0.845	0.703	0.692						0.821	0.20812
Q03591	194	N	Complement factor H-related protein 1 OS=Homo sapiens OX=9606 GN=CFHR1 PE=1 SV=2	CFHR1											1.559	1.416	1.88	1.984	2.355																1.636	2.344	1.683	1.912	1.941						0.966	0.711591
P08603	1095	N	Complement factor H OS=Homo sapiens OX=9606 GN=CFH PE=1 SV=4	CFH											1.559	1.416	1.88	1.984	2.355																1.636	2.344	1.683	1.912	1.941						0.966	0.711591
Q02413	110	N	Desmoglein-1 OS=Homo sapiens OX=9606 GN=DSG1 PE=1 SV=2	DSG1											2.873	0.822	0.838	0.882	0.746																1.096	1.216	0.716	0.864	0.891						1.288	0.681386
P01877	92	N	Immunoglobulin heavy constant alpha 2 OS=Homo sapiens OX=9606 GN=IGHA2 PE=1 SV=4	IGHA2											2.209	2.134	0.954	1.469	0.272	0.948	1.252	0.38	2.388	0.461											0.759	2.026	0.232	1.159	0.189	1.963	1.073	1.771	0.454	0.41	1.242	0.457836
P01877	327	N	Immunoglobulin heavy constant alpha 2 OS=Homo sapiens OX=9606 GN=IGHA2 PE=1 SV=4	IGHA2											0.986	0.702	1.175	1.093																	1.045	0.966		0.853							1.036	0.89246
Q86SQ4	750	N	Adhesion G-protein coupled receptor G6 OS=Homo sapiens OX=9606 GN=ADGRG6 PE=1 SV=3	ADGRG6											0.832	0.812	0.582	0.722	0.938																1.048	0.771	1.076	1.008	0.628						0.858	0.30467
Q8IZF2	944	N	Adhesion G protein-coupled receptor F5 OS=Homo sapiens OX=9606 GN=ADGRF5 PE=1 SV=3	ADGRF5
Q96IY4	73	N	Carboxypeptidase B2 OS=Homo sapiens OX=9606 GN=CPB2 PE=1 SV=2	CPB2
Q9Y4L1	869	N	Hypoxia up-regulated protein 1 OS=Homo sapiens OX=9606 GN=HYOU1 PE=1 SV=1	HYOU1											1.294	1.086	0.751	1.121	0.695																1.056	0.994	0.826	1.056	0.79						1.048	0.855199
Q9Y4L1	515	N	Hypoxia up-regulated protein 1 OS=Homo sapiens OX=9606 GN=HYOU1 PE=1 SV=1	HYOU1
P00451	258	N	Coagulation factor VIII OS=Homo sapiens OX=9606 GN=F8 PE=1 SV=1	F8
P00451	60	N	Coagulation factor VIII OS=Homo sapiens OX=9606 GN=F8 PE=1 SV=1	F8											1.076	0.683	1.201	0.967	1.036																0.734	1.374	0.84	0.881	0.726						1.09	0.53389
P17301	1057	N	Integrin alpha-2 OS=Homo sapiens OX=9606 GN=ITGA2 PE=1 SV=1	ITGA2											1.07	0.586	0.661	0.939	1.045																0.599	0.961	0.714	0.748	0.568						1.198	0.30613
P10253	470	N	Lysosomal alpha-glucosidase OS=Homo sapiens OX=9606 GN=GAA PE=1 SV=4	GAA											0.53	0.853	1.251	0.884	0.826																0.619	1.128	0.736	1.033	0.682						1.035	0.887831
P32004	849	N	Neural cell adhesion molecule L1 OS=Homo sapiens OX=9606 GN=L1CAM PE=1 SV=2	L1CAM											0.858	0.921	0.662	1.043	0.85																1.476	0.59	1.083	0.901	0.653						0.922	0.849495
Q6UWI2	80	N	Prostate androgen-regulated mucin-like protein 1 OS=Homo sapiens OX=9606 GN=PARM1 PE=1 SV=1	PARM1											0.933	0.947	0.816	0.997	0.843																1.132	0.721	0.954	0.762	0.691						1.065	0.461558
Q9UM47	1179	N	Neurogenic locus notch homolog protein 3 OS=Homo sapiens OX=9606 GN=NOTCH3 PE=1 SV=2	NOTCH3											0.957	0.608	0.664	0.496	0.777																1.505	0.619	0.86	0.593	0.588						0.841	0.568732
Q9UM47	1438	N	Neurogenic locus notch homolog protein 3 OS=Homo sapiens OX=9606 GN=NOTCH3 PE=1 SV=2	NOTCH3											0.718	0.622	0.699	0.991	0.723																1.126	0.619	0.776	0.622	0.737						0.967	0.881452
P06865	157	N	Beta-hexosaminidase subunit alpha OS=Homo sapiens OX=9606 GN=HEXA PE=1 SV=2	HEXA											1.308	0.487	0.492	0.725	1.129																1.311	1.062	0.971	0.903	0.99						0.791	0.21116
P04275	666	N	von Willebrand factor OS=Homo sapiens OX=9606 GN=VWF PE=1 SV=4	VWF											0.865	0.506	0.583	0.89	0.556																0.781	0.904	0.468	0.877	0.67						0.919	0.622835
K7EKL8	124	N	Intercellular adhesion molecule 1 (Fragment) OS=Homo sapiens OX=9606 GN=ICAM1 PE=1 SV=1	ICAM1											1.054	0.876	1.171	1.053	1.192																0.829	1.138	0.727	1.106	1.111						1.089	0.399193
A0A494C0U4	105	N	Protein-tyrosine-phosphatase OS=Homo sapiens OX=9606 GN=PTPRZ1 PE=1 SV=1	PTPRZ1											0.71	0.434	0.906	0.983	0.585	0.541	1.055	0.987	0.877	1.079											0.987	0.592	0.612	1.01	0.642	1.526	0.951	1.038	0.887	1.005	0.882	0.357598
C9J131	28	N	Prolyl endopeptidase FAP (Fragment) OS=Homo sapiens OX=9606 GN=FAP PE=1 SV=1	FAP											1.238	1.032	0.873	1.059	0.924	0.865	0.809	1.048	0.854	1.045											1.321	1.037	1.046	0.929	1.145	1.097	1.099	0.737	1.484	0.716	0.919	0.412642
A0A3B3IT11	8	N	Basement membrane-specific heparan sulfate proteoglycan core protein (Fragment) OS=Homo sapiens OX=9606 GN=HSPG2 PE=1 SV=1	HSPG2
Q9UKU6	684	N	Thyrotropin-releasing hormone-degrading ectoenzyme OS=Homo sapiens OX=9606 GN=TRHDE PE=2 SV=1	TRHDE																0.853	1.219	0.618	1.732	1.144																0.796	1.175	0.826	0.807	1.088	1.186	0.531491
E9PJA2	113	N	Macrophage colony-stimulating factor 1 (Fragment) OS=Homo sapiens OX=9606 GN=CSF1 PE=1 SV=1	CSF1																0.525	0.745	1.259	0.686	0.894																0.679	0.788	0.639	0.773	0.805	1.115	0.657887
E7EWP9	486	N	Serine protease inhibitor Kazal-type 5 (Fragment) OS=Homo sapiens OX=9606 GN=SPINK5 PE=1 SV=1	SPINK5																0.526	0.766	1.14	0.65	0.894																0.641	0.806	0.723	0.948	0.951	0.977	0.768985
I3L4N7	83	N	Pigment epithelium-derived factor (Fragment) OS=Homo sapiens OX=9606 GN=SERPINF1 PE=1 SV=1	SERPINF1
P54289	824	N	Voltage-dependent calcium channel subunit alpha-2/delta-1 OS=Homo sapiens OX=9606 GN=CACNA2D1 PE=1 SV=3	CACNA2D1																0.628	0.752	1.056	0.755	1.205																1.068	1.104	0.74	0.988	0.869	0.922	0.497029
P54289	781	N	Voltage-dependent calcium channel subunit alpha-2/delta-1 OS=Homo sapiens OX=9606 GN=CACNA2D1 PE=1 SV=3	CACNA2D1																1.034	0.915	1.068	0.868	1.057																0.895	1.179	0.863	2.18	0.617	0.862	0.802514
P55056	63	N	Apolipoprotein C-IV OS=Homo sapiens OX=9606 GN=APOC4 PE=1 SV=1	APOC4																0.663	1.669	0.736	0.953	0.599																0.886	0.874	0.84	0.71	1.256	1.012	0.835003
P00533	361	N	Epidermal growth factor receptor OS=Homo sapiens OX=9606 GN=EGFR PE=1 SV=2	EGFR
Q02809	538	N	Procollagen-lysine,2-oxoglutarate 5-dioxygenase 1 OS=Homo sapiens OX=9606 GN=PLOD1 PE=1 SV=2	PLOD1
Q9UHG3	353	N	Prenylcysteine oxidase 1 OS=Homo sapiens OX=9606 GN=PCYOX1 PE=1 SV=3	PCYOX1																1.228	1.471	1.423	0.825	1.243																0.953	1.207	0.787	1.168	1.026	1.204	0.204572
Q9UHG3	196	N	Prenylcysteine oxidase 1 OS=Homo sapiens OX=9606 GN=PCYOX1 PE=1 SV=3	PCYOX1																0.673	1.797	0.958	1.167	1.396																1.414	1.283	0.821	1.534	1.277	0.947	0.673006

## Sheet: Exp.1
Protein accession	Position	Amino acid	Protein description	Gene name	Localization probability	Modified sequence	PEP	PSMs	LA1	LA2	LA3	LA4	LA5	NL1	NL2	NL3	NL4	NL21	MIX
D3DSM0	585	N	Integrin beta OS=Homo sapiens OX=9606 GN=ITGB2 PE=1 SV=1	ITGB2	1	NCSAACPGLQLSNNPVK	0.00153439	1	0.863	0.64	0.742	0.786	1.136	0.757	0.856	0.686	0.61	0.977	1.215
G3V2W1	220	N	Protein Z-dependent protease inhibitor OS=Homo sapiens OX=9606 GN=SERPINA10 PE=1 SV=1	SERPINA10	1	ETFFNLSK	0.00383747	5	0.643	0.743	0.661	1.052	1.225	0.786	1.09	1.391	0.875	1.022	1.049
G3V2W1	335	N	Protein Z-dependent protease inhibitor OS=Homo sapiens OX=9606 GN=SERPINA10 PE=1 SV=1	SERPINA10	1	LPYQGNATMLVVLMEK	9.17522e-05	1	1.034	0.891	0.893	1.468	1.528	1.096	1.305	1.847	1.137	0.972	0.835
A3KFI1	73	N	Neuroblastoma suppressor of tumorigenicity 1 (Fragment) OS=Homo sapiens OX=9606 GN=NBL1 PE=1 SV=1	NBL1	1	NITQIVGHSGCEAK	0.0246046	1	0.998	0.937	0.722	0.627	0.91	1.055	0.54	0.605	0.603	0.549	1.287
B4E1Z4	318	N	C3/C5 convertase OS=Homo sapiens OX=9606 PE=1 SV=1	--	1	LTDTICGVGNMSANASDQER	0.116515	1	0.708	0.483	0.721	0.878	0.904	0.792	0.635	0.669	0.418	0.798	1.374
A0A0G2JL69	442	N	C3/C5 convertase OS=Homo sapiens OX=9606 GN=C2 PE=1 SV=1	C2	1	LTDTICGVGNMSANASDQER	0.116515	1	0.708	0.483	0.721	0.878	0.904	0.792	0.635	0.669	0.418	0.798	1.374
B4E1Z4	314	N	C3/C5 convertase OS=Homo sapiens OX=9606 PE=1 SV=1	--	1	LTDTICGVGNMSANASDQER	0.00016688	1	0.944	0.575		1.244	1.747	1.441	1.244	1.099	0.618	1.451	0.88
A0A0G2JL69	438	N	C3/C5 convertase OS=Homo sapiens OX=9606 GN=C2 PE=1 SV=1	C2	1	LTDTICGVGNMSANASDQER	0.00016688	1	0.944	0.575		1.244	1.747	1.441	1.244	1.099	0.618	1.451	0.88
B4E1Z4	468	N	C3/C5 convertase OS=Homo sapiens OX=9606 PE=1 SV=1	--	1	QSVPAHFVALNGSK	2.01833e-07	17	1.314	1.085	0.871	1.198	0.966	1.273	1.16	1.338	0.984	1.004	0.902
A0A0G2JL69	592	N	C3/C5 convertase OS=Homo sapiens OX=9606 GN=C2 PE=1 SV=1	C2	1	QSVPAHFVALNGSK	2.01833e-07	17	1.314	1.085	0.871	1.198	0.966	1.273	1.16	1.338	0.984	1.004	0.902
B4E1Z4	624	N	C3/C5 convertase OS=Homo sapiens OX=9606 PE=1 SV=1	--	1	SPYYNVSDEISFHCYDGYTLR	2.02684e-10	2	0.759	0.719	1.065	1.067	1.427	0.948	1.059	1.617	1.265	1.532	0.883
B4E1Z4	498	N	C3/C5 convertase OS=Homo sapiens OX=9606 PE=1 SV=1	--	1	TMFPNLTDVR	0.00233547	5	0.919	0.816	1.032	1.186	1.263	1.002	1.197	1.193	0.93	0.871	0.964
A0A0G2JL69	622	N	C3/C5 convertase OS=Homo sapiens OX=9606 GN=C2 PE=1 SV=1	C2	1	TMFPNLTDVR	0.00233547	5	0.919	0.816	1.032	1.186	1.263	1.002	1.197	1.193	0.93	0.871	0.964
H0YNC5	138	N	Mammalian disintegrin-metalloprotease (Fragment) OS=Homo sapiens OX=9606 GN=ADAM10 PE=1 SV=1	ADAM10	1	NISQVLEK	0.00728703	1	1.203	0.734	0.826	0.983	1.006	1.193	1.004	1.322	1.152	1.166	0.949
A0A4W9A917	227	N	Immunoglobulin heavy constant gamma 3 (Fragment) OS=Homo sapiens OX=9606 GN=IGHG3 PE=1 SV=1	IGHG3	1	EEQYNSTFR	0.00101205	39	1.023	0.096	0.618	0.099	0.802	0.145	1.036	0.331	0.544	0.548	1.762
A0A024R6I7	271	N	Alpha-1-antitrypsin OS=Homo sapiens OX=9606 GN=SERPINA1 PE=1 SV=1	SERPINA1	1	YLGNATAIFFLPDEGK	1.31499e-07	8	1.092	0.788	1.165	1.293	1.794	1.427	1.076	1.369	0.922	1.013	0.85
B4DPQ0	235	N	Complement subcomponent C1r OS=Homo sapiens OX=9606 GN=C1R PE=1 SV=1	C1R	1	CNYSIR	0.20562	6	1.576	0.446	0.643	1.158	1.322	1.093	1.527	1.363	0.593	0.894	0.947
B4DPQ0	528	N	Complement subcomponent C1r OS=Homo sapiens OX=9606 GN=C1R PE=1 SV=1	C1R	1	EHEAQSNASLDVFLGHTNVEELMK	4.28118e-10	1	0.788	0.865	1.222	1.043	2.429	0.962	1.139	1.563	1.176	1.226	0.82
A0A0G2JL69	83	N	C3/C5 convertase OS=Homo sapiens OX=9606 GN=C2 PE=1 SV=1	C2	1	LGSYPVGGNVSFECEDGFILR	1.27666e-08	1	1.119	1.051	1.492	1.254	2.379	1.086	1.163	1.044	0.964	1.427	0.787
Q5T7F0	522	N	Neuropilin OS=Homo sapiens OX=9606 GN=NRP1 PE=1 SV=1	NRP1	1	IGYSNNGSDWK	8.60064e-05	2	1.208	0.627	0.882	1.087	1.188	1.308	0.845	1.079	0.822	0.92	1.003
Q5T7F0	150	N	Neuropilin OS=Homo sapiens OX=9606 GN=NRP1 PE=1 SV=1	NRP1	1	RGPECSQNYTTPSGVIK	6.01095e-07	2	0.922	0.623	0.672	0.934	0.973	1.058	0.789	0.901	0.873	0.973	1.132
A0A669KBE7	513	N	ADAMTS-like protein 4 OS=Homo sapiens OX=9606 GN=ADAMTSL4 PE=1 SV=1	ADAMTSL4	1	LVSGNLTDR	0.014153	3	1.396	0.729	0.859	1.177	1.463	1.266	0.947	1.072	0.68	1.114	0.94
Q5SQ11	78	N	Glutathione-independent PGD synthase (Fragment) OS=Homo sapiens OX=9606 GN=PTGDS PE=1 SV=1	PTGDS	1	SVVAPATDGGLNLTSTFLR	2.24525e-09	7	1.173	0.974	1.484	1.09	1.294	1.018	1.088	0.872	0.601	0.76	0.969
A0A286YEY4	176	N	Immunoglobulin heavy constant gamma 2 (Fragment) OS=Homo sapiens OX=9606 GN=IGHG2 PE=1 SV=1	IGHG2	1	EEQFNSTFR	0.000344032	220	1.267	0.769	1.469	0.858	0.537	1.656	1.018	0.83	0.716	1.267	0.966
X6RLJ0	146	N	Complement C1q subcomponent subunit A (Fragment) OS=Homo sapiens OX=9606 GN=C1QA PE=1 SV=7	C1QA	1	NPPMGGNVVIFDTVITNQEEPYQNHSGR	4.45777e-10	1	0.909	0.602	1.189	1.33	1.61	0.775	0.894	1.302	0.868	1.015	0.957
C9JKV3	132	N	Tissue factor pathway inhibitor (Fragment) OS=Homo sapiens OX=9606 GN=TFPI PE=1 SV=1	TFPI	0.999	YFYNNQTK	0.0513214	2	0.794	0.643	0.886	0.963	0.963	0.862	1.014	1.214	0.861	0.781	1.102
P05543	165	N	Thyroxine-binding globulin OS=Homo sapiens OX=9606 GN=SERPINA7 PE=1 SV=2	SERPINA7	1	TLYETEVFSTDFSNISAAK	1.57297e-06	3	1.113	0.792	1.285	1.155	1.983	0.935	1.098	1.009	0.931	0.978	0.896
P05543	36	N	Thyroxine-binding globulin OS=Homo sapiens OX=9606 GN=SERPINA7 PE=1 SV=2	SERPINA7	1	VTACHSSQPNATLYK	6.47293e-06	3	1.017	0.665	0.836	1.08	1.029	0.893	0.94	0.601	0.708	0.993	1.127
O00391	130	N	Sulfhydryl oxidase 1 OS=Homo sapiens OX=9606 GN=QSOX1 PE=1 SV=3	QSOX1	1	NGSGAVFPVAGADVQTLR	0.00142102	3	0.964	0.808	0.825	1.022	1.18	0.969	0.894	1.276	0.727	1.446	0.99
P27169	253	N	Serum paraoxonase/arylesterase 1 OS=Homo sapiens OX=9606 GN=PON1 PE=1 SV=3	PON1	1	HANWTLTPLK	0.000356776	27	1.058	0.641	1.243	0.974	1.634	1.619	1.155	1.297	1.153	1.414	0.834
P27169	324	N	Serum paraoxonase/arylesterase 1 OS=Homo sapiens OX=9606 GN=PON1 PE=1 SV=3	PON1	1	VTQVYAENGTVLQGSTVASVYK	7.37744e-08	6	0.832	0.547	0.966	1.256	1.52	0.987	0.841	0.935	0.83	0.978	1.029
Q6EMK4	117	N	Vasorin OS=Homo sapiens OX=9606 GN=VASN PE=1 SV=1	VASN	1	LHEITNETFR	0.00338611	8	0.921	0.712	1.235	0.828	1.144	0.754	0.801	0.879	0.825	1.105	1.078
Q6EMK4	500	N	Vasorin OS=Homo sapiens OX=9606 GN=VASN PE=1 SV=1	VASN	1	NLSGPDK	0.228059	3	1.172	0.868	0.833	1.213	1.126	1.085	1.07	1.182	0.797	1.148	0.957
Q96PD5	485	N	N-acetylmuramoyl-L-alanine amidase OS=Homo sapiens OX=9606 GN=PGLYRP2 PE=1 SV=1	PGLYRP2	1	GFGVAIVGNYTAALPTEAALR	5.30991e-06	1	0.923	1.012	0.97	1.462	1.386	1.449	1.3	1.967	1.02	1.91	0.764
Q96PD5	367	N	N-acetylmuramoyl-L-alanine amidase OS=Homo sapiens OX=9606 GN=PGLYRP2 PE=1 SV=1	PGLYRP2	1	LEPVHLQLQCMSQEQLAQVAANATK	9.56935e-10	2	1.24	1.125	1.489	1.299	2.295	1.451	1.245	1.706	1.276	1.194	0.718
Q9Y4D7	696	N	Plexin-D1 OS=Homo sapiens OX=9606 GN=PLXND1 PE=1 SV=3	PLXND1	1	ANFTIYDCSR	0.00440186	1	0.895	0.996	0.647	0.997	1.109	1.1	0.99	0.978	0.653	1.275	1.034
P02787	432	N	Serotransferrin OS=Homo sapiens OX=9606 GN=TF PE=1 SV=3	TF	1	CGLVPVLAENYNK	4.19484e-07	45	1.054	0.684	0.79	0.97	1.671	1.227	1.19	1.319	0.928	1.11	0.921
P02787	630	N	Serotransferrin OS=Homo sapiens OX=9606 GN=TF PE=1 SV=3	TF	1	QQQHLFGSNVTDCSGNFCLFR	2.13931e-12	18	0.529	0.751	1.193	1.029	1.864	1.039	1.043	1.485	0.938	1.27	0.906
P02787	637	N	Serotransferrin OS=Homo sapiens OX=9606 GN=TF PE=1 SV=3	TF	1	QQQHLFGSNVTDCSGNFCLFR	4.94534e-11	5	1.028	0.84	1.055	1.468	1.163	1.143	1.022	1.914	1.299	1.243	0.835
Q9UBG0	69	N	C-type mannose receptor 2 OS=Homo sapiens OX=9606 GN=MRC2 PE=1 SV=2	MRC2	1	VTPACNTSLPAQR	0.0936627	3	0.997	0.664	0.925	1.105	1.24	1.26	1.142	1.364	0.877	0.883	0.96
P05164	355	N	Myeloperoxidase OS=Homo sapiens OX=9606 GN=MPO PE=1 SV=1	MPO	1	NMSNQLGLLAVNQR	0.000295053	2	0.666	0.769	0.51	0.725	0.672	0.613	0.702	1.005	0.56	1.036	1.332
P05164	323	N	Myeloperoxidase OS=Homo sapiens OX=9606 GN=MPO PE=1 SV=1	MPO	1	SCPACPGSNITIR	0.0288647	1	0.794	1.079	0.617	0.864	0.896	0.806	0.704	0.822	0.9	0.93	1.169
P01880	367	N	Immunoglobulin heavy constant delta OS=Homo sapiens OX=9606 GN=IGHD PE=1 SV=3	IGHD	1	TLLNASR	0.0596078	4	0.278	0.216	0.444	1.305	0.47	0.144	1.698	0.112	0.258	0.478	1.718
O43157	1253	N	Plexin-B1 OS=Homo sapiens OX=9606 GN=PLXNB1 PE=1 SV=3	PLXNB1	1	YTLDPNITSAGPTK	0.0143821	1
P05106	680	N	Integrin beta-3 OS=Homo sapiens OX=9606 GN=ITGB3 PE=1 SV=2	ITGB3	1	DAVNCTYK	0.0199031	1	0.451	0.403	0.463	0.261	0.46	1.818	1.382	2.359	2.535	1.383	0.879
P01042	48	N	Kininogen-1 OS=Homo sapiens OX=9606 GN=KNG1 PE=1 SV=2	KNG1	1	KYNSQNQSNNQFVLYR	5.16264e-09	1	0.934	1.091	1.153	1.771	1.516	1.081	0.973	1.748	1.33	1.067	0.805
P01042	294	N	Kininogen-1 OS=Homo sapiens OX=9606 GN=KNG1 PE=1 SV=2	KNG1	1	LNAENNATFYFK	1.25435e-06	14	1.025	0.78	0.953	1.226	1.571	1.017	1.01	1.415	0.997	0.961	0.92
P01042	205	N	Kininogen-1 OS=Homo sapiens OX=9606 GN=KNG1 PE=1 SV=2	KNG1	1	ITYSIVQTNCSK	8.13946e-07	17	0.939	0.366	0.926	1.172	1.266	0.888	1.008	1.299	0.948	1.046	1.013
P03952	127	N	Plasma kallikrein OS=Homo sapiens OX=9606 GN=KLKB1 PE=1 SV=1	KLKB1	1	GVNFNVSK	0.00248131	9	0.944	0.685	0.837	0.975	1.057	1.132	0.89	1.394	0.975	1.166	0.995
P03952	316	N	Plasma kallikrein OS=Homo sapiens OX=9606 GN=KLKB1 PE=1 SV=1	KLKB1	1	GVNVCQETCTK	0.00251156	3
P03952	494	N	Plasma kallikrein OS=Homo sapiens OX=9606 GN=KLKB1 PE=1 SV=1	KLKB1	1	LQAPLNYTEFQKPICLPSK	3.94229e-05	1	1.144	0.956	1.035	1.152	1.346	1.008	0.913	1.059	0.879	0.846	0.97
P03952	308	N	Plasma kallikrein OS=Homo sapiens OX=9606 GN=KLKB1 PE=1 SV=1	KLKB1	1	IYPGVDFGGEELNVTFVK	2.8311e-11	4	0.889	0.802	1.188	0.902	2.135	0.914	0.897	1.805	1.072	1.113	0.865
P03952	453	N	Plasma kallikrein OS=Homo sapiens OX=9606 GN=KLKB1 PE=1 SV=1	KLKB1	1	IYSGILNLSDITK	2.96315e-07	12	1	0.862	1.017	0.977	1.495	0.99	0.885	1.316	0.927	0.944	0.964
P80108	659	N	Phosphatidylinositol-glycan-specific phospholipase D OS=Homo sapiens OX=9606 GN=GPLD1 PE=1 SV=3	GPLD1	1	LGTSLSSGHVLMNGTLK	0.0135413	2	0.778	0.858	0.945	1.198	1.124	1.014	1.067	1.612	1.213	0.884	0.941
P80108	568	N	Phosphatidylinositol-glycan-specific phospholipase D OS=Homo sapiens OX=9606 GN=GPLD1 PE=1 SV=3	GPLD1	1	LNVEAANWTVR	8.69446e-06	5	0.712	0.731	0.853	1.297	1.155	0.897	0.855	1.333	1.017	0.891	1.024
P80108	321	N	Phosphatidylinositol-glycan-specific phospholipase D OS=Homo sapiens OX=9606 GN=GPLD1 PE=1 SV=3	GPLD1	1	NINYTER	0.0624843	3	0.556	0.654	0.809	0.844	1.024	0.725	0.67	0.897	0.7	0.803	1.267
P80108	307	N	Phosphatidylinositol-glycan-specific phospholipase D OS=Homo sapiens OX=9606 GN=GPLD1 PE=1 SV=3	GPLD1	1	NLTTSLTESVDR	0.000454681	5	0.63	0.674	0.606	0.961	1.194	0.887	0.767	1.129	0.955	0.803	1.145
P00738	184	N	Haptoglobin OS=Homo sapiens OX=9606 GN=HP PE=1 SV=1	HP	1	MVSHHNLTTGATLINEQWLLTTAK	2.41822e-11	7	1.099	0.904	1.062	2.468	1.477	0.645	1.32	2.956	1.88	0.705	0.709
P00739	126	N	Haptoglobin-related protein OS=Homo sapiens OX=9606 GN=HPR PE=2 SV=2	HPR	1	MVSHHNLTTGATLINEQWLLTTAK	2.41822e-11	7	1.099	0.904	1.062	2.468	1.477	0.645	1.32	2.956	1.88	0.705	0.709
P00738	207	N	Haptoglobin OS=Homo sapiens OX=9606 GN=HP PE=1 SV=1	HP	1	NLFLNHSENATAK	2.26018e-07	14	0.985	0.836	0.814	2.028	1.061	0.715	0.984	1.277	1.13	0.77	0.948
P00739	149	N	Haptoglobin-related protein OS=Homo sapiens OX=9606 GN=HPR PE=2 SV=2	HPR	1	NLFLNHSENATAK	2.26018e-07	14	0.985	0.836	0.814	2.028	1.061	0.715	0.984	1.277	1.13	0.77	0.948
P00738	211	N	Haptoglobin OS=Homo sapiens OX=9606 GN=HP PE=1 SV=1	HP	1	NLFLNHSENATAK	1.58574e-06	21	1.055	0.686	0.76	1.947	1.305	0.51	0.991	1.179	0.912	0.676	0.998
P00739	153	N	Haptoglobin-related protein OS=Homo sapiens OX=9606 GN=HPR PE=2 SV=2	HPR	1	NLFLNHSENATAK	1.58574e-06	21	1.055	0.686	0.76	1.947	1.305	0.51	0.991	1.179	0.912	0.676	0.998
P00738	241	N	Haptoglobin OS=Homo sapiens OX=9606 GN=HP PE=1 SV=1	HP	1	VVLHPNYSQVDIGLIK	2.42447e-09	60	1.004	0.775	0.749	1.986	1.238	0.562	0.989	1.592	1.145	0.751	0.933
P11047	650	N	Laminin subunit gamma-1 OS=Homo sapiens OX=9606 GN=LAMC1 PE=1 SV=3	LAMC1	1	LLNNLTSIK	0.00206897	1	1.423	0.887	0.866	1.479	1.279	1.054	1.237	1.085	0.718	1.263	0.895
Q7Z7M0	1271	N	Multiple epidermal growth factor-like domains protein 8 OS=Homo sapiens OX=9606 GN=MEGF8 PE=1 SV=2	MEGF8	1	ALLTNVSSVALGSR	0.013379	2	1.097	0.862	0.976	1.134	1.188	0.964	0.842	1.11	0.855	1.162	0.983
Q7Z7M0	1115	N	Multiple epidermal growth factor-like domains protein 8 OS=Homo sapiens OX=9606 GN=MEGF8 PE=1 SV=2	MEGF8	1	GYQGDGISHCNR	0.00200319	3	1.445	1.049	1.217	1.307	1.4	1.435	1.059	1.067	0.914	1.297	0.834
Q7Z7M0	421	N	Multiple epidermal growth factor-like domains protein 8 OS=Homo sapiens OX=9606 GN=MEGF8 PE=1 SV=2	MEGF8	1	VNSTELFHVDR	0.00139824	2	1.212	0.989	1.09	1.207	1.295	1.215	1.035	1.35	0.981	1.112	0.881
P98160	1755	N	Basement membrane-specific heparan sulfate proteoglycan core protein OS=Homo sapiens OX=9606 GN=HSPG2 PE=1 SV=4	HSPG2	1	NLHQSNTSR	0.110462	1	1.3	1.016	1.187	1.561	1.415	1.682	1.505	1.423	1.033	1.562	0.749
Q12866	316	N	Tyrosine-protein kinase Mer OS=Homo sapiens OX=9606 GN=MERTK PE=1 SV=2	MERTK	1	NCSIQVK	0.0382883	1	1.004	0.924	0.751	1.039	1.095	1.222	1.174	0.826	0.665	0.866	1.041
Q12866	170	N	Tyrosine-protein kinase Mer OS=Homo sapiens OX=9606 GN=MERTK PE=1 SV=2	MERTK	1	SDNGSYICK	0.037685	1	0.954	0.704	0.806	0.932	1.36	0.951	1.02	0.876	0.678	1.003	1.07
Q92954	1159	N	Proteoglycan 4 OS=Homo sapiens OX=9606 GN=PRG4 PE=1 SV=3	PRG4	1	NGTLVAFR	0.013113	7	1.081	0.868	0.741	1.336	0.989	0.632	0.646	1.144	1.067	1.002	1.047
A0A7I2V2R5	520	N	Dipeptidyl peptidase 4 OS=Homo sapiens OX=9606 GN=DPP4 PE=1 SV=1	DPP4	1	KLDFIILNETK	0.000692207	4	1.267	0.794	1.064	1.216	1.682	1.31	1.002	1.336	0.9	1.161	0.864
A0A7P0TAK8	1489	N	Neurogenic locus notch homolog protein 1 OS=Homo sapiens OX=9606 GN=NOTCH1 PE=4 SV=1	NOTCH1	1	NCTQSLQCWK	0.00517276	1	1.18	0.689	0.817	0.989	0.958	0.805	1.001	0.964	0.772	1.058	1.075
A0A7I2V381	1312	N	Cation-independent mannose-6-phosphate receptor OS=Homo sapiens OX=9606 GN=IGF2R PE=1 SV=1	IGF2R	1	MNFTGGDTCHK	0.00022145	1
A0A7I2V381	581	N	Cation-independent mannose-6-phosphate receptor OS=Homo sapiens OX=9606 GN=IGF2R PE=1 SV=1	IGF2R	1	TNITLVCKPGDLESAPVLR	4.82605e-08	1	1.111	0.765	0.783	1.313	1.195	0.704	0.806	1.095	0.893	0.891	1.042
A0A7I2V381	400	N	Cation-independent mannose-6-phosphate receptor OS=Homo sapiens OX=9606 GN=IGF2R PE=1 SV=1	IGF2R	1	YHNQTLR	0.155097	3	1.109	0.99	0.839	1.182	1.004	0.65	0.904	0.955	1.061	0.962	1.032
H9KV31	201	N	Neural cell adhesion molecule 2 OS=Homo sapiens OX=9606 GN=NCAM2 PE=1 SV=2	NCAM2	1	SFNATAER	0.105509	1	0.768	0.72	0.8	0.943	1.06	1.174	0.918	1.268	0.703	0.831	1.08
H9KV31	456	N	Neural cell adhesion molecule 2 OS=Homo sapiens OX=9606 GN=NCAM2 PE=1 SV=2	NCAM2	1	YNCTATNHIGTR	0.0147328	1
C9JIZ6	215	N	Prosaposin OS=Homo sapiens OX=9606 GN=PSAP PE=1 SV=2	PSAP	1	TNSTFVQALVEHVK	1.57934e-06	3	1.278	0.649	1.165	1.228	1.108	0.724	1.065	0.881	0.6	0.869	1.041
A0A087WX80	1810	N	Laminin subunit alpha-2 OS=Homo sapiens OX=9606 GN=LAMA2 PE=1 SV=1	LAMA2	1	NMTALEK	0.0244087	1	1.233	0.738	0.966	1.239	1.154	1.083	1.058	0.994	0.718	1.193	0.967
H7C0L5	375	N	Inter-alpha-trypsin inhibitor heavy chain H4 (Fragment) OS=Homo sapiens OX=9606 GN=ITIH4 PE=1 SV=1	ITIH4	1	LPTQNITFQTESSVAEQEAEFQSPK	8.2175e-09	4	1.037	0.715	0.972	1.18	2.165	0.921	1.1	1.248	0.761	0.872	0.919
B7ZKJ8	517	N	ITIH4 protein OS=Homo sapiens OX=9606 GN=ITIH4 PE=1 SV=1	ITIH4	1	LPTQNITFQTESSVAEQEAEFQSPK	8.2175e-09	4	1.037	0.715	0.972	1.18	2.165	0.921	1.1	1.248	0.761	0.872	0.919
F8WF14	369	N	Carboxylic ester hydrolase OS=Homo sapiens OX=9606 GN=BCHE PE=1 SV=1	BCHE	1	DNNSIITR	0.017862	3	1.079	0.518	0.932	0.802	1.061	0.942	0.737	0.989	0.768	0.882	1.133
F8WF14	85	N	Carboxylic ester hydrolase OS=Homo sapiens OX=9606 GN=BCHE PE=1 SV=1	BCHE	1	WSDIWNATK	0.000465841	5	1.202	0.62	1.193	1.084	1.204	0.837	0.673	1.193	0.748	1.04	1.019
A0A286YFJ8	177	N	Immunoglobulin heavy constant gamma 4 (Fragment) OS=Homo sapiens OX=9606 GN=IGHG4 PE=1 SV=1	IGHG4	1	EEQFNSTYR	0.00149765	72	0.745	0.985	1.026	0.715	0.323	0.672	1.065	1.468	0.684	0.491	1.199
Q5H9B4	65	N	Metalloproteinase inhibitor 1 (Fragment) OS=Homo sapiens OX=9606 GN=TIMP1 PE=1 SV=8	TIMP1	1	FVGTPEVNQTTLYQR	2.23583e-06	3	1.062	0.776	0.893	0.964	1.244	0.899	1.07	1.1	0.747	0.843	1.038
A6XND1	88	N	Insulin-like growth factor-binding protein 3 OS=Homo sapiens OX=9606 GN=IGFBP3 PE=1 SV=1	IGFBP3	1	GLCVNASAVSR	7.08393e-05	2	0.927	0.608	0.874	0.933	1.347	1.304	0.947	1.508	0.955	0.822	0.98
A6XND1	171	N	Insulin-like growth factor-binding protein 3 OS=Homo sapiens OX=9606 GN=IGFBP3 PE=1 SV=1	IGFBP3	1	YKVDYESQSTDTQNFSSESK	6.97272e-11	1	0.769	0.693	0.787	1.083	1.195	1.135	0.851	1.644	1.509	0.803	0.959
A0A7I2V2D2	238	N	Plasma protease C1 inhibitor OS=Homo sapiens OX=9606 GN=SERPING1 PE=1 SV=1	SERPING1	1	DTFVNASR	0.00321299	11	0.827	0.485	0.637	0.968	1.124	1.041	1.138	0.875	0.692	1.045	1.119
A0A7I2V2D2	253	N	Plasma protease C1 inhibitor OS=Homo sapiens OX=9606 GN=SERPING1 PE=1 SV=1	SERPING1	1	VLSNNSDANLELINTWVAK	9.05608e-12	10	0.712	0.528	0.675	0.858	1.27	1.031	1.011	1.406	0.935	1.171	1.038
A0A087X2B3	217	N	Neuronal cell adhesion molecule OS=Homo sapiens OX=9606 GN=NRCAM PE=1 SV=1	NRCAM	1	FNHTQTIQQK	0.0005323	6	1.14	1.039	1.006	1.346	1.157	1.351	1.199	1.096	1.379	1.259	0.848
C9K055	119	N	Prenylcysteine oxidase 1 (Fragment) OS=Homo sapiens OX=9606 GN=PCYOX1 PE=1 SV=1	PCYOX1	1	LLHALGGDDFLGMLNR	7.4169e-07	4	0.875	0.647	1.106	1.259	1.377	1.095	0.996	1.435	0.905	1.093	0.933
H0Y512	145	N	Adipocyte plasma membrane-associated protein (Fragment) OS=Homo sapiens OX=9606 GN=APMAP PE=1 SV=1	APMAP	1	AGPNGTLFVADAYK	0.0124455	3	0.983	0.718	0.802	1.421	1.251	0.851	0.936	1.005	0.856	0.854	1.03
A0A087WTB5	93	N	Interleukin-6 receptor subunit alpha OS=Homo sapiens OX=9606 GN=IL6R PE=1 SV=1	IL6R	1	SVQLHDSGNYSCYR	0.0078036	1
C9JF17	126	N	Apolipoprotein D (Fragment) OS=Homo sapiens OX=9606 GN=APOD PE=1 SV=1	APOD	1	ADGTVNQIEGEATPVNLTEPAK	6.72252e-08	4	0.83	0.64	0.721	1.154	1.698	0.993	0.609	0.776	0.694	0.704	1.12
C9JF17	93	N	Apolipoprotein D (Fragment) OS=Homo sapiens OX=9606 GN=APOD PE=1 SV=1	APOD	1	CIQANYSLMENGK	0.000369992	2	0.664	0.914	0.817	1.171	1.119	1.038	0.743	0.919	0.665	0.815	1.115
A0A7I2V5F8	195	N	Cathepsin F OS=Homo sapiens OX=9606 GN=CTSF PE=1 SV=1	CTSF	1	NFVITYNR	0.075681	1	0.994	0.976	1.018	1.391	1.2	0.983	1.086	0.902	0.802	0.998	0.969
A0A5F9ZH15	25	N	Biotinidase (Fragment) OS=Homo sapiens OX=9606 GN=BTD PE=1 SV=1	BTD	1	DVQIIVFPEDGIHGFNFTR	1.27831e-07	3	0.819	0.546	1.242	0.767	1.832	0.874	0.839	1.188	0.926	1.088	0.989
A0A5F9ZH15	56	N	Biotinidase (Fragment) OS=Homo sapiens OX=9606 GN=BTD PE=1 SV=1	BTD	1	FNDTEVLQR	0.00374566	3	0.868	0.66	0.811	0.879	1.159	0.91	0.838	1.029	0.702	1.091	1.106
A0A5F9ZH15	255	N	Biotinidase (Fragment) OS=Homo sapiens OX=9606 GN=BTD PE=1 SV=1	BTD	1	NPVGLIGAENATGETDPSHSK	8.86197e-10	3	0.928	0.676	1.17	1.16	1.594	1.209	1.184	1.608	1.009	0.961	0.88
D6RFL4	151	N	Monocyte differentiation antigen CD14 (Fragment) OS=Homo sapiens OX=9606 GN=CD14 PE=1 SV=1	CD14	1	NVSWATGR	0.0113921	5	1.052	0.766	0.993	1.069	1.148	0.942	1.25	1.27	0.877	0.904	0.976
A0A140TA32	226	N	C4a anaphylatoxin OS=Homo sapiens OX=9606 GN=C4A PE=1 SV=1	C4A	1	FSDGLESNSSTQFEVK	3.12756e-09	23	1.011	0.502	0.838	1.275	1.208	0.815	0.943	1.043	0.678	1.317	1.035
A0A140TA32	1328	N	C4a anaphylatoxin OS=Homo sapiens OX=9606 GN=C4A PE=1 SV=1	C4A	1	GLNVTLSSTGR	0.000193017	11	1.128	0.424	0.829	1.571	1.244	1.021	1.134	1.522	0.884	1.386	0.906
A0A140TA32	1391	N	C4a anaphylatoxin OS=Homo sapiens OX=9606 GN=C4A PE=1 SV=1	C4A	1	NTTCQDLQIEVTVK	4.52967e-07	6	1.218	0.759	1.222	1.539	1.569	0.85	0.875	1.278	0.951	1.224	0.881
F5GZZ9	93	N	Scavenger receptor cysteine-rich type 1 protein M130 OS=Homo sapiens OX=9606 GN=CD163 PE=1 SV=1	CD163	1	APGWANSSAGSGR	6.72133e-05	2	1.657	1.17	1.049	1.128	0.977	1.133	0.927	1.021	1.305	0.923	0.895
F5GZZ9	989	N	Scavenger receptor cysteine-rich type 1 protein M130 OS=Homo sapiens OX=9606 GN=CD163 PE=1 SV=1	CD163	1	CKGNESSLWDCPAR	0.00309834	2	1.805	1.073	1.594	1.239	0.978	1.028	0.853	1.056	0.951	0.728	0.894
F5GZZ9	111	N	Scavenger receptor cysteine-rich type 1 protein M130 OS=Homo sapiens OX=9606 GN=CD163 PE=1 SV=1	CD163	1	GNESALWDCK	0.000756565	2	1.677	1.179	0.938	0.972	1.109	1.023	0.819	1.235	1.055	0.899	0.924
A0A087X0I3	258	N	Adenosine deaminase 2 OS=Homo sapiens OX=9606 GN=ADA2 PE=1 SV=1	ADA2	1	NILDALMLNTTR	0.000712068	1	1.158	1.289	1.389	1.284	0.895	0.874	1.321	1.158	0.98	0.943	0.895
H0YEA7	111	N	N-acetylglucosamine-1-phosphotransferase subunit gamma (Fragment) OS=Homo sapiens OX=9606 GN=GNPTG PE=1 SV=8	GNPTG	1	YEFCPFHNVTQHEQTFR	7.43599e-05	1
A0A1B0GU92	263	N	Peptidase A1 domain-containing protein OS=Homo sapiens OX=9606 PE=1 SV=1	--	1	GSLSYLNVTR	0.02122	2	1.292	1.026	0.734	0.927	1.296	1.139	0.869	1.113	0.721	0.949	0.994
F5H2L1	142	N	Adhesion G-protein-coupled receptor G6 (Fragment) OS=Homo sapiens OX=9606 GN=ADGRG6 PE=1 SV=1	ADGRG6	1	GFNASYIR	0.0342566	2	1.054	0.817	0.866	1.46	1.276	1.116	1.029	1.403	0.947	0.849	0.931
D6RAR4	290	N	Hepatocyte growth factor activator OS=Homo sapiens OX=9606 GN=HGFAC PE=1 SV=1	HGFAC	1	CFLGNGTGYR	0.00100797	4	1.367	0.866	0.636	1.318	1.282	1.368	1.098	1.425	0.951	1.035	0.891
M0R3C9	1126	N	Neurogenic locus notch homolog protein 3 (Fragment) OS=Homo sapiens OX=9606 GN=NOTCH3 PE=1 SV=1	NOTCH3	1	CLHNGTCVDLVGGFR	4.72868e-05	3	0.987	0.823	0.787	1.062	0.911	0.936	0.753	1.052	0.758	1.003	1.092
C9J1D9	118	N	Interleukin-1 receptor accessory protein (Fragment) OS=Homo sapiens OX=9606 GN=IL1RAP PE=1 SV=1	IL1RAP	1	NTTYCSK	0.0238303	1	1.074	0.814	1.04	1.358	1.416	1.436	1.237	1.238	0.986	0.816	0.886
Q5SRP5	63	N	Apolipoprotein M OS=Homo sapiens OX=9606 GN=APOM PE=1 SV=1	APOM	1	TELFSSSCPGGIMLNETGQGYQR	5.62091e-12	6	0.642	0.29	0.983	0.668	1.644	1.178	0.888	1.23	0.78	0.911	1.077
E5RIA2	50	N	Ectonucleotide pyrophosphatase/phosphodiesterase family member 2 OS=Homo sapiens OX=9606 GN=ENPP2 PE=1 SV=1	ENPP2	1	AIIANLTCK	0.0431255	1	1.257	0.554	1.132	1.125	1.571	1.769	1.347	1.271	1.167	1.338	0.813
H7BYX9	65	N	Vitamin K-dependent protein C (Fragment) OS=Homo sapiens OX=9606 GN=PROC PE=1 SV=1	PROC	1	EVFVHPNYSK	0.00189305	11	0.998	0.876	1.109	1.165	1.623	1.068	1.422	1.631	0.971	0.988	0.856
Q5R345	398	N	p-selectin OS=Homo sapiens OX=9606 GN=SELP PE=1 SV=1	SELP	1	VNCSHPFGAFR	0.0503183	2	0.95	0.91	1.063	1.007	1.126	1.237	0.729	0.772	0.737	1.017	1.043
A0A3B3ISU0	486	N	Desmocollin-2 OS=Homo sapiens OX=9606 GN=DSC2 PE=1 SV=1	DSC2	1	AINDTAAR	0.0313844	1	1.343	1.216	0.688	1.053	1.091	0.925	0.795	1.307	0.694	1.252	0.968
A0A3B3ISU0	249	N	Desmocollin-2 OS=Homo sapiens OX=9606 GN=DSC2 PE=1 SV=1	DSC2	1	ANYTILK	0.0694546	1	0.997	0.903	0.592	0.955	1.261	0.991	0.779	1.205	0.65	1.083	1.056
A0A087WW43	580	N	Inter-alpha-trypsin inhibitor heavy chain H3 OS=Homo sapiens OX=9606 GN=ITIH3 PE=1 SV=1	ITIH3	1	NAHGEEKENLTAR	6.22448e-05	5	0.784	0.662	0.688	0.729	1.095	0.794	0.985	0.596	0.491	1.244	1.213
H7C013	125	N	Albumin (Fragment) OS=Homo sapiens OX=9606 GN=ALB PE=1 SV=1	ALB	1	NECFLQHK	0.0028122	5	1.13	1.064	1.004	1.269	1.292	1.123	1.075	1.12	0.999	1.065	0.906
H3BMV4	91	N	Integrin alpha-M (Fragment) OS=Homo sapiens OX=9606 GN=ITGAM PE=1 SV=2	ITGAM	1	STFINMTR	0.015398	1
K7ER74	63	N	Apolipoprotein C-II OS=Homo sapiens OX=9606 GN=APOC4-APOC2 PE=1 SV=1	APOC4-APOC2	1	ELLETVVNR	0.00153439	3	0.9	0.956	0.775	0.816	1.115	0.728	0.909	1.197	0.801	0.924	1.087
A0A286YEY5	92	N	Immunoglobulin heavy constant alpha 2 (Fragment) OS=Homo sapiens OX=9606 GN=IGHA2 PE=1 SV=1	IGHA2	1	HYTNSSQDVTVPCR	1.20798e-07	17	1.234	0.364	0.916	1.872	0.461	0.488	1.287	0.999	2.34	1.139	0.909
A0A286YEY5	131	N	Immunoglobulin heavy constant alpha 2 (Fragment) OS=Homo sapiens OX=9606 GN=IGHA2 PE=1 SV=1	IGHA2	1	LSLHRPALEDLLLGSEANLTCTLTGLR	6.96372e-12	2	0.743	1.755	1.882	1.046	0.782	1.407	0.87	0.981	2.161	0.579	0.833
A0A0G2JMB2	131	N	Immunoglobulin heavy constant alpha 2 (Fragment) OS=Homo sapiens OX=9606 GN=IGHA2 PE=1 SV=1	IGHA2	1	LSLHRPALEDLLLGSEANLTCTLTGLR	6.96372e-12	2	0.743	1.755	1.882	1.046	0.782	1.407	0.87	0.981	2.161	0.579	0.833
P01876	144	N	Immunoglobulin heavy constant alpha 1 OS=Homo sapiens OX=9606 GN=IGHA1 PE=1 SV=2	IGHA1	1	LSLHRPALEDLLLGSEANLTCTLTGLR	6.96372e-12	2	0.743	1.755	1.882	1.046	0.782	1.407	0.87	0.981	2.161	0.579	0.833
A0A286YEY5	205	N	Immunoglobulin heavy constant alpha 2 (Fragment) OS=Homo sapiens OX=9606 GN=IGHA2 PE=1 SV=1	IGHA2	1	TPLTANITK	0.00169061	27	0.39	2.486	0.861	0.781	0.679	0.947	1.126	0.569	2.013	0.372	0.98
A0A0G2JMB2	205	N	Immunoglobulin heavy constant alpha 2 (Fragment) OS=Homo sapiens OX=9606 GN=IGHA2 PE=1 SV=1	IGHA2	1	TPLTANITK	0.00169061	27	0.39	2.486	0.861	0.781	0.679	0.947	1.126	0.569	2.013	0.372	0.98
J3KSQ5	140	N	Angiotensin-converting enzyme OS=Homo sapiens OX=9606 GN=ACE PE=3 SV=1	ACE	1	KFDVNQLQNTTIK	0.00244156	2	0.963	0.886	0.757	1.419	1.57	1.396	0.927	0.88	0.873	0.895	0.951
J3KSQ5	121	N	Angiotensin-converting enzyme OS=Homo sapiens OX=9606 GN=ACE PE=3 SV=1	ACE	1	NMQIANHTLK	0.00334535	3	0.877	0.945	0.862	1.156	1.183	1.177	0.929	0.85	0.893	0.902	1.021
F8W870	92	N	Noelin (Fragment) OS=Homo sapiens OX=9606 GN=OLFM1 PE=1 SV=1	OLFM1	1	VQNMSQSIEVLDR	0.0113008	1	1.052	0.795	0.616	0.808	1.096	1.022	1.669	0.926	0.828	0.855	1.031
A0A0G2JMB2	327	N	Immunoglobulin heavy constant alpha 2 (Fragment) OS=Homo sapiens OX=9606 GN=IGHA2 PE=1 SV=1	IGHA2	1	LAGKPTHVNVSVVMAEVDGTCY	4.06662e-06	2
P01876	340	N	Immunoglobulin heavy constant alpha 1 OS=Homo sapiens OX=9606 GN=IGHA1 PE=1 SV=2	IGHA1	1	LAGKPTHVNVSVVMAEVDGTCY	4.06662e-06	2
H0YLN3	69	N	Semaphorin-4B (Fragment) OS=Homo sapiens OX=9606 GN=SEMA4B PE=1 SV=8	SEMA4B	1	FEAEHISNYTALLLSR	0.000460227	1	1.22	0.691	1.037	1.033	0.858	0.988	0.817	3.193	0.814	1.35	0.846
E9PFD9	419	N	Semaphorin-4D OS=Homo sapiens OX=9606 GN=SEMA4D PE=1 SV=1	SEMA4D	1	DVNYTQIVVDR	0.00802676	1	1.13	0.797	0.808	1.206	1.204	0.933	0.916	1.153	0.848	1.071	0.994
I3L145	322	N	Sex hormone-binding globulin OS=Homo sapiens OX=9606 GN=SHBG PE=1 SV=1	SHBG	1	LDVDQALNR	0.00248131	1	0.64	0.246	0.613	0.697	1.145	1.124	0.715	0.645	0.365	1.526	1.262
I3L145	338	N	Sex hormone-binding globulin OS=Homo sapiens OX=9606 GN=SHBG PE=1 SV=1	SHBG	1	SHEIWTHSCPQSPGNGTDASH	3.77638e-07	2	0.586	0.464	0.648	0.629	0.949	0.736	0.603	0.668	0.47	0.822	1.452
C9JXX7	170	N	Integrin alpha-6 (Fragment) OS=Homo sapiens OX=9606 GN=ITGA6 PE=1 SV=1	ITGA6	1	ANHSGAVVLLK	0.0233586	1
J3KPA1	270	N	Cysteine-rich secretory protein 3 OS=Homo sapiens OX=9606 GN=CRISP3 PE=1 SV=1	CRISP3	1	ASCNCSNSIY	0.036944	4	0.869	0.665	1.086	0.709	0.875	0.735	1.364	1.265	0.957	0.754	1.07
D6RD17	80	N	Immunoglobulin J chain (Fragment) OS=Homo sapiens OX=9606 GN=JCHAIN PE=1 SV=8	JCHAIN	1	ENISDPTSPLR	0.000620654	7	1.35	0.765	2.176	0.832	1.49	1.16	1.157	1.522	0.808	0.666	0.851
P01833	469	N	Polymeric immunoglobulin receptor OS=Homo sapiens OX=9606 GN=PIGR PE=1 SV=4	PIGR	1	VPGNVTAVLGETLK	1.00839e-06	6	0.977	0.746	1.287	1.066	0.846	0.781	1.326	1.736	0.794	0.934	0.957
P01833	499	N	Polymeric immunoglobulin receptor OS=Homo sapiens OX=9606 GN=PIGR PE=1 SV=4	PIGR	0.997	WNNTGCQALPSQDEGPSK	5.64904e-05	3	0.806	0.831	0.906	1.113	0.928	0.831	1.019	1.195	0.721	0.971	1.066
Q6UX71	316	N	Plexin domain-containing protein 2 OS=Homo sapiens OX=9606 GN=PLXDC2 PE=1 SV=1	PLXDC2	1	ITNISAVEMTPLPTCLQFNR	0.00266839	1	0.666	0.546	0.836	0.721	1.234	0.784	0.698	0.924	0.647	1.835	1.112
Q6GTS8	442	N	N-fatty-acyl-amino acid synthase/hydrolase PM20D1 OS=Homo sapiens OX=9606 GN=PM20D1 PE=1 SV=3	PM20D1	1	FFTNLTTGIYR	0.186461	2	0.498	0.341	1.232	1.861	0.705	0.671	0.58	3.79	2.082	1.769	0.757
Q6GTS8	72	N	N-fatty-acyl-amino acid synthase/hydrolase PM20D1 OS=Homo sapiens OX=9606 GN=PM20D1 PE=1 SV=3	PM20D1	1	SNTTALAEFGK	0.00049897	1
P49908	174	N	Selenoprotein P OS=Homo sapiens OX=9606 GN=SELENOP PE=1 SV=3	SELENOP	1	CGNCSLTTLK	0.000150234	2	1.424	0.835	0.893	1.817	1.256	1.341	0.889	1.536	1.039	0.852	0.854
P49908	83	N	Selenoprotein P OS=Homo sapiens OX=9606 GN=SELENOP PE=1 SV=3	SELENOP	1	EGYSNISYIVVNHQGISSR	3.38651e-10	4	1.013	0.865	1.082	1.847	1.927	1.603	1.113	2.331	1.229	1.335	0.717
Q14515	169	N	SPARC-like protein 1 OS=Homo sapiens OX=9606 GN=SPARCL1 PE=1 SV=2	SPARCL1	1	NYSHHQLNR	0.0037608	5	1.222	0.897	0.62	1.077	1.349	1.31	1.159	1.267	0.812	1.101	0.931
Q9Y5C1	296	N	Angiopoietin-related protein 3 OS=Homo sapiens OX=9606 GN=ANGPTL3 PE=1 SV=1	ANGPTL3	1	IDGSQNFNETWENYK	0.000371491	1	1.009	0.722	0.973	0.877	1.036	0.878	0.703	0.777	0.664	1.052	1.135
Q9Y5C1	115	N	Angiopoietin-related protein 3 OS=Homo sapiens OX=9606 GN=ANGPTL3 PE=1 SV=1	ANGPTL3	1	NMSLELNSK	0.195483	1	0.954	1.065	1.341	1.02	1.258	1.083	1.29	1.036	0.772	1.137	0.92
P33151	442	N	Cadherin-5 OS=Homo sapiens OX=9606 GN=CDH5 PE=1 SV=5	CDH5	1	EVYPWYNLTVEAK	3.19967e-07	6	0.929	1.062	0.817	0.926	2.135	1.012	1.019	0.876	0.695	1.196	0.943
P19823	118	N	Inter-alpha-trypsin inhibitor heavy chain H2 OS=Homo sapiens OX=9606 GN=ITIH2 PE=1 SV=2	ITIH2	1	GAFISNFSMTVDGK	1.22272e-07	5	0.827	0.726	1.017	1.312	1.68	1.145	0.928	1.183	0.761	1.049	0.946
P05160	545	N	Coagulation factor XIII B chain OS=Homo sapiens OX=9606 GN=F13B PE=1 SV=3	F13B	1	HGVIISSTVDTYENGSSVEYR	1.85169e-08	2	1.159	1.01	1.299	1.035	1.764	1.013	1.014	1.961	0.855	1.159	0.829
P05160	162	N	Coagulation factor XIII B chain OS=Homo sapiens OX=9606 GN=F13B PE=1 SV=3	F13B	1	KEHETCLAPELYNGNYSTTQK	0.0145564	1	0.918	0.766	1.071	1.102	1.437	1.178	0.843	2.095	1.264	0.953	0.871
Q8NI99	145	N	Angiopoietin-related protein 6 OS=Homo sapiens OX=9606 GN=ANGPTL6 PE=1 SV=1	ANGPTL6	1	VLNASAEAQR	0.0384406	2	0.887	0.771	1.014	1.025	1.14	0.997	1.025	0.988	0.875	0.895	1.036
P55290	598	N	Cadherin-13 OS=Homo sapiens OX=9606 GN=CDH13 PE=1 SV=1	CDH13	1	NLSVVILGASDK	0.00349725	1	1.221	0.552	0.666	1.441	1.653	1.247	1.131	0.82	0.471	0.977	0.984
P55290	86	N	Cadherin-13 OS=Homo sapiens OX=9606 GN=CDH13 PE=1 SV=1	CDH13	1	NITAVGK	0.138125	1	0.872	0.696	0.738	0.887	1.012	0.896	0.801	0.786	0.547	0.894	1.205
P05156	103	N	Complement factor I OS=Homo sapiens OX=9606 GN=CFI PE=1 SV=2	CFI	1	FLNNGTCTAEGK	0.000216145	14	1.044	0.725	0.856	1.175	1.349	0.894	0.958	1.095	0.832	0.942	1.012
P05156	494	N	Complement factor I OS=Homo sapiens OX=9606 GN=CFI PE=1 SV=2	CFI	1	LISNCSK	0.0686447	7	1.109	0.758	0.867	1.137	1.134	0.875	0.871	1.131	0.925	0.83	1.034
P05156	177	N	Complement factor I OS=Homo sapiens OX=9606 GN=CFI PE=1 SV=2	CFI	1	LSDLSINSTECLHVHCR	8.92089e-08	5	1.053	0.954	0.937	1.174	1.307	1.15	0.802	1.256	1.36	0.976	0.919
P05156	70	N	Complement factor I OS=Homo sapiens OX=9606 GN=CFI PE=1 SV=2	CFI	1	NGTAVCATNR	0.000176596	3	0.845	0.494	0.695	0.991	1.002	0.608	0.724	0.74	0.617	0.784	1.294
P05156	464	N	Complement factor I OS=Homo sapiens OX=9606 GN=CFI PE=1 SV=2	CFI	1	SIPACVPWSPYLFQPNDTCIVSGWGR	0.000290322	1
P0DP01	92	N	Immunoglobulin heavy variable 1-8 OS=Homo sapiens OX=9606 GN=IGHV1-8 PE=3 SV=1	IGHV1-8	1	NTSISTAYMELSSLR	4.62812e-06	7	1.231	0.587	1.365	1.109	1.313	1.037	0.815	1.17	1.018	1.045	0.941
P14151	60	N	L-selectin OS=Homo sapiens OX=9606 GN=SELL PE=1 SV=2	SELL	1	DNYTDLVAIQNK	0.0389011	1	1.119	0.745	0.928	1.166	1.365	1.1	1.139	1.29	0.985	1.017	0.928
P14151	104	N	L-selectin OS=Homo sapiens OX=9606 GN=SELL PE=1 SV=2	SELL	1	IGGIWTWVGTNK	0.0890786	2	1.366	0.739	1.321	1.013	1.049	1.479	1.235	0.809	1.061	0.821	0.925
Q92820	203	N	Gamma-glutamyl hydrolase OS=Homo sapiens OX=9606 GN=GGH PE=1 SV=2	GGH	1	NFTMNEK	0.02308	1	1.001	0.852	0.712	1.088	1.164	0.868	1.362	1.174	1.005	0.908	0.988
P13671	855	N	Complement component C6 OS=Homo sapiens OX=9606 GN=C6 PE=1 SV=3	C6	1	LSSNSTK	0.0457641	4	1.033	0.66	1.065	1.258	1.333	0.939	1.175	0.937	0.685	0.818	1.009
P13671	324	N	Complement component C6 OS=Homo sapiens OX=9606 GN=C6 PE=1 SV=3	C6	1	VLNFTTK	0.0335819	7	0.913	0.589	0.858	1.117	1.162	0.906	0.959	0.94	0.596	0.979	1.098
P02748	277	N	Complement component C9 OS=Homo sapiens OX=9606 GN=C9 PE=1 SV=2	C9	1	NETYQLFLSYSSK	0.013272	1	1.405	0.956	1.096	1.504	1.73	1.376	0.996	1.583	1.186	0.867	0.803
Q12860	457	N	Contactin-1 OS=Homo sapiens OX=9606 GN=CNTN1 PE=1 SV=1	CNTN1	1	GTEWLVNSSR	0.000179474	3	1.127	0.596	0.813	0.92	1.038	1.071	0.964	0.835	0.814	0.978	1.083
P08603	882	N	Complement factor H OS=Homo sapiens OX=9606 GN=CFH PE=1 SV=4	CFH	1	IPCSQPPQIEHGTINSSR	1.03466e-08	12	0.993	0.691	0.916	1.543	0.99	1.159	1.238	2.275	1.658	1.101	0.811
P08603	911	N	Complement factor H OS=Homo sapiens OX=9606 GN=CFH PE=1 SV=4	CFH	1	ISEENETTCYMGK	3.81751e-08	5	0.804	0.627	0.684	0.898	1.09	0.593	1.539	0.778	0.659	0.885	1.151
P08603	1029	N	Complement factor H OS=Homo sapiens OX=9606 GN=CFH PE=1 SV=4	CFH	1	MDGASNVTCINSR	6.65009e-07	13	0.778	0.646	0.836	1.18	1.104	0.781	0.976	1.278	0.871	0.897	1.063
P08603	217	N	Complement factor H OS=Homo sapiens OX=9606 GN=CFH PE=1 SV=4	CFH	1	SPDVINGSPISQK	6.79462e-06	3	0.952	0.933	0.924	1.403	1.099	0.94	1.135	1.27	1.055	0.903	0.947
P07357	437	N	Complement component C8 alpha chain OS=Homo sapiens OX=9606 GN=C8A PE=1 SV=2	C8A	1	GGSSGWSGGLAQNR	6.48237e-08	7	0.798	0.777	1.008	1.138	1.281	1.215	0.906	1.745	1.03	1.072	0.919
P10909	86	N	Clusterin OS=Homo sapiens OX=9606 GN=CLU PE=1 SV=1	CLU	1	EDALNETR	0.0474226	3	0.816	0.643	0.963	0.692	1.378	0.792	0.962	0.879	0.653	0.673	1.164
P10909	103	N	Clusterin OS=Homo sapiens OX=9606 GN=CLU PE=1 SV=1	CLU	1	ELPGVCNETMMALWEECKPCLK	1.7151e-11	2	1.201	1.043	1.241	1.333	2.485	1.192	1.26	1.59	1.164	1.14	0.751
P10909	291	N	Clusterin OS=Homo sapiens OX=9606 GN=CLU PE=1 SV=1	CLU	1	EIRHNSTGCLR	0.0266507	3	0.916	0.725	0.997	1.246	1.074	0.983	0.805	0.602	0.705	0.531	1.148
P10909	374	N	Clusterin OS=Homo sapiens OX=9606 GN=CLU PE=1 SV=1	CLU	1	LANLTQGEDQYYLR	1.37478e-07	14	1.041	0.804	0.89	1.124	1.603	0.999	1.015	1.332	0.866	0.87	0.953
P15144	234	N	Aminopeptidase N OS=Homo sapiens OX=9606 GN=ANPEP PE=1 SV=4	ANPEP	1	AEFNITLIHPK	0.000102332	5	0.923	0.536	1.093	1.07	1.17	1.097	0.985	1.521	0.997	0.812	0.982
P15144	128	N	Aminopeptidase N OS=Homo sapiens OX=9606 GN=ANPEP PE=1 SV=4	ANPEP	1	LNYTLSQGHR	0.000593669	2	1.127	0.75	1.792	1.81	1.847	2.055	1.24	1.607	1.648	1.618	0.667
P01024	85	N	Complement C3 OS=Homo sapiens OX=9606 GN=C3 PE=1 SV=2	C3	1	TVLTPATNHMGNVTFTIPANR	5.93181e-11	14	0.93	0.78	0.881	1.107	0.896	0.802	0.846	1.161	0.803	1.027	1.075
P02750	186	N	Leucine-rich alpha-2-glycoprotein OS=Homo sapiens OX=9606 GN=LRG1 PE=1 SV=2	LRG1	1	KLPPGLLANFTLLR	0.000226886	7	1.734	1.199	2.237	1.957	2.006	1.192	2.125	1.756	0.848	0.688	0.657
P02750	325	N	Leucine-rich alpha-2-glycoprotein OS=Homo sapiens OX=9606 GN=LRG1 PE=1 SV=2	LRG1	1	MFSQNDTR	0.0406363	3	0.834	0.654	0.767	0.823	0.817	0.594	1.384	0.892	0.603	1.016	1.172
Q13790	118	N	Apolipoprotein F OS=Homo sapiens OX=9606 GN=APOF PE=1 SV=2	APOF	1	QGGVNATQVLIQHLR	1.43914e-06	1	1.069	0.66	1.123	1.025	1.171	0.957	1.109	0.906	0.625	0.974	1.036
P02760	250	N	Protein AMBP OS=Homo sapiens OX=9606 GN=AMBP PE=1 SV=1	AMBP	1	YFYNGTSMACETFQYGGCMGNGNNFVTEK	0.0168867	1
P09871	174	N	Complement C1s subcomponent OS=Homo sapiens OX=9606 GN=C1S PE=1 SV=1	C1S	1	NCGVNCSGDVFTALIGEIASPNYPKPYPENSR	1.85501e-16	2	1.026	0.579	1.16	0.951	1.848	0.762	0.831	1.402	0.527	0.935	0.998
P11597	358	N	Cholesteryl ester transfer protein OS=Homo sapiens OX=9606 GN=CETP PE=1 SV=2	CETP	1	GVVVNSSVMVK	0.000132007	3	1.037	1.183	0.97	1.616	0.936	1.521	1.248	1.058	1.307	0.87	0.863
P11597	257	N	Cholesteryl ester transfer protein OS=Homo sapiens OX=9606 GN=CETP PE=1 SV=2	CETP	1	NVSEDLPLPTFSPTLLGDSR	3.74597e-07	4	0.926	1.147	1.186	0.982	1.016	0.942	0.891	0.967	1.079	0.964	0.991
P01031	741	N	Complement C5 OS=Homo sapiens OX=9606 GN=C5 PE=1 SV=4	C5	1	ANISHK	0.132025	7	0.979	0.791	0.937	1.298	1.024	0.723	0.924	1.094	0.852	0.965	1.039
P01031	1630	N	Complement C5 OS=Homo sapiens OX=9606 GN=C5 PE=1 SV=4	C5	1	YNFSFR	0.180432	2	0.914	0.894	0.762	1.094	1.124	0.91	0.8	0.928	0.782	1.062	1.071
P01008	128	N	Antithrombin-III OS=Homo sapiens OX=9606 GN=SERPINC1 PE=1 SV=1	SERPINC1	1	LGACNDTLQQLMEVFK	1.64024e-08	5	0.739	0.634	0.929	0.874	1.78	1.006	0.944	1.464	0.802	1.154	0.971
P01008	187	N	Antithrombin-III OS=Homo sapiens OX=9606 GN=SERPINC1 PE=1 SV=1	SERPINC1	1	SLTFNETYQDISELVYGAK	0.000188393	1
P24387	204	N	Corticotropin-releasing factor-binding protein OS=Homo sapiens OX=9606 GN=CRHBP PE=1 SV=2	CRHBP	1	NCSFSIIYPVVIK	0.00877033	1	1.199	0.607	0.9	1.095	1.605	1.125	0.85	1.116	1.178	0.868	0.953
O75882	914	N	Attractin OS=Homo sapiens OX=9606 GN=ATRN PE=1 SV=2	ATRN	1	AATCINPLNGSVCERPANHSAK	1.24426e-06	2	0.85	0.676	0.782	0.929	1.149	0.875	0.893	0.953	0.835	0.828	1.126
O75882	923	N	Attractin OS=Homo sapiens OX=9606 GN=ATRN PE=1 SV=2	ATRN	1	AATCINPLNGSVCERPANHSAK	1.24426e-06	2	0.85	0.676	0.782	0.929	1.149	0.875	0.893	0.953	0.835	0.828	1.126
O75882	1082	N	Attractin OS=Homo sapiens OX=9606 GN=ATRN PE=1 SV=2	ATRN	1	CENLTTGK	0.00538567	4	1.009	0.767	0.824	1.196	1.368	1.01	0.804	1.111	0.751	0.84	1.03
O75882	1073	N	Attractin OS=Homo sapiens OX=9606 GN=ATRN PE=1 SV=2	ATRN	1	CINQSICEK	0.000914808	5	0.967	0.672	0.749	0.923	1.181	0.925	0.737	1.024	0.825	0.998	1.1
O75882	1198	N	Attractin OS=Homo sapiens OX=9606 GN=ATRN PE=1 SV=2	ATRN	1	DLDMFINASK	0.00044739	1
O75882	383	N	Attractin OS=Homo sapiens OX=9606 GN=ATRN PE=1 SV=2	ATRN	1	EWLPLNR	0.055314	4	1.003	0.733	0.807	1.011	1.394	0.993	0.735	1.135	0.84	1.042	1.029
O75882	300	N	Attractin OS=Homo sapiens OX=9606 GN=ATRN PE=1 SV=2	ATRN	1	GICNSSDVR	0.00764799	1	0.947	0.632	0.808	0.79	0.983	0.796	0.732	0.81	0.973	0.932	1.17
O75882	416	N	Attractin OS=Homo sapiens OX=9606 GN=ATRN PE=1 SV=2	ATRN	1	IDSTGNVTNELR	0.000152682	11	1.059	1.045	0.905	1.483	1.571	0.928	1.067	1.355	1.136	1.099	0.87
O75882	731	N	Attractin OS=Homo sapiens OX=9606 GN=ATRN PE=1 SV=2	ATRN	1	NHSCSEGQISIFR	1.27996e-06	14	0.96	0.793	0.862	1.031	1.182	0.995	0.95	1.254	1.055	1.04	0.989
O75882	428	N	Attractin OS=Homo sapiens OX=9606 GN=ATRN PE=1 SV=2	ATRN	1	VFHIHNESWVLLTPK	4.96454e-08	2	1.057	0.834	1.352	1.403	1.651	1.771	1.127	2.249	1.946	1.346	0.699
Q76LX8	614	N	A disintegrin and metalloproteinase with thrombospondin motifs 13 OS=Homo sapiens OX=9606 GN=ADAMTS13 PE=1 SV=1	ADAMTS13	1	MSISPNTTYPSLLEDGR	9.98984e-08	2	1.009	0.724	1.047	1.116	1.389	1.346	1.275	1.246	0.783	1.182	0.908
Q76LX8	707	N	A disintegrin and metalloproteinase with thrombospondin motifs 13 OS=Homo sapiens OX=9606 GN=ADAMTS13 PE=1 SV=1	ADAMTS13	1	WVNYSCLDQAR	0.0145564	1	0.766	0.73	1.132	1.264	1.094	1.355	1.035	1.456	1.16	1.03	0.915
P10643	202	N	Complement component C7 OS=Homo sapiens OX=9606 GN=C7 PE=1 SV=2	C7	1	INNDFNYEFYNSTWSYVK	0.0109871	2	1.169	0.98	1.367	1.434	1.427	1.063	0.945	0.925	0.71	0.811	0.93
P10643	754	N	Complement component C7 OS=Homo sapiens OX=9606 GN=C7 PE=1 SV=2	C7	1	NYTLTGR	0.0398383	7	1.292	0.862	1.064	1.408	1.407	1.287	1.093	1.072	0.62	0.62	0.938
P54289	324	N	Voltage-dependent calcium channel subunit alpha-2/delta-1 OS=Homo sapiens OX=9606 GN=CACNA2D1 PE=1 SV=3	CACNA2D1	0.999	DAVNNITAK	0.00256278	3	0.995	0.615	0.981	0.812	1.1	0.996	0.878	1.09	0.873	0.921	1.072
Q6YHK3	247	N	CD109 antigen OS=Homo sapiens OX=9606 GN=CD109 PE=1 SV=2	CD109	1	HLNGTITAK	0.00161061	7	1.15	0.842	0.739	0.908	1.529	1.363	1.477	0.995	0.79	1.098	0.925
Q6YHK3	337	N	CD109 antigen OS=Homo sapiens OX=9606 GN=CD109 PE=1 SV=2	CD109	1	NVSTNVFFK	0.00122371	1	1.051	0.83	0.571	0.773	1.519	1.109	1.173	0.83	0.556	1.074	1.049
P22792	74	N	Carboxypeptidase N subunit 2 OS=Homo sapiens OX=9606 GN=CPN2 PE=1 SV=3	CPN2	1	AFGSNPNLTK	0.000299862	11	0.84	0.562	0.842	1.106	1.34	1.019	1.148	1.275	0.798	1.058	1.001
P22792	359	N	Carboxypeptidase N subunit 2 OS=Homo sapiens OX=9606 GN=CPN2 PE=1 SV=3	CPN2	1	LYLGSNNLTALHPALFQNLSK	2.45048e-07	1	0.84	0.665	1.334	0.932	1.903	0.865	0.829	0.968	0.565	1.057	1.004
P54802	503	N	Alpha-N-acetylglucosaminidase OS=Homo sapiens OX=9606 GN=NAGLU PE=1 SV=2	NAGLU	1	SVYNCSGEACR	0.0940244	1	1.044	0.477	0.502	0.732	0.695	0.504	0.665	0.595	0.591	0.775	1.451
P54802	261	N	Alpha-N-acetylglucosaminidase OS=Homo sapiens OX=9606 GN=NAGLU PE=1 SV=2	NAGLU	1	VFPQVNVTK	0.07194	1	0.926	0.589	0.763	0.806	1.055	0.518	0.689	0.933	0.833	0.832	1.23
Q10588	66	N	ADP-ribosyl cyclase/cyclic ADP-ribose hydrolase 2 OS=Homo sapiens OX=9606 GN=BST1 PE=1 SV=2	BST1	1	NCTAIWEAFK	0.00252172	4	1.138	0.714	1.18	1.239	1.411	1.247	0.764	0.968	1.034	1.071	0.935
Q14574	392	N	Desmocollin-3 OS=Homo sapiens OX=9606 GN=DSC3 PE=1 SV=3	DSC3	1	VNFTILK	0.019983	1	1.2	1.452	0.776	1.02	0.848	1.025	1.017	1.694	0.907	1.449	0.888
Q9NY97	219	N	N-acetyllactosaminide beta-1,3-N-acetylglucosaminyltransferase 2 OS=Homo sapiens OX=9606 GN=B3GNT2 PE=1 SV=2	B3GNT2	1	DTFFNLSLK	0.00225211	1	1.378	0.838	0.931	1.391	1.151	1.339	1.219	1.298	1.029	1.231	0.859
P08185	96	N	Corticosteroid-binding globulin OS=Homo sapiens OX=9606 GN=SERPINA6 PE=1 SV=1	SERPINA6	1	AQLLQGLGFNLTER	2.74411e-07	10	0.975	0.76	0.87	1.058	1.808	0.9	0.968	1.435	0.946	0.845	0.951
P09172	566	N	Dopamine beta-hydroxylase OS=Homo sapiens OX=9606 GN=DBH PE=1 SV=3	DBH	1	ALYSFAPISMHCNK	0.000440215	2	1.304	1.096	1.026	1.084	1.302	0.862	1.052	1.067	1.169	1.287	0.898
P09172	184	N	Dopamine beta-hydroxylase OS=Homo sapiens OX=9606 GN=DBH PE=1 SV=3	DBH	1	SLEAINGSGLQMGLQR	1.03031e-05	2	0.9	0.576	0.731	0.839	0.917	0.637	0.696	0.692	0.418	0.779	1.344
P03951	126	N	Coagulation factor XI OS=Homo sapiens OX=9606 GN=F11 PE=1 SV=1	F11	1	GINYNSSVAK	0.000241067	7	0.878	0.665	0.805	1.033	1.135	0.813	0.993	1.163	0.808	1.084	1.06
P03951	491	N	Coagulation factor XI OS=Homo sapiens OX=9606 GN=F11 PE=1 SV=1	F11	1	LETTVNYTDSQRPICLPSK	2.70359e-06	4	0.911	0.688	0.982	1.17	1.52	0.883	1.061	1.175	0.95	0.828	0.985
P03951	450	N	Coagulation factor XI OS=Homo sapiens OX=9606 GN=F11 PE=1 SV=1	F11	1	VYSGILNQSEIK	4.60946e-06	6	0.859	0.728	0.976	1.252	1.73	0.786	0.907	1.137	0.874	0.73	1.002
P13688	378	N	Carcinoembryonic antigen-related cell adhesion molecule 1 OS=Homo sapiens OX=9606 GN=CEACAM1 PE=1 SV=2	CEACAM1	1	LSQGNTTLSINPVK	0.000225971	1
P20851	71	N	C4b-binding protein beta chain OS=Homo sapiens OX=9606 GN=C4BPB PE=1 SV=1	C4BPB	1	EWDNTTTECR	0.181757	1	0.536	0.369	0.512	0.581	0.719	0.608	0.492	0.826	0.879	0.709	1.521
P20851	64	N	C4b-binding protein beta chain OS=Homo sapiens OX=9606 GN=C4BPB PE=1 SV=1	C4BPB	1	KTLFCNASK	0.0216489	1	1.099	0.778	0.741	1.214	1.114	0.842	0.744	1.183	0.707	0.78	1.078
P20851	98	N	C4b-binding protein beta chain OS=Homo sapiens OX=9606 GN=C4BPB PE=1 SV=1	C4BPB	1	LGHCPDPVLVNGEFSSSGPVNVSDK	1.80236e-07	1	1.161	1.024	1.04	1.42	1.956	1.333	0.974	1.828	1.254	1.169	0.777
Q16610	444	N	Extracellular matrix protein 1 OS=Homo sapiens OX=9606 GN=ECM1 PE=1 SV=2	ECM1	1	HIPGLIHNMTAR	8.05176e-06	8	0.738	0.502	0.541	0.999	1.034	1.363	1.23	1.314	0.913	0.904	1.044
Q16610	354	N	Extracellular matrix protein 1 OS=Homo sapiens OX=9606 GN=ECM1 PE=1 SV=2	ECM1	1	QGNNHTCTWK	0.015092	7	0.759	0.643	0.63	0.969	1.086	1.446	1.233	1.107	0.808	0.907	1.039
P43652	33	N	Afamin OS=Homo sapiens OX=9606 GN=AFM PE=1 SV=1	AFM	1	DIENFNSTQK	3.95826e-05	12	0.767	0.558	0.81	0.913	1.426	1.219	0.966	1.362	1.086	1.028	0.988
P43652	402	N	Afamin OS=Homo sapiens OX=9606 GN=AFM PE=1 SV=1	AFM	1	FNETTEK	0.231311	1	0.977	0.627	0.624	0.969	1.39	0.92	0.958	1.334	0.886	1.314	1
P43652	109	N	Afamin OS=Homo sapiens OX=9606 GN=AFM PE=1 SV=1	AFM	1	HNFSHCCSK	0.00012374	24	0.762	0.597	0.79	0.966	1.084	1.102	0.816	1.868	1.179	1.002	0.985
P43652	383	N	Afamin OS=Homo sapiens OX=9606 GN=AFM PE=1 SV=1	AFM	1	NCCNTENPPGCYR	0.000404396	4	0.611	0.569	0.672	0.73	0.9	1.016	0.91	0.967	0.871	1.131	1.173
Q96KN2	382	N	Beta-Ala-His dipeptidase OS=Homo sapiens OX=9606 GN=CNDP1 PE=1 SV=4	CNDP1	1	LVPHMNVSAVEK	1.02202e-05	4	0.982	0.736	0.779	1.118	1.48	0.918	1.138	1.092	0.942	1.029	0.981
P15509	195	N	Granulocyte-macrophage colony-stimulating factor receptor subunit alpha OS=Homo sapiens OX=9606 GN=CSF2RA PE=1 SV=1	CSF2RA	1	NYFLVNGTSR	0.00406055	1
Q16853	137	N	Membrane primary amine oxidase OS=Homo sapiens OX=9606 GN=AOC3 PE=1 SV=3	AOC3	1	QPQPNVSELVVGPLPHPSYMR	9.15321e-10	2	0.888	0.789	1.016	0.941	1.003	0.902	0.872	1.007	0.885	0.92	1.076
Q16853	592	N	Membrane primary amine oxidase OS=Homo sapiens OX=9606 GN=AOC3 PE=1 SV=3	AOC3	1	YLYLASNHSNK	0.0107684	1	0.861	0.668	0.721	1.066	1.182	1.003	0.901	1.136	0.592	0.918	1.095
P35858	368	N	Insulin-like growth factor-binding protein complex acid labile subunit OS=Homo sapiens OX=9606 GN=IGFALS PE=1 SV=1	IGFALS	1	AGAFLGLTNVAVMNLSGNCLR	2.53101e-07	1	0.866	0.612	1.41	0.935	1.158	1.14	0.65	1.244	0.67	0.892	1.04
P01023	869	N	Alpha-2-macroglobulin OS=Homo sapiens OX=9606 GN=A2M PE=1 SV=3	A2M	1	SLGNVNFTVSAEALESQELCGTEVPSVPEHGR	6.1367e-16	5	1.72	0.891	1.429	1.955	1.932	1.331	1.22	1.831	1.058	1.257	0.704
P01023	1424	N	Alpha-2-macroglobulin OS=Homo sapiens OX=9606 GN=A2M PE=1 SV=3	A2M	1	VSNQTLSLFFTVLQDVPVR	1.30778e-05	3	1.833	0.455	1.37	0.844	0.835	0.669	0.781	0.753		0.516	1.104
Q02985	108	N	Complement factor H-related protein 3 OS=Homo sapiens OX=9606 GN=CFHR3 PE=1 SV=2	CFHR3	1	FVQGNSTEVACHPGYGLPK	7.20068e-08	8	1.399	0.945	0.821	1.424	1.318	0.884	1.092	0.779	0.623	0.918	0.982
P02749	253	N	Beta-2-glycoprotein 1 OS=Homo sapiens OX=9606 GN=APOH PE=1 SV=3	APOH	1	LGNWSAMPSCK	1.9911e-05	21	0.936	0.874	0.912	1.271	1.328	1.187	0.935	1.085	0.631	1.088	0.978
P02749	162	N	Beta-2-glycoprotein 1 OS=Homo sapiens OX=9606 GN=APOH PE=1 SV=3	APOH	1	VYKPSAGNNSLYR	5.33826e-05	15	1.024	0.727	0.417	0.929	0.613	1.033	0.679	0.962	0.48	1.334	1.196
J3QLI0	102	N	Beta-2-glycoprotein 1 (Fragment) OS=Homo sapiens OX=9606 GN=APOH PE=1 SV=1	APOH	1	VYKPSAGNNSLYR	5.33826e-05	15	1.024	0.727	0.417	0.929	0.613	1.033	0.679	0.962	0.48	1.334	1.196
Q9HBB8	405	N	Cadherin-related family member 5 OS=Homo sapiens OX=9606 GN=CDHR5 PE=1 SV=3	CDHR5	1	ITNHSHFR	0.0346677	2	1.169	0.95	1.181	1.195	1.894	1.847	1.5	2.474	2.273	1.13	0.662
Q9Y4L1	862	N	Hypoxia up-regulated protein 1 OS=Homo sapiens OX=9606 GN=HYOU1 PE=1 SV=1	HYOU1	1	VINETWAWK	0.0056985	1	1.148	0.957	0.9	1.17	1.407	1.046	0.983	1.156	0.782	0.933	0.958
P01011	106	N	Alpha-1-antichymotrypsin OS=Homo sapiens OX=9606 GN=SERPINA3 PE=1 SV=2	SERPINA3	1	FNLTETSEAEIHQSFQHLLR	3.4978e-10	6	1.23	0.981	0.964	2.253	1.684	0.716	1.257	2	1.315	0.739	0.778
P01011	186	N	Alpha-1-antichymotrypsin OS=Homo sapiens OX=9606 GN=SERPINA3 PE=1 SV=2	SERPINA3	1	KLINDYVKNGTR	0.175861	1	0.762	0.55	0.957	0.657	0.738	1.052	0.793	0.717	0.68	0.608	1.292
P01011	127	N	Alpha-1-antichymotrypsin OS=Homo sapiens OX=9606 GN=SERPINA3 PE=1 SV=2	SERPINA3	1	TLNQSSDELQLSMGNAMFVK	1.29035e-06	2
P01011	271	N	Alpha-1-antichymotrypsin OS=Homo sapiens OX=9606 GN=SERPINA3 PE=1 SV=2	SERPINA3	1	YTGNASALFILPDQDK	2.98334e-08	9	0.912	0.861	1.107	1.083	2.359	0.939	1.094	1.427	0.993	0.841	0.872
P12259	1559	N	Coagulation factor V OS=Homo sapiens OX=9606 GN=F5 PE=1 SV=4	F5	1	TNINSSR	0.0366516	2	0.812	0.58	0.631	1.01	1.155	0.701	0.985	0.824	0.608	1.16	1.162
P12259	2209	N	Coagulation factor V OS=Homo sapiens OX=9606 GN=F5 PE=1 SV=4	F5	1	TWNQSIALR	0.00122866	4	0.916	0.85	0.899	1.128	1.381	0.867	0.984	1.074	0.933	0.978	0.999
P12259	297	N	Coagulation factor V OS=Homo sapiens OX=9606 GN=F5 PE=1 SV=4	F5	1	VSAITLVSATSTTANMTVGPEGK	0.119202	1	0.848	0.765	0.923	0.807	1.048	0.962	0.895	0.884	0.65	0.903	1.136
P40189	83	N	Interleukin-6 receptor subunit beta OS=Homo sapiens OX=9606 GN=IL6ST PE=1 SV=2	IL6ST	1	EQYTIINR	0.0161577	4	0.985	0.837	0.801	0.902	1.128	1.037	0.919	1.051	0.78	0.839	1.07
P40189	157	N	Interleukin-6 receptor subunit beta OS=Homo sapiens OX=9606 GN=IL6ST PE=1 SV=2	IL6ST	1	ETHLETNFTLK	0.000219668	1
P40189	131	N	Interleukin-6 receptor subunit beta OS=Homo sapiens OX=9606 GN=IL6ST PE=1 SV=2	IL6ST	1	NLSCIVNEGK	0.00215424	2	1	0.919	0.934	1.179	1.314	1.164	0.98	1.272	0.867	1.099	0.938
P28906	194	N	Hematopoietic progenitor cell antigen CD34 OS=Homo sapiens OX=9606 GN=CD34 PE=1 SV=2	CD34	1	LTQGICLEQNK	4.52304e-05	2	1.028	0.809	1.085	1.353	1.159	1.449	1.101	1.026	0.76	1.072	0.929
P00748	433	N	Coagulation factor XII OS=Homo sapiens OX=9606 GN=F12 PE=1 SV=3	F12	1	NHSCEPCQTLAVR	0.000135247	5	1.094	0.863	0.752	1.89	0.972	0.743	1.139	1.376	1.118	0.831	0.934
P00748	249	N	Coagulation factor XII OS=Homo sapiens OX=9606 GN=F12 PE=1 SV=3	F12	1	NVTAEQAR	0.0548798	2	0.551	0.339	0.393	1.337	0.846	0.786	0.467	0.627	0.551	0.911	1.409
Q9H8L6	845	N	Multimerin-2 OS=Homo sapiens OX=9606 GN=MMRN2 PE=1 SV=2	MMRN2	1	FNTTYINIGSSYFPEHGYFR	0.000186122	1
Q9Y6R7	1063	N	IgGFc-binding protein OS=Homo sapiens OX=9606 GN=FCGBP PE=1 SV=3	FCGBP	1	NECGILADPK	0.0299192	3	1.136	0.789	0.917	1.342	1.021	1.145	0.883	1.028	0.874	1.111	0.978
Q9Y6R7	1317	N	IgGFc-binding protein OS=Homo sapiens OX=9606 GN=FCGBP PE=1 SV=3	FCGBP	1	VITVQVANFTLR	0.00019936	1	1.214	0.924	0.832	0.911	0.926	1.271	0.763	1.047	0.548	0.749	1.08
Q9Y6R7	2518	N	IgGFc-binding protein OS=Homo sapiens OX=9606 GN=FCGBP PE=1 SV=3	FCGBP	1	VITVQVANFTLR	0.00019936	1	1.214	0.924	0.832	0.911	0.926	1.271	0.763	1.047	0.548	0.749	1.08
Q9Y6R7	3719	N	IgGFc-binding protein OS=Homo sapiens OX=9606 GN=FCGBP PE=1 SV=3	FCGBP	1	VITVQVANFTLR	0.00019936	1	1.214	0.924	0.832	0.911	0.926	1.271	0.763	1.047	0.548	0.749	1.08
Q9Y6R7	5186	N	IgGFc-binding protein OS=Homo sapiens OX=9606 GN=FCGBP PE=1 SV=3	FCGBP	1	YLPVNSSLLTSDCSER	7.51708e-06	2	1.035	0.91	1.148	1.074	1.099	1.382	0.88	1.22	0.976	1.245	0.919
P02671	686	N	Fibrinogen alpha chain OS=Homo sapiens OX=9606 GN=FGA PE=1 SV=2	FGA	1	MDGSLNFNR	0.000807098	5	0.832	0.691	0.605	1.104	0.771	0.844	1.169	0.969	0.717	0.871	1.149
P19652	56	N	Alpha-1-acid glycoprotein 2 OS=Homo sapiens OX=9606 GN=ORM2 PE=1 SV=2	ORM2	1	NEEYNK	0.206361	3	0.87	0.635	0.614	0.825	0.821	0.587	0.767	0.769	0.577	0.676	1.351
P02763	56	N	Alpha-1-acid glycoprotein 1 OS=Homo sapiens OX=9606 GN=ORM1 PE=1 SV=1	ORM1	1	NEEYNK	0.206361	3	0.87	0.635	0.614	0.825	0.821	0.587	0.767	0.769	0.577	0.676	1.351
P19652	93	N	Alpha-1-acid glycoprotein 2 OS=Homo sapiens OX=9606 GN=ORM2 PE=1 SV=2	ORM2	1	QNQCFYNSSYLNVQR	1.32932e-08	16	1.241	0.743	0.861	1.31	1.454	1.026	0.796	1.749	1.135	1.071	0.888
P19652	88	N	Alpha-1-acid glycoprotein 2 OS=Homo sapiens OX=9606 GN=ORM2 PE=1 SV=2	ORM2	1	QNQCFYNSSYLNVQR	0.000179474	3	0.903	0.63	0.688	1.276	1.152	0.878	0.924	1.158	0.678	0.851	1.085
P19652	72	N	Alpha-1-acid glycoprotein 2 OS=Homo sapiens OX=9606 GN=ORM2 PE=1 SV=2	ORM2	1	SVQEIQATFFYFTPNK	1.22609e-08	11	1.051	0.955	0.969	1.116	1.473	0.754	0.853	1.77	0.988	0.786	0.939
P02763	72	N	Alpha-1-acid glycoprotein 1 OS=Homo sapiens OX=9606 GN=ORM1 PE=1 SV=1	ORM1	1	SVQEIQATFFYFTPNK	1.22609e-08	11	1.051	0.955	0.969	1.116	1.473	0.754	0.853	1.77	0.988	0.786	0.939
Q15485	300	N	Ficolin-2 OS=Homo sapiens OX=9606 GN=FCN2 PE=1 SV=2	FCN2	1	GYNYSYK	0.0301586	2	1.104	0.349	0.559	1.197	1.206	2.604	1.537	1.572	0.588	0.969	0.867
Q13740	306	N	CD166 antigen OS=Homo sapiens OX=9606 GN=ALCAM PE=1 SV=2	ALCAM	1	NATGDYK	0.222461	1	1.286	0.636	0.794	0.979	1.352	1.063	0.783	0.977	0.653	0.923	1.053
Q13740	361	N	CD166 antigen OS=Homo sapiens OX=9606 GN=ALCAM PE=1 SV=2	ALCAM	1	NATVVWMK	0.00431394	1	1.238	0.804	0.845	1.194	1.332	1.058	1.022	1.034	1.057	0.886	0.959
Q8WUJ3	165	N	Cell migration-inducing and hyaluronan-binding protein OS=Homo sapiens OX=9606 GN=CEMIP PE=1 SV=2	CEMIP	1	LSWTFLNK	0.00365603	1	1.178	0.904	0.985	1.376	1.647	1.067	1.17	1.045	0.635	1.31	0.893
P04114	3895	N	Apolipoprotein B-100 OS=Homo sapiens OX=9606 GN=APOB PE=1 SV=2	APOB	1	FEVDSPVYNATWSASLK	2.60407e-10	6	0.925	0.429	1.149	1.204	1.501	0.982	0.936	1.809	0.824	1.199	0.92
P04114	1523	N	Apolipoprotein B-100 OS=Homo sapiens OX=9606 GN=APOB PE=1 SV=2	APOB	1	FNSSYLQGTNQITGR	1.61602e-07	15	1.858	1.218	1.795	3.15	1.999	0.654	0.547	0.738	0.974	0.504	0.762
P04114	3411	N	Apolipoprotein B-100 OS=Homo sapiens OX=9606 GN=APOB PE=1 SV=2	APOB	1	FVEGSHNSTVSLTTK	7.61989e-08	8	1.223	0.923	1.105	2.252	1.705	1.118	0.694	1.613	0.832	1.016	0.816
P04114	983	N	Apolipoprotein B-100 OS=Homo sapiens OX=9606 GN=APOB PE=1 SV=2	APOB	1	QVFPGLNYCTSGAYSNASSTDSASYYPLTGDTR	5.03161e-07	2	1.012	0.647	1.181	1.421	1.557	1.082	0.879	1.503	0.997	1.178	0.883
P04114	3224	N	Apolipoprotein B-100 OS=Homo sapiens OX=9606 GN=APOB PE=1 SV=2	APOB	1	SYNETK	0.177807	4	0.722	0.397	0.665	0.845	0.909	0.683	0.702	0.856	0.503	0.782	1.364
P04114	2239	N	Apolipoprotein B-100 OS=Homo sapiens OX=9606 GN=APOB PE=1 SV=2	APOB	1	TIHDLHLFIENIDFNK	1.69168e-06	7	1.036	0.651	1.056	1.13	1.489	1.006	1.072	1.771	1.079	0.947	0.899
P04114	2982	N	Apolipoprotein B-100 OS=Homo sapiens OX=9606 GN=APOB PE=1 SV=2	APOB	1	VNQNLVYESGSLNFSK	5.71063e-06	2	1.33	0.787	1.637	1.793	1.229	1.24	0.929	1.524	1.152	0.993	0.808
P04114	3465	N	Apolipoprotein B-100 OS=Homo sapiens OX=9606 GN=APOB PE=1 SV=2	APOB	1	YDFNSSMLYSTAK	1.49246e-06	5	0.842	0.591	0.827	0.65	0.63	0.957	0.567	1.36	0.648	0.943	1.22
P02461	1367	N	Collagen alpha-1(III) chain OS=Homo sapiens OX=9606 GN=COL3A1 PE=1 SV=4	COL3A1	1	ASQNITYHCK	0.000173063	2	0.932	0.835	0.988	1.317	1.04	1.24	1.177	1.311	0.911	1.102	0.928
P00450	358	N	Ceruloplasmin OS=Homo sapiens OX=9606 GN=CP PE=1 SV=1	CP	1	AGLQAFFQVQECNK	2.14449e-07	8	1.007	0.733	1.049	1.272	1.593	0.858	0.978	1.226	0.745	0.94	0.965
P00450	138	N	Ceruloplasmin OS=Homo sapiens OX=9606 GN=CP PE=1 SV=1	CP	1	EHEGAIYPDNTTDFQR	2.74766e-06	4	0.407	0.306	0.245	0.422	0.622	0.383	0.478	0.354	0.269	1.002	2.004
P00450	762	N	Ceruloplasmin OS=Homo sapiens OX=9606 GN=CP PE=1 SV=1	CP	1	ELHHLQEQNVSNAFLDK	2.97131e-08	12	0.922	0.626	0.858	1.162	1.811	0.959	1.123	1.19	0.884	1.068	0.948
P00450	397	N	Ceruloplasmin OS=Homo sapiens OX=9606 GN=CP PE=1 SV=1	CP	1	ENLTAPGSDSAVFFEQGTTR	1.42595e-10	11	0.945	0.812	0.834	1.602	2.192	1.488	0.951	1.938	1.748	0.945	0.761
P00533	352	N	Epidermal growth factor receptor OS=Homo sapiens OX=9606 GN=EGFR PE=1 SV=2	EGFR	1	DSLSINATNIK	3.49211e-05	3	0.994	0.729	0.843	1.004	1.187	1.038	1.07	1.054	0.831	1.067	1.017
P02675	435	N	Fibrinogen beta chain OS=Homo sapiens OX=9606 GN=FGB PE=1 SV=2	FGB	1	EDGGGWWYNR	0.013272	3	0.847	0.696	0.878	1.336	1.04	0.88	0.887	0.871	0.8	1.435	1.031
P02675	394	N	Fibrinogen beta chain OS=Homo sapiens OX=9606 GN=FGB PE=1 SV=2	FGB	1	GTAGNALMDGASQLMGENR	4.15638e-11	24	0.744	1	0.795	1.005	0.939	0.855	0.965	1.338	0.893	0.845	1.06
P02675	314	N	Fibrinogen beta chain OS=Homo sapiens OX=9606 GN=FGB PE=1 SV=2	FGB	1	NYCGLPGEYWLGNDK	8.36223e-08	3	0.894	0.65	0.858	1.296	1.162	0.889	1.166	1.119	0.843	0.981	1.013
P02763	103	N	Alpha-1-acid glycoprotein 1 OS=Homo sapiens OX=9606 GN=ORM1 PE=1 SV=1	ORM1	1	ENGTISR	0.171394	1	0.498	0.56	0.462	0.502	0.673	0.282	0.724	0.927	0.491	0.527	1.655
P02763	93	N	Alpha-1-acid glycoprotein 1 OS=Homo sapiens OX=9606 GN=ORM1 PE=1 SV=1	ORM1	1	QDQCIYNTTYLNVQR	2.78164e-09	13	0.919	0.686	0.658	1.207	1.056	0.781	1.174	1.256	0.997	1.288	0.998
O75636	189	N	Ficolin-3 OS=Homo sapiens OX=9606 GN=FCN3 PE=1 SV=2	FCN3	1	VELEDFNGNR	0.00163025	3	0.761	0.631	0.814	0.903	1.008	1.073	1.111	0.939	0.681	1.041	1.104
P02765	176	N	Alpha-2-HS-glycoprotein OS=Homo sapiens OX=9606 GN=AHSG PE=1 SV=2	AHSG	1	AALAAFNAQNNGSNFQLEEISR	1.73378e-12	11	0.765	0.682	0.966	1.102	1.221	1.171	0.778	1.059	0.882	1.157	1.02
P02765	156	N	Alpha-2-HS-glycoprotein OS=Homo sapiens OX=9606 GN=AHSG PE=1 SV=2	AHSG	1	KVCQDCPLLAPLNDTR	5.31766e-08	2	0.764	0.659	0.762	0.862	0.887	0.938	0.852	0.885	0.8	1.147	1.151
Q13201	136	N	Multimerin-1 OS=Homo sapiens OX=9606 GN=MMRN1 PE=1 SV=3	MMRN1	1	FNPGAESVVLSNSTLK	8.31637e-06	1	1.171	1.161	0.841	1.183	1.553	1.058	0.991	1.054	0.636	0.763	0.964
Q08380	551	N	Galectin-3-binding protein OS=Homo sapiens OX=9606 GN=LGALS3BP PE=1 SV=1	LGALS3BP	1	AAIPSALDTNSSK	7.81703e-07	8	1.005	0.606	0.568	1.094	0.745	0.82	0.865	1.267	1.165	1.118	1.073
Q08380	69	N	Galectin-3-binding protein OS=Homo sapiens OX=9606 GN=LGALS3BP PE=1 SV=1	LGALS3BP	1	ALGFENATQALGR	3.45954e-06	3	1.161	0.752	0.689	1.151	0.935	0.858	1.108	1.336	1.179	1.207	0.967
Q08380	398	N	Galectin-3-binding protein OS=Homo sapiens OX=9606 GN=LGALS3BP PE=1 SV=1	LGALS3BP	1	GLNLTEDTYKPR	0.00194734	2	1.133	0.779	0.553	1.372	0.936	0.798	1.189	1.664	1.583	1.203	0.901
Q07954	1575	N	Prolow-density lipoprotein receptor-related protein 1 OS=Homo sapiens OX=9606 GN=LRP1 PE=1 SV=2	LRP1	1	DNTTCYEFK	0.00117525	2	1.199	0.746	0.92	1.288	1.378	1.068	0.961	1.038	0.825	1.096	0.955
Q07954	446	N	Prolow-density lipoprotein receptor-related protein 1 OS=Homo sapiens OX=9606 GN=LRP1 PE=1 SV=2	LRP1	1	FNSTEYQVVTR	0.00272281	2	1.06	0.821	1.052	1.188	1.266	0.904	0.736	0.763	0.684	0.912	1.059
Q07954	729	N	Prolow-density lipoprotein receptor-related protein 1 OS=Homo sapiens OX=9606 GN=LRP1 PE=1 SV=2	LRP1	1	IETILLNGTDR	0.0279581	1	1.093	0.954	0.891	1.34	1.28	1.088	1.024	1.221	0.749	0.977	0.947
Q07954	1763	N	Prolow-density lipoprotein receptor-related protein 1 OS=Homo sapiens OX=9606 GN=LRP1 PE=1 SV=2	LRP1	1	LYWISSGNHTINR	0.000309716	2	0.912	0.801	0.929	1.047	0.886	0.98	0.902	1.129	1.05	1.107	1.024
Q07954	3333	N	Prolow-density lipoprotein receptor-related protein 1 OS=Homo sapiens OX=9606 GN=LRP1 PE=1 SV=2	LRP1	1	TCVSNCTASQFVCK	3.59232e-05	2	0.974	0.484	0.7	1.088	0.865	0.783	1.108	0.725	0.71	0.987	1.167
Q07954	1511	N	Prolow-density lipoprotein receptor-related protein 1 OS=Homo sapiens OX=9606 GN=LRP1 PE=1 SV=2	LRP1	1	WTGHNVTVVQR	0.00251156	1	1.274	1.01	0.982	1.413	1.046	1.201	0.928	0.902	0.707	0.925	0.966
P17301	1074	N	Integrin alpha-2 OS=Homo sapiens OX=9606 GN=ITGA2 PE=1 SV=1	ITGA2	1	GEYFVNVTTR	0.00540744	1	0.997	0.958	0.746	0.791	0.879	1.028	0.983	0.76	0.699	1.104	1.106
P11279	103	N	Lysosome-associated membrane glycoprotein 1 OS=Homo sapiens OX=9606 GN=LAMP1 PE=1 SV=3	LAMP1	1	GHTLTLNFTR	0.00234492	2	1.193	0.764	1.023	1.128	1.163	1.4	1.033	1.533	1.043	1.137	0.886
P11279	261	N	Lysosome-associated membrane glycoprotein 1 OS=Homo sapiens OX=9606 GN=LAMP1 PE=1 SV=3	LAMP1	1	LLNINPNK	0.0356461	2	1.16	0.796	0.922	1.165	1.129	1.084	1.058	1.282	1.036	1.057	0.941
P04180	296	N	Phosphatidylcholine-sterol acyltransferase OS=Homo sapiens OX=9606 GN=LCAT PE=1 SV=1	LCAT	1	MAWPEDHVFISTPSFNYTGR	0.00143835	1	0.82	0.457	1.37	0.748	1.2	0.771	0.842	0.936	0.673	0.935	1.128
Q16609	101	N	Putative apolipoprotein(a)-like protein 2 OS=Homo sapiens OX=9606 GN=LPAL2 PE=5 SV=1	LPAL2	1	WEYCNLTR	0.0118594	5	0.709	0.454	0.413	0.543	0.403	1.895	0.539	0.758	0.614	0.832	1.348
P02679	78	N	Fibrinogen gamma chain OS=Homo sapiens OX=9606 GN=FGG PE=1 SV=3	FGG	1	DLQSLEDILHQVENK	1.44124e-08	10	0.432	0.83	0.787	0.961	1.421	0.94	0.816	1.482	1.041	1.13	1.015
P56199	418	N	Integrin alpha-1 OS=Homo sapiens OX=9606 GN=ITGA1 PE=1 SV=2	ITGA1	1	NTTFNVESTK	0.00264692	1	0.968	0.959	0.898	0.954	1.316	1.196	0.907	0.822	0.715	0.979	1.027
P56199	532	N	Integrin alpha-1 OS=Homo sapiens OX=9606 GN=ITGA1 PE=1 SV=2	ITGA1	1	VYVYALNQTR	0.00419378	1	1.147	0.931	0.947	1.128	1.274	1.244	0.853	1.199	0.738	1.166	0.946
P56199	460	N	Integrin alpha-1 OS=Homo sapiens OX=9606 GN=ITGA1 PE=1 SV=2	ITGA1	1	YNHTGQVIIYR	0.0124455	2	0.857	0.837	0.821	1.052	1.101	0.95	0.935	0.903	0.769	0.693	1.109
P04196	345	N	Histidine-rich glycoprotein OS=Homo sapiens OX=9606 GN=HRG PE=1 SV=1	HRG	0.999	HSHNNNSSDLHPHK	1.19342e-07	13	0.779	1.254	0.763	0.407	1.622	1.975	0.963	1.142	1.076	0.661	0.945
P04196	125	N	Histidine-rich glycoprotein OS=Homo sapiens OX=9606 GN=HRG PE=1 SV=1	HRG	1	VIDFNCTTSSVSSALANTK	6.12675e-11	15	0.742	0.767	0.955	1.257	1.985	1.07	1.046	1.142	1.028	0.875	0.927
O00533	87	N	Neural cell adhesion molecule L1-like protein OS=Homo sapiens OX=9606 GN=CHL1 PE=1 SV=4	CHL1	1	IIPSNNSGTFR	0.0579895	2	1.092	0.775	0.995	1.215	1.273	1.153	1.105	1.223	0.828	1.209	0.927
P01871	209	N	Immunoglobulin heavy constant mu OS=Homo sapiens OX=9606 GN=IGHM PE=1 SV=4	IGHM	1	GLTFQQNASSMCVPDQDTAIR	6.46671e-13	15	0.657	0.597	2.221	0.831	2.396	1.357	0.843	1.611	0.373	0.919	0.859
P01871	46	N	Immunoglobulin heavy constant mu OS=Homo sapiens OX=9606 GN=IGHM PE=1 SV=4	IGHM	1	NNSDISSTR	0.00365603	5	1.177	0.448	1.388	0.495	1.043	0.769	0.935	0.872	0.355	0.498	1.225
P01871	440	N	Immunoglobulin heavy constant mu OS=Homo sapiens OX=9606 GN=IGHM PE=1 SV=4	IGHM	1	STGKPTLYNVSLVMSDTAGTCY	1.94623e-07	8	2.652	0.093	4.027	0.854	2.943	1.63	1.696	1.794	1.285	0.894	0.583
P01871	272	N	Immunoglobulin heavy constant mu OS=Homo sapiens OX=9606 GN=IGHM PE=1 SV=4	IGHM	1	THTNISESHPNATFSAVGEASICEDDWNSGER	2.71454e-06	3	0.868	0.581	1.115	0.607	1.257	0.243	0.311	1.063	0.621	0.448	1.356
P01871	279	N	Immunoglobulin heavy constant mu OS=Homo sapiens OX=9606 GN=IGHM PE=1 SV=4	IGHM	1	THTNISESHPNATFSAVGEASICEDDWNSGER	2.71454e-06	3	0.868	0.581	1.115	0.607	1.257	0.243	0.311	1.063	0.621	0.448	1.356
P13473	275	N	Lysosome-associated membrane glycoprotein 2 OS=Homo sapiens OX=9606 GN=LAMP2 PE=1 SV=2	LAMP2	1	LNSSTIK	0.0216489	2	1.122	0.746	1.044	1.381	1.63	1.235	1.227	1.446	0.961	1.089	0.854
P13473	257	N	Lysosome-associated membrane glycoprotein 2 OS=Homo sapiens OX=9606 GN=LAMP2 PE=1 SV=2	LAMP2	1	VASVININPNTTHSTGSCR	1.25598e-05	1	0.777	0.545	0.741	0.842	1.078	0.582	0.761	1.048	0.788	0.753	1.234
P13473	356	N	Lysosome-associated membrane glycoprotein 2 OS=Homo sapiens OX=9606 GN=LAMP2 PE=1 SV=2	LAMP2	1	VQPFNVTQGK	0.000111848	6	1.098	0.73	1.013	1.236	1.359	0.994	0.868	1.248	0.814	0.967	0.971
P13473	49	N	Lysosome-associated membrane glycoprotein 2 OS=Homo sapiens OX=9606 GN=LAMP2 PE=1 SV=2	LAMP2	1	WQMNFTVR	0.0660099	1	1.092	0.726	0.957	1.206	1.503	0.888	1.024	1.218	0.823	0.833	0.976
P55083	87	N	Microfibril-associated glycoprotein 4 OS=Homo sapiens OX=9606 GN=MFAP4 PE=1 SV=2	MFAP4	1	FNGSVSFFR	0.0582181	1	1.814	0.791	0.803	0.923	1.624	1.187	1.189	0.891	0.701	1.381	0.894
P23142	98	N	Fibulin-1 OS=Homo sapiens OX=9606 GN=FBLN1 PE=1 SV=4	FBLN1	1	CATPHGDNASLEATFVK	1.41423e-07	3	1.282	1.042	0.935	1.233	1.544	1.092	1.084	1.284	1.121	0.925	0.877
P02751	528	N	Fibronectin OS=Homo sapiens OX=9606 GN=FN1 PE=1 SV=5	FN1	1	DQCIVDDITYNVNDTFHK	4.03521e-12	3	0.603	0.643	0.585	0.688	1.062	1.449	1.244	1.561	1.19	1.315	0.97
P02751	542	N	Fibronectin OS=Homo sapiens OX=9606 GN=FN1 PE=1 SV=5	FN1	1	HEEGHMLNCTCFGQGR	7.3275e-07	6	0.719	0.514	0.693	0.718	0.896	1.271	1.015	1.338	1.009	1.114	1.069
P02751	1007	N	Fibronectin OS=Homo sapiens OX=9606 GN=FN1 PE=1 SV=5	FN1	1	LDAPTNLQFVNETDSTVLVR	8.85053e-11	1	0.459	0.298	0.347	0.518	0.801	1.558	1.149	1.442	1.069	1.189	1.119
Q9UGM5	37	N	Fetuin-B OS=Homo sapiens OX=9606 GN=FETUB PE=1 SV=2	FETUB	1	GCNDSDVLAVAGFALR	4.72868e-05	2	0.836	0.7	1.175	1.147	1.558	0.931	0.785	1.288	0.815	0.968	0.982
Q9UGM5	136	N	Fetuin-B OS=Homo sapiens OX=9606 GN=FETUB PE=1 SV=2	FETUB	1	VLYLAAYNCTLRPVSK	5.49146e-05	1	1.115	0.862	0.999	1.408	1.088	0.992	1.082	1.436	0.788	1.082	0.928
P01857	180	N	Immunoglobulin heavy constant gamma 1 OS=Homo sapiens OX=9606 GN=IGHG1 PE=1 SV=1	IGHG1	1	EEQYNSTYR	0.000507102	92	0.722	0.569	0.834	0.688	0.826	0.784	0.568	0.444	0.576	0.575	1.45
P19827	285	N	Inter-alpha-trypsin inhibitor heavy chain H1 OS=Homo sapiens OX=9606 GN=ITIH1 PE=1 SV=3	ITIH1	1	ICDLLVANNHFAHFFAPQNLTNMNK	4.46353e-09	2	0.889	0.926	1.253	1.031	1.562	0.774	0.822	1.233	0.891	0.773	0.986
P01854	275	N	Immunoglobulin heavy constant epsilon OS=Homo sapiens OX=9606 GN=IGHE PE=1 SV=1	IGHE	1	NGTLTVTSTLPVGTR	2.19392e-05	2	6.363	4.156	3.846	5.048	1.671	0.791	1.531	0.466	1.036	0.531	0.416
P02790	453	N	Hemopexin OS=Homo sapiens OX=9606 GN=HPX PE=1 SV=2	HPX	1	ALPQPQNVTSLLGCTH	5.62725e-08	27	1.079	0.845	0.746	1.041	1.052	1.056	0.91	1.05	0.636	1.101	1.046
P02790	64	N	Hemopexin OS=Homo sapiens OX=9606 GN=HPX PE=1 SV=2	HPX	1	CSDGWSFDATTLDDNGTMLFFK	2.30632e-07	4	1.156	1.543	1.857	1.611	3.592	1.315	1.064	2.019	1.002	1.355	0.628
P02790	240	N	Hemopexin OS=Homo sapiens OX=9606 GN=HPX PE=1 SV=2	HPX	1	NGTGHGNSTHHGPEYMR	9.94954e-08	9	1.141	1.346	0.842	0.879	2.763	1.999	1.119	1.057	1.063	1.134	0.767
P02790	246	N	Hemopexin OS=Homo sapiens OX=9606 GN=HPX PE=1 SV=2	HPX	1	NGTGHGNSTHHGPEYMR	9.94954e-08	9	1.141	1.346	0.842	0.879	2.763	1.999	1.119	1.057	1.063	1.134	0.767
P02790	187	N	Hemopexin OS=Homo sapiens OX=9606 GN=HPX PE=1 SV=2	HPX	1	SWPAVGNCSSAIR	4.87781e-06	74	0.856	0.684	0.654	0.982	0.997	0.861	0.907	1.105	0.611	0.936	1.147
P26927	296	N	Hepatocyte growth factor-like protein OS=Homo sapiens OX=9606 GN=MST1 PE=1 SV=2	MST1	1	GTANTTTAGVPCQR	3.54903e-05	3	0.781	0.514	0.752	1.02	1.054	0.779	0.834	0.934	0.689	1.02	1.173
P48740	178	N	Mannan-binding lectin serine protease 1 OS=Homo sapiens OX=9606 GN=MASP1 PE=1 SV=3	MASP1	1	FGYILHTDNR	8.99166e-05	11	0.93	0.859	0.822	1.149	1.068	1.362	0.923	1.264	0.973	0.831	0.984
P48740	385	N	Mannan-binding lectin serine protease 1 OS=Homo sapiens OX=9606 GN=MASP1 PE=1 SV=3	MASP1	1	NNLTTYK	0.12428	2	0.845	1.007	0.758	1.473	1.355	1.662	0.848	1.557	1.251	1.062	0.858
Q9Y5Y7	53	N	Lymphatic vessel endothelial hyaluronic acid receptor 1 OS=Homo sapiens OX=9606 GN=LYVE1 PE=1 SV=2	LYVE1	1	ANQQLNFTEAK	8.84745e-05	2	1.341	0.931	0.905	1.184	1.629	1.288	1.167	1.378	0.828	1.477	0.838
P43121	418	N	Cell surface glycoprotein MUC18 OS=Homo sapiens OX=9606 GN=MCAM PE=1 SV=2	MCAM	1	CVASVPSIPGLNR	0.00158479	2	1.438	1.027	1.001	1.141	1.588	1.275	0.987	1.267	0.84	1.484	0.843
P05154	262	N	Plasma serine protease inhibitor OS=Homo sapiens OX=9606 GN=SERPINA5 PE=1 SV=3	SERPINA5	1	VVGVPYQGNATALFILPSEGK	1.09348e-09	3	0.274	0.219	0.252	0.283	0.288	1.555	1.4	2.251	1.525	1.549	1.038
Q15063	599	N	Periostin OS=Homo sapiens OX=9606 GN=POSTN PE=1 SV=2	POSTN	1	EVNDTLLVNELK	2.29367e-05	2	0.944	0.568	0.874	1.068	1.593	1.008	0.946	0.977	0.786	2.271	0.914
P29622	157	N	Kallistatin OS=Homo sapiens OX=9606 GN=SERPINA4 PE=1 SV=3	SERPINA4	1	FLNDTMAVYEAK	6.50747e-05	2	0.942	0.753	0.709	1.051	1.494	1.036	1.003	1.432	1.104	0.875	0.965
P29622	108	N	Kallistatin OS=Homo sapiens OX=9606 GN=SERPINA4 PE=1 SV=3	SERPINA4	1	SQILEGLGFNLTELSESDVHR	1.26802e-07	5	1.468	0.992	1.655	1.082	1.982	1.495	0.553	1.713	1.438	1.67	0.731
P05546	188	N	Heparin cofactor 2 OS=Homo sapiens OX=9606 GN=SERPIND1 PE=1 SV=3	SERPIND1	1	DFVNASSK	0.00504907	13	0.921	0.644	0.77	1.572	1.157	0.964	0.988	1.472	0.995	0.905	0.966
P05546	49	N	Heparin cofactor 2 OS=Homo sapiens OX=9606 GN=SERPIND1 PE=1 SV=3	SERPIND1	1	NLSMPLLPADFHK	1.4567e-06	11	1.122	0.712	0.653	1.429	1.286	0.838	0.991	1.634	1.221	1.004	0.925
Q9ULI3	279	N	Protein HEG homolog 1 OS=Homo sapiens OX=9606 GN=HEG1 PE=1 SV=3	HEG1	1	NSSGPDLSWLHFYR	4.6906e-05	3	0.859	0.587	0.936	1.392	1.151	1.008	0.855	1.244	0.93	0.896	1.013
P07996	1067	N	Thrombospondin-1 OS=Homo sapiens OX=9606 GN=THBS1 PE=1 SV=2	THBS1	1	VVNSTTGPGEHLR	0.000265622	4	3.71	0.492	1.189	1.755	1.125	0.643	0.611	1.089	1.375	1.042	0.784
Q7Z7G0	878	N	Target of Nesh-SH3 OS=Homo sapiens OX=9606 GN=ABI3BP PE=1 SV=1	ABI3BP	1	ENGSFSGK	0.0877114	1	1.28	0.659	0.905	1.065	1.166	1.242	1.582	0.963	1.03	0.949	0.929
P00734	121	N	Prothrombin OS=Homo sapiens OX=9606 GN=F2 PE=1 SV=2	F2	1	GHVNITR	0.0188174	8	0.783	0.538	0.747	0.836	1.12	1.062	0.668	0.774	0.649	0.929	1.208
P00734	416	N	Prothrombin OS=Homo sapiens OX=9606 GN=F2 PE=1 SV=2	F2	1	NFTENDLLVR	9.67021e-05	8	0.859	0.581	1.018	0.977	1.479	1.022	0.911	1.286	1.274	0.994	0.965
P00734	143	N	Prothrombin OS=Homo sapiens OX=9606 GN=F2 PE=1 SV=2	F2	1	SRYPHKPEINSTTHPGADLQENFCR	0.16397	1	0.56	0.353	0.378	0.966	0.753	0.984	0.504	1.393	0.933	0.984	1.249
P00734	155	N	Prothrombin OS=Homo sapiens OX=9606 GN=F2 PE=1 SV=2	F2	1	YPHKPEINSTTHPGADLQENFCR	0.00261505	1	0.902	1.042	0.919	0.977	1.509	1.219	0.523	0.544	0.63	1.103	1.061
O95497	283	N	Pantetheinase OS=Homo sapiens OX=9606 GN=VNN1 PE=1 SV=2	VNN1	1	MTGSGIYAPNSSR	0.000469621	2	0.805	0.709	0.894	1.411	1.77	0.937	0.776	2.054	1.576	0.888	0.858
P25311	112	N	Zinc-alpha-2-glycoprotein OS=Homo sapiens OX=9606 GN=AZGP1 PE=1 SV=2	AZGP1	1	DIVEYYNDSNGSHVLQGR	4.96537e-11	14	1.106	0.798	0.912	1.329	1.711	1.07	1.097	1.772	1.335	1.014	0.837
P25311	109	N	Zinc-alpha-2-glycoprotein OS=Homo sapiens OX=9606 GN=AZGP1 PE=1 SV=2	AZGP1	1	DIVEYYNDSNGSHVLQGR	1.30272e-08	7	0.868	0.768	0.799	0.946	1.184	0.809	1	1.03	0.748	1.015	1.082
P25311	128	N	Zinc-alpha-2-glycoprotein OS=Homo sapiens OX=9606 GN=AZGP1 PE=1 SV=2	AZGP1	1	FGCEIENNR	0.0100565	3	0.818	0.487	0.506	0.965	0.916	0.738	0.758	0.723	0.53	0.835	1.329
P04004	169	N	Vitronectin OS=Homo sapiens OX=9606 GN=VTN PE=1 SV=1	VTN	1	NGSLFAFR	0.0175074	9	0.717	0.556	0.741	0.812	0.817	0.945	0.768	1.106	0.824	0.867	1.202
P04004	242	N	Vitronectin OS=Homo sapiens OX=9606 GN=VTN PE=1 SV=1	VTN	1	NISDGFDGIPDNVDAALALPAHSYSGR	6.9446e-11	1	0.936		1.174	0.891	1.696	0.858	0.511	0.722	0.666	0.738	1.088
P04004	86	N	Vitronectin OS=Homo sapiens OX=9606 GN=VTN PE=1 SV=1	VTN	0.998	NNATVHEQVGGPSLTSDLQAQSK	6.45729e-11	9	0.768	0.749	0.877	1.036	1.34	0.948	1.107	1.372	1.078	0.961	0.979
Q16620	95	N	BDNF/NT-3 growth factors receptor OS=Homo sapiens OX=9606 GN=NTRK2 PE=1 SV=1	NTRK2	1	NLTIVDSGLK	0.000245988	2	1.226	0.871	1.013	0.947	1.321	1.038	0.871	0.967	0.822	0.99	0.994
Q16620	121	N	BDNF/NT-3 growth factors receptor OS=Homo sapiens OX=9606 GN=NTRK2 PE=1 SV=1	NTRK2	1	NSNLQHINFTR	0.00316152	2	2.009	1.436	1.489	1.958	2.46	1.982	1.706	2.329	2.23	1.623	0.544
P55058	64	N	Phospholipid transfer protein OS=Homo sapiens OX=9606 GN=PLTP PE=1 SV=1	PLTP	1	EGHFYYNISEVK	2.25397e-06	7	1.109	0.918	0.967	1.344	1.765	1.553	1.148	1.364	0.971	1.194	0.825
P55058	245	N	Phospholipid transfer protein OS=Homo sapiens OX=9606 GN=PLTP PE=1 SV=1	PLTP	1	NWSLPNR	0.158006	4	1.091	0.712	0.719	1.095	1.269	1.256	1.147	1.102	0.778	1	0.985
P55058	143	N	Phospholipid transfer protein OS=Homo sapiens OX=9606 GN=PLTP PE=1 SV=1	PLTP	1	VSNVSCQASVSR	0.000238162	3	0.923	0.675	0.803	1.024	0.972	1.189	0.896	0.9	0.658	1.051	1.09
P51884	127	N	Lumican OS=Homo sapiens OX=9606 GN=LUM PE=1 SV=2	LUM	1	KLHINHNNLTESVGPLPK	3.6859e-07	6	1.15	0.846	0.89	1.407	1.431	1.177	1.118	1.176	0.844	1.115	0.905
P80188	85	N	Neutrophil gelatinase-associated lipocalin OS=Homo sapiens OX=9606 GN=LCN2 PE=1 SV=2	LCN2	1	SYNVTSVLFR	0.00316152	3	1.148	0.954	1.062	1.066	0.932	0.783	0.865	1.26	0.872	1.015	1.004
P04275	2357	N	von Willebrand factor OS=Homo sapiens OX=9606 GN=VWF PE=1 SV=4	VWF	1	GLQPTLTNPGECRPNFTCACR	0.00020261	1	0.504	0.44	0.432	0.766	0.605	1.532	1.206	0.876	0.651	1.979	1.101
G3V0E5	170	N	Transferrin receptor protein 1 OS=Homo sapiens OX=9606 GN=TFRC PE=1 SV=1	TFRC	1	DFEDLYTPVNGSIVIVR	0.0108991	2	0.743				0.863		0.561	0.83	0.694	1.236	1.181
G3V0E5	646	N	Transferrin receptor protein 1 OS=Homo sapiens OX=9606 GN=TFRC PE=1 SV=1	TFRC	1	QNNGAFNETLFR	0.125225	1	0.704	0.598	0.67	0.646	0.834	0.65	0.841	0.808	0.71	0.817	1.329
C9J131	78	N	Prolyl endopeptidase FAP (Fragment) OS=Homo sapiens OX=9606 GN=FAP PE=1 SV=1	FAP	1	SVNASNYGLSPDR	0.00545123	1	0.937	0.68	0.837	0.992	1.177	0.962	0.898	0.902	0.818	1.098	1.068
J3QLI0	193	N	Beta-2-glycoprotein 1 (Fragment) OS=Homo sapiens OX=9606 GN=APOH PE=1 SV=1	APOH	1	LGNWSAMPSC	0.0208829	2	1.147	0.773	1.094	1.345	1.089	1.275	0.794	1.052	0.762	1.023	0.969
A0A140T953	121	N	HLA class I histocompatibility antigen, B alpha chain (Fragment) OS=Homo sapiens OX=9606 GN=HLA-B PE=1 SV=1	HLA-B	1	GYYNQSEAGSHTLQR	2.88421e-06	3	1.14	1.01	1.126	0.789	1.17	1.219	0.878	1.306	0.975	0.657	0.976
A0A0A0MSA9	120	N	Poliovirus receptor OS=Homo sapiens OX=9606 GN=PVR PE=1 SV=1	PVR	1	VEDEGNYTCLFVTFPQGSR	5.94618e-06	2	1.248	0.883	1.193	0.981	1.884	1.275	1.355	1.372	0.779	2.08	0.783
A0A7P0TBH1	38	N	Angiotensinogen OS=Homo sapiens OX=9606 GN=AGT PE=4 SV=1	AGT	1	VYIHPFHLVIHNESTCEQLAK	1.37656e-06	2	1.08	1.133	0.883	1.166	1.366	1.096	1.186	1.656	0.943	0.96	0.882
Q14126	462	N	Desmoglein-2 OS=Homo sapiens OX=9606 GN=DSG2 PE=1 SV=2	DSG2	1	YVQNGTYTVK	0.000143701	2	0.911	0.807	0.959	0.976	1.473	1.373	1.069	1.189	0.97	1.243	0.919

## Sheet: Exp.2
Protein accession	Position	Amino acid	Protein description	Gene name	Localization probability	Modified sequence	PEP	PSMs	LA6	LA7	LA8	LA9	LA21	NL6	NL7	NL8	NL9	NL10	MIX
D3DSM0	585	N	Integrin beta OS=Homo sapiens OX=9606 GN=ITGB2 PE=1 SV=1	ITGB2	1	NCSAACPGLQLSNNPVK	0.000489273	1	0.595	1.031	1.012	0.757	0.862	1.111	1.47	0.981	1.283	0.769	1.012
G3V350	96	N	Corticosteroid-binding globulin OS=Homo sapiens OX=9606 GN=SERPINA6 PE=1 SV=1	SERPINA6	1	AQLLQGLGFNLTER	1.10155e-07	11	0.866	0.674	1.112	0.898	0.801	0.91	0.846	1.018	0.955	0.629	1.133
G3V2W1	220	N	Protein Z-dependent protease inhibitor OS=Homo sapiens OX=9606 GN=SERPINA10 PE=1 SV=1	SERPINA10	1	ETFFNLSK	0.00488681	4	0.701	1.299	0.891	0.895	0.988	1.29	0.821	0.937	1.306	0.678	1.018
G3V2W1	335	N	Protein Z-dependent protease inhibitor OS=Homo sapiens OX=9606 GN=SERPINA10 PE=1 SV=1	SERPINA10	1	LPYQGNATMLVVLMEK	3.53235e-06	1	0.781	1.336	1.102	0.97	1.28	1.306	0.999	0.903	1.22	0.537	0.962
A3KFI1	73	N	Neuroblastoma suppressor of tumorigenicity 1 (Fragment) OS=Homo sapiens OX=9606 GN=NBL1 PE=1 SV=1	NBL1	1	NITQIVGHSGCEAK	0.00526428	2
B4E1Z4	468	N	C3/C5 convertase OS=Homo sapiens OX=9606 PE=1 SV=1	--	1	QSVPAHFVALNGSK	9.12623e-07	14	0.75	0.833	1.038	0.753	0.897	0.852	0.795	0.807	0.896	0.711	1.179
E7ETN3	392	N	C3/C5 convertase OS=Homo sapiens OX=9606 PE=1 SV=1	--	1	QSVPAHFVALNGSK	9.12623e-07	14	0.75	0.833	1.038	0.753	0.897	0.852	0.795	0.807	0.896	0.711	1.179
B4E1Z4	624	N	C3/C5 convertase OS=Homo sapiens OX=9606 PE=1 SV=1	--	1	SPYYNVSDEISFHCYDGYTLR	1.24399e-07	2	0.885	1.113	1.06	0.785	1.191	1.293	1.016	1.233	1.051	0.992	0.947
E7ETN3	473	N	C3/C5 convertase OS=Homo sapiens OX=9606 PE=1 SV=1	--	1	SPYYNVSDEISFHCYDGYTLR	1.24399e-07	2	0.885	1.113	1.06	0.785	1.191	1.293	1.016	1.233	1.051	0.992	0.947
B4E1Z4	498	N	C3/C5 convertase OS=Homo sapiens OX=9606 PE=1 SV=1	--	1	TMFPNLTDVR	0.00343482	5	0.848	0.999	0.945	0.604	0.725	0.906	0.71	1.001	0.971	0.605	1.181
E7ETN3	422	N	C3/C5 convertase OS=Homo sapiens OX=9606 PE=1 SV=1	--	1	TMFPNLTDVR	0.00343482	5	0.848	0.999	0.945	0.604	0.725	0.906	0.71	1.001	0.971	0.605	1.181
A0A4W9A917	227	N	Immunoglobulin heavy constant gamma 3 (Fragment) OS=Homo sapiens OX=9606 GN=IGHG3 PE=1 SV=1	IGHG3	1	EEQYNSTFR	0.00218001	39	0.077	2.899	1.186	0.211	0.782	0.601	1.932	0.786	1.838	0.475	0.933
A0A024R6I7	271	N	Alpha-1-antitrypsin OS=Homo sapiens OX=9606 GN=SERPINA1 PE=1 SV=1	SERPINA1	1	YLGNATAIFFLPDEGK	1.23931e-06	9	0.875	0.94	1.015	0.796	0.834	1.036	1.099	1.136	0.757	0.792	1.07
B4DPQ0	235	N	Complement subcomponent C1r OS=Homo sapiens OX=9606 GN=C1R PE=1 SV=1	C1R	1	CNYSIR	0.113022	5	0.791	1.015	1.181	0.766	0.802	1.114	0.859	0.803	0.932	0.708	1.103
B4DPQ0	528	N	Complement subcomponent C1r OS=Homo sapiens OX=9606 GN=C1R PE=1 SV=1	C1R	1	EHEAQSNASLDVFLGHTNVEELMK	1.99216e-06	1
Q5T7F0	150	N	Neuropilin OS=Homo sapiens OX=9606 GN=NRP1 PE=1 SV=1	NRP1	1	GPECSQNYTTPSGVIK	0.00094194	2	0.92	0.981	1.083	0.918	0.95	0.56	0.554	0.438	0.543	0.317	1.331
Q5T7F0	522	N	Neuropilin OS=Homo sapiens OX=9606 GN=NRP1 PE=1 SV=1	NRP1	0.998	IGYSNNGSDWK	0.00516221	1	0.535	0.774	0.939	0.62	0.823	0.819	1.068	0.764	0.646	0.56	1.287
A0A669KBE7	513	N	ADAMTS-like protein 4 OS=Homo sapiens OX=9606 GN=ADAMTSL4 PE=1 SV=1	ADAMTSL4	1	LVSGNLTDR	0.0301908	1	0.682	0.901	0.877	0.894	0.89	0.849	1.275	1.065	1.102	0.842	1.06
Q5SQ11	78	N	Glutathione-independent PGD synthase (Fragment) OS=Homo sapiens OX=9606 GN=PTGDS PE=1 SV=1	PTGDS	1	SVVAPATDGGLNLTSTFLR	1.04678e-07	6	1.095	1.207	0.892	0.77	0.904	0.725	0.882	0.907	0.939	0.735	1.094
A0A7I2V348	212	N	Integrin beta OS=Homo sapiens OX=9606 GN=ITGB1 PE=1 SV=1	ITGB1	1	NPCTSEQNCTSPFSYK	0.0177382	1
A0A286YEY4	176	N	Immunoglobulin heavy constant gamma 2 (Fragment) OS=Homo sapiens OX=9606 GN=IGHG2 PE=1 SV=1	IGHG2	1	EEQFNSTFR	0.000837381	178	0.36	1.009	1.089	0.81	0.753	1.152	0.626	0.748	1.25	0.77	1.15
X6RLJ0	146	N	Complement C1q subcomponent subunit A (Fragment) OS=Homo sapiens OX=9606 GN=C1QA PE=1 SV=7	C1QA	1	NPPMGGNVVIFDTVITNQEEPYQNHSGR	3.82008e-07	2	1.307	1.491	1.301	0.842	1.216	1.151	1.231	1.152	1.314	0.968	0.848
D6RF35	288	N	Gc-globulin OS=Homo sapiens OX=9606 GN=GC PE=1 SV=1	GC	1	LCDNLSTK	0.00793951	1	0.765	0.908	1.049	0.668	0.885	0.952	0.941	0.948	1.242	0.708	1.093
C9JKV3	132	N	Tissue factor pathway inhibitor (Fragment) OS=Homo sapiens OX=9606 GN=TFPI PE=1 SV=1	TFPI	0.998	YFYNNQTK	0.0543498	3	0.761	1.344	1.034	0.886	1.129	1.166	0.968	1.306	1.031	0.714	0.97
A0A0D9SEN1	48	N	Prolyl endopeptidase FAP OS=Homo sapiens OX=9606 GN=FAP PE=1 SV=1	FAP	1	DILNGTFSYK	0.000200838	2	0.569	0.841	0.756	0.951	0.958	0.938	1.553	1.136	1.283	0.645	1.035
A0A0D9SEN1	98	N	Prolyl endopeptidase FAP OS=Homo sapiens OX=9606 GN=FAP PE=1 SV=1	FAP	1	SVNASNYGLSPDR	0.000429869	1	0.488	0.698	0.841	0.826	0.824	0.808	1.147	1.058	0.955	0.778	1.167
D6RHJ6	87	N	Immunoglobulin J chain (Fragment) OS=Homo sapiens OX=9606 GN=JCHAIN PE=1 SV=1	JCHAIN	1	ENISDPTSPLR	0.00068826	7	1.053	1.032	0.963	0.714	0.719	0.738	1.562	1.092	0.981	0.774	1.035
P05543	165	N	Thyroxine-binding globulin OS=Homo sapiens OX=9606 GN=SERPINA7 PE=1 SV=2	SERPINA7	1	TLYETEVFSTDFSNISAAK	1.21947e-09	5	1.182	1.131	1.328	0.994	1.016	0.832	1.043	0.892	0.764	0.686	1.012
P05543	36	N	Thyroxine-binding globulin OS=Homo sapiens OX=9606 GN=SERPINA7 PE=1 SV=2	SERPINA7	1	VTACHSSQPNATLYK	5.56869e-05	6	0.867	0.757	1.096	0.838	0.956	1.028	1.344	0.94	1.004	0.912	1.024
O00391	130	N	Sulfhydryl oxidase 1 OS=Homo sapiens OX=9606 GN=QSOX1 PE=1 SV=3	QSOX1	1	NGSGAVFPVAGADVQTLR	0.00130946	3	0.868	1.066	1.016	0.785	0.822	0.851	0.969	1.157	1.018	0.748	1.068
P27169	253	N	Serum paraoxonase/arylesterase 1 OS=Homo sapiens OX=9606 GN=PON1 PE=1 SV=3	PON1	1	HANWTLTPLK	0.000661787	25	0.53	0.905	1.098	0.878	0.651	0.952	1.041	1.087	1.025	0.724	1.112
P27169	324	N	Serum paraoxonase/arylesterase 1 OS=Homo sapiens OX=9606 GN=PON1 PE=1 SV=3	PON1	1	VTQVYAENGTVLQGSTVASVYK	3.53235e-06	2	0.696	1.137	1.079	0.786	0.736	0.981	0.762	1.046	0.92	0.679	1.12
Q6EMK4	117	N	Vasorin OS=Homo sapiens OX=9606 GN=VASN PE=1 SV=1	VASN	1	LHEITNETFR	0.00184905	6	0.92	0.956	0.958	0.731	0.587	1.001	1.025	0.991	1.07	0.628	1.115
Q96PD5	485	N	N-acetylmuramoyl-L-alanine amidase OS=Homo sapiens OX=9606 GN=PGLYRP2 PE=1 SV=1	PGLYRP2	1	GFGVAIVGNYTAALPTEAALR	1.10122e-09	3	1.531	2.017	1.694	0.955	1.781	0.786	1.074	1.653	1.39	0.707	0.754
Q96PD5	367	N	N-acetylmuramoyl-L-alanine amidase OS=Homo sapiens OX=9606 GN=PGLYRP2 PE=1 SV=1	PGLYRP2	1	LEPVHLQLQCMSQEQLAQVAANATK	0.000920033	1
P02787	432	N	Serotransferrin OS=Homo sapiens OX=9606 GN=TF PE=1 SV=3	TF	1	CGLVPVLAENYNK	1.72301e-06	39	0.779	1.224	1.232	0.693	0.964	1.214	1.081	1.002	0.982	1.042	0.981
P02787	630	N	Serotransferrin OS=Homo sapiens OX=9606 GN=TF PE=1 SV=3	TF	1	QQQHLFGSNVTDCSGNFCLFR	4.22839e-10	13	0.976	1.005	0.993	0.91	0.89	0.717	1.024	1.004	1.021	0.743	1.07
P02787	637	N	Serotransferrin OS=Homo sapiens OX=9606 GN=TF PE=1 SV=3	TF	1	QQQHLFGSNVTDCSGNFCLFR	2.79112e-07	4	0.69	0.915	0.995	0.685	0.916	1.113	0.64	0.838	0.935	0.733	1.163
P22897	1205	N	Macrophage mannose receptor 1 OS=Homo sapiens OX=9606 GN=MRC1 PE=1 SV=1	MRC1	1	TAHCNESFYFLCK	0.000607075	1	0.618	1.151	0.703	0.716	0.824	0.874	1.256	0.864	0.941	0.618	1.15
P05164	391	N	Myeloperoxidase OS=Homo sapiens OX=9606 GN=MPO PE=1 SV=1	MPO	1	ALLPFDNLHDDPCLLTNR	0.0971204	1
P05164	355	N	Myeloperoxidase OS=Homo sapiens OX=9606 GN=MPO PE=1 SV=1	MPO	1	NMSNQLGLLAVNQR	0.000690965	2	0.752	0.805	0.757	0.646	0.769	0.781	0.981	0.948	0.786	0.646	1.24
P05164	323	N	Myeloperoxidase OS=Homo sapiens OX=9606 GN=MPO PE=1 SV=1	MPO	1	SCPACPGSNITIR	0.0366192	2	1.14	1	1.134	0.9	1.603	0.913	1.287	1.142	0.964	0.695	0.934
Q96BZ4	281	N	5'-3' exonuclease PLD4 OS=Homo sapiens OX=9606 GN=PLD4 PE=2 SV=2	PLD4	1	TWPQNFSSHFNR	0.0355073	2
P01880	367	N	Immunoglobulin heavy constant delta OS=Homo sapiens OX=9606 GN=IGHD PE=1 SV=3	IGHD	1	TLLNASR	0.0316245	6	0.979	0.053	0.674	0.252	0.126	0.143	2.431	1.07	2.3	2.851	0.926
P05106	680	N	Integrin beta-3 OS=Homo sapiens OX=9606 GN=ITGB3 PE=1 SV=2	ITGB3	1	DAVNCTYK	0.00992091	1	0.297	0.333	0.369	0.399	0.946	1.016	1.369	0.871	1.873	0.741	1.194
P01042	48	N	Kininogen-1 OS=Homo sapiens OX=9606 GN=KNG1 PE=1 SV=2	KNG1	1	KYNSQNQSNNQFVLYR	1.7574e-05	2	0.882	1.01	1.509	0.779	1.082	1.412	1.48	0.95	1	0.957	0.912
P01042	294	N	Kininogen-1 OS=Homo sapiens OX=9606 GN=KNG1 PE=1 SV=2	KNG1	1	LNAENNATFYFK	1.90056e-06	11	0.818	1.249	1.262	0.848	0.886	1.066	0.905	0.941	1.138	0.651	1.022
P01042	205	N	Kininogen-1 OS=Homo sapiens OX=9606 GN=KNG1 PE=1 SV=2	KNG1	1	ITYSIVQTNCSK	2.86925e-06	15	0.467	1.201	1.235	0.419	1.071	1.189	1.091	1.068	1.346	0.339	1.055
P03952	127	N	Plasma kallikrein OS=Homo sapiens OX=9606 GN=KLKB1 PE=1 SV=1	KLKB1	1	GVNFNVSK	0.00469911	7	0.545	0.974	1.415	0.678	0.943	1.174	0.885	0.892	1.181	0.623	1.067
P03952	316	N	Plasma kallikrein OS=Homo sapiens OX=9606 GN=KLKB1 PE=1 SV=1	KLKB1	1	GVNVCQETCTK	0.0117347	1
P03952	494	N	Plasma kallikrein OS=Homo sapiens OX=9606 GN=KLKB1 PE=1 SV=1	KLKB1	1	LQAPLNYTEFQKPICLPSK	1.33521e-06	3	0.844	1.021	1.267	0.738	0.813	0.842	0.734	0.646	0.639	0.531	1.212
P03952	308	N	Plasma kallikrein OS=Homo sapiens OX=9606 GN=KLKB1 PE=1 SV=1	KLKB1	1	IYPGVDFGGEELNVTFVK	1.6888e-09	5	1.044	1.515	1.73	1.102	1.189	1.436	0.987	1.013	1.02	0.665	0.866
P03952	453	N	Plasma kallikrein OS=Homo sapiens OX=9606 GN=KLKB1 PE=1 SV=1	KLKB1	1	IYSGILNLSDITK	3.98853e-07	11	0.998	1.373	1.396	0.872	0.898	1.039	0.877	0.898	1.016	0.58	1.005
P80108	659	N	Phosphatidylinositol-glycan-specific phospholipase D OS=Homo sapiens OX=9606 GN=GPLD1 PE=1 SV=3	GPLD1	1	LGTSLSSGHVLMNGTLK	0.00143306	1	0.851	1.09	0.995	0.67	0.847	1.338	0.961	0.924	1.013	0.706	1.058
P80108	568	N	Phosphatidylinositol-glycan-specific phospholipase D OS=Homo sapiens OX=9606 GN=GPLD1 PE=1 SV=3	GPLD1	1	LNVEAANWTVR	3.14062e-05	5	0.805	1.065	1.036	0.744	0.927	1.153	0.696	0.865	0.988	0.569	1.117
P80108	321	N	Phosphatidylinositol-glycan-specific phospholipase D OS=Homo sapiens OX=9606 GN=GPLD1 PE=1 SV=3	GPLD1	1	NINYTER	0.0433699	2	0.865	1.006	0.977	0.702	0.813	0.982	0.868	0.748	0.884	0.587	1.166
P80108	307	N	Phosphatidylinositol-glycan-specific phospholipase D OS=Homo sapiens OX=9606 GN=GPLD1 PE=1 SV=3	GPLD1	1	NLTTSLTESVDR	0.00114152	3	1.012	1.208	1.073	0.501	0.745	1.122	0.698	1.194	0.882	0.667	1.089
P00738	184	N	Haptoglobin OS=Homo sapiens OX=9606 GN=HP PE=1 SV=1	HP	1	MVSHHNLTTGATLINEQWLLTTAK	2.40386e-09	4	0.726	1.365	1.832	1.099	1.495	0.879	0.722	0.464	0.934	0.709	0.98
P00738	207	N	Haptoglobin OS=Homo sapiens OX=9606 GN=HP PE=1 SV=1	HP	1	NLFLNHSENATAK	3.55964e-07	14	1.003	0.885	1.457	0.962	1.155	0.728	0.671	0.491	0.914	0.584	1.117
P00738	211	N	Haptoglobin OS=Homo sapiens OX=9606 GN=HP PE=1 SV=1	HP	1	NLFLNHSENATAK	2.59103e-06	14	0.811	1.019	1.246	0.67	1.092	1.021	0.516	0.468	1.003	0.502	1.177
P00738	241	N	Haptoglobin OS=Homo sapiens OX=9606 GN=HP PE=1 SV=1	HP	1	VVLHPNYSQVDIGLIK	1.97601e-08	56	0.687	1.195	1.702	0.959	1.489	1.002	0.525	0.394	0.83	0.602	1.059
Q7Z7M0	1271	N	Multiple epidermal growth factor-like domains protein 8 OS=Homo sapiens OX=9606 GN=MEGF8 PE=1 SV=2	MEGF8	1	ALLTNVSSVALGSR	0.00018862	2	0.71	0.983	1.312	0.715	0.995	1.058	0.867	0.931	1.027	0.859	1.052
Q7Z7M0	1201	N	Multiple epidermal growth factor-like domains protein 8 OS=Homo sapiens OX=9606 GN=MEGF8 PE=1 SV=2	MEGF8	1	CRPGSFGNATGSR	0.00589725	1	0.79	1.083	1.103	0.849	1.043	0.816	1.036	1.048	0.925	0.626	1.066
Q7Z7M0	1115	N	Multiple epidermal growth factor-like domains protein 8 OS=Homo sapiens OX=9606 GN=MEGF8 PE=1 SV=2	MEGF8	1	GYQGDGISHCNR	0.00140523	3	0.681	0.759	0.728	0.647	0.691	0.798	0.782	0.998	0.601	0.634	1.322
Q7Z7M0	421	N	Multiple epidermal growth factor-like domains protein 8 OS=Homo sapiens OX=9606 GN=MEGF8 PE=1 SV=2	MEGF8	1	VNSTELFHVDR	0.00127901	2	0.546	0.939	1.566	0.778	1.372	1.155	1.017	0.796	1.178	0.752	0.991
Q12866	316	N	Tyrosine-protein kinase Mer OS=Homo sapiens OX=9606 GN=MERTK PE=1 SV=2	MERTK	1	NCSIQVK	0.0262623	1	1.111	1.127	0.885	0.918	0.957	0.888	1.593	1.087	1.285	0.965	0.931
Q12866	170	N	Tyrosine-protein kinase Mer OS=Homo sapiens OX=9606 GN=MERTK PE=1 SV=2	MERTK	1	SDNGSYICK	0.015358	1	0.553	1.073	0.81	0.61	0.556	0.88	1.95	0.665	1.006	0.614	1.132
Q92954	1159	N	Proteoglycan 4 OS=Homo sapiens OX=9606 GN=PRG4 PE=1 SV=3	PRG4	1	NGTLVAFR	0.00892753	7	0.717	0.833	0.897	1.121	1.108	0.825	0.879	0.618	0.486	0.622	1.208
A0A7I2V2R5	520	N	Dipeptidyl peptidase 4 OS=Homo sapiens OX=9606 GN=DPP4 PE=1 SV=1	DPP4	1	KLDFIILNETK	0.00360018	2	0.599	1.225	0.868	0.8	0.813	1.14	1.489	1.195	1.114	0.801	0.996
A0A7P0TAK8	1489	N	Neurogenic locus notch homolog protein 1 OS=Homo sapiens OX=9606 GN=NOTCH1 PE=4 SV=1	NOTCH1	1	NCTQSLQCWK	0.000543933	1	0.857	0.922	0.779	0.634	0.825	0.715	1.31	0.93	1.007	0.688	1.138
A0A7I2V381	1312	N	Cation-independent mannose-6-phosphate receptor OS=Homo sapiens OX=9606 GN=IGF2R PE=1 SV=1	IGF2R	1	MNFTGGDTCHK	0.000817905	1	0.724	0.867	1.291	0.781	1.117	1.336	1.485	1.449	1.086	0.86	0.917
A0A7I2V381	581	N	Cation-independent mannose-6-phosphate receptor OS=Homo sapiens OX=9606 GN=IGF2R PE=1 SV=1	IGF2R	1	TNITLVCKPGDLESAPVLR	2.4334e-06	1	0.761	0.93	1.231	0.77	0.81	1.044	1.147	1.04	0.988	0.657	1.06
A0A7I2V381	400	N	Cation-independent mannose-6-phosphate receptor OS=Homo sapiens OX=9606 GN=IGF2R PE=1 SV=1	IGF2R	1	YHNQTLR	0.0270893	4	0.767	0.811	1.132	0.719	0.785	0.774	1.109	1.04	0.896	0.618	1.14
A0A3B3IS66	130	N	Coagulation factor XIII B chain (Fragment) OS=Homo sapiens OX=9606 GN=F13B PE=1 SV=1	F13B	1	HGVIISSTVDTYENGSSVEYR	1.24418e-06	3	0.516	0.757	0.737	0.562	0.756	0.777	0.618	0.824	0.807	0.645	1.375
H9KV31	456	N	Neural cell adhesion molecule 2 OS=Homo sapiens OX=9606 GN=NCAM2 PE=1 SV=2	NCAM2	1	YNCTATNHIGTR	0.00872059	2	0.918	1.128	1.007	1.076	0.965	0.827	1.144	1.02	0.974	0.974	0.997
C9JIZ6	215	N	Prosaposin OS=Homo sapiens OX=9606 GN=PSAP PE=1 SV=2	PSAP	1	TNSTFVQALVEHVK	7.21224e-07	3	0.719	1.016	1.032	0.849	0.925	0.792	1.143	0.886	0.982	0.566	1.11
A0A087WX80	1810	N	Laminin subunit alpha-2 OS=Homo sapiens OX=9606 GN=LAMA2 PE=1 SV=1	LAMA2	1	NMTALEK	0.090823	1	0.588	0.791	0.711	0.678	0.736	0.403	0.879	0.809	0.918	0.678	1.343
H7C0L5	375	N	Inter-alpha-trypsin inhibitor heavy chain H4 (Fragment) OS=Homo sapiens OX=9606 GN=ITIH4 PE=1 SV=1	ITIH4	1	LPTQNITFQTESSVAEQEAEFQSPK	0.00332882	1	0.74	1.186	1.021	0.886	0.876	1.013	0.994	0.584	0.77	0.683	1.128
B7ZKJ8	517	N	ITIH4 protein OS=Homo sapiens OX=9606 GN=ITIH4 PE=1 SV=1	ITIH4	1	LPTQNITFQTESSVAEQEAEFQSPK	0.00332882	1	0.74	1.186	1.021	0.886	0.876	1.013	0.994	0.584	0.77	0.683	1.128
F5H810	185	N	Noelin (Fragment) OS=Homo sapiens OX=9606 GN=OLFM1 PE=1 SV=1	OLFM1	1	SMVDFMNTDNFTSHR	0.00838625	1	0.565	0.563	0.709	0.503	0.668	0.583	0.492	0.546	0.634	0.582	1.607
H0YF65	657	N	Fibrocystin-L (Fragment) OS=Homo sapiens OX=9606 GN=PKHD1L1 PE=1 SV=1	PKHD1L1	1	AMLTFLNGSR	0.0755788	1	0.801	0.869	0.775	0.579	0.731	1.126	1.158	0.923	0.757	0.705	1.167
F8WF14	85	N	Carboxylic ester hydrolase OS=Homo sapiens OX=9606 GN=BCHE PE=1 SV=1	BCHE	1	WSDIWNATK	0.00266242	2	0.708	0.954	1.13	0.947	0.885	1.029	0.906	1.02	1.163	0.685	1.055
Q5T382	133	N	Dopamine beta-hydroxylase (Fragment) OS=Homo sapiens OX=9606 GN=DBH PE=1 SV=2	DBH	1	SLEAINGSGLQMGLQR	2.70568e-05	2	0.878	1.286	1.005	0.794	0.831	0.954	1.119	0.891	0.85	0.94	1.043
A0A286YFJ8	177	N	Immunoglobulin heavy constant gamma 4 (Fragment) OS=Homo sapiens OX=9606 GN=IGHG4 PE=1 SV=1	IGHG4	1	EEQFNSTYR	0.0011687	27	0.511	0.853	0.548	0.267	0.432	2.2	0.472	2.155	0.841	0.253	1.154
Q5H9B4	65	N	Metalloproteinase inhibitor 1 (Fragment) OS=Homo sapiens OX=9606 GN=TIMP1 PE=1 SV=8	TIMP1	1	FVGTPEVNQTTLYQR	0.000366009	5	0.975	0.962	0.752	0.824	0.773	0.701	0.998	0.986	0.918	0.735	1.143
A6XND1	88	N	Insulin-like growth factor-binding protein 3 OS=Homo sapiens OX=9606 GN=IGFBP3 PE=1 SV=1	IGFBP3	1	GLCVNASAVSR	0.00236706	2	0.492	0.706	0.805	0.618	0.62	0.826	0.565	0.923	1.083	0.709	1.318
A6XND1	171	N	Insulin-like growth factor-binding protein 3 OS=Homo sapiens OX=9606 GN=IGFBP3 PE=1 SV=1	IGFBP3	1	YKVDYESQSTDTQNFSSESK	6.1398e-08	1	0.596	0.681	0.495	0.467	0.82	0.845	0.483	0.51	1.067	0.808	1.415
F5GXS0	226	N	C4a anaphylatoxin OS=Homo sapiens OX=9606 GN=C4B PE=1 SV=1	C4B	1	FSDGLESNSSTQFEVK	1.75662e-08	19	0.618	0.955	1.35	0.744	0.862	0.958	0.438	0.871	0.862	0.744	1.17
F5GXS0	1328	N	C4a anaphylatoxin OS=Homo sapiens OX=9606 GN=C4B PE=1 SV=1	C4B	1	GLNVTLSSTGR	0.000843975	9	0.636	0.861	1.354	0.644	0.993	1.233	0.41	0.934	0.992	0.728	1.124
F5GXS0	1391	N	C4a anaphylatoxin OS=Homo sapiens OX=9606 GN=C4B PE=1 SV=1	C4B	1	NTTCQDLQIEVTVK	1.57436e-06	3	0.946	1.431	1.663	1.061	1.323	1.123	0.764	1.486	1.032	1.297	0.838
A0A7I2V2D2	238	N	Plasma protease C1 inhibitor OS=Homo sapiens OX=9606 GN=SERPING1 PE=1 SV=1	SERPING1	1	DTFVNASR	0.00645277	12	1.001	1.029	0.748	0.932	0.77	1.39	1.38	1.356	1.345	0.727	0.942
A0A7I2V2D2	253	N	Plasma protease C1 inhibitor OS=Homo sapiens OX=9606 GN=SERPING1 PE=1 SV=1	SERPING1	1	VLSNNSDANLELINTWVAK	7.7951e-12	11	0.608	0.588	1.024	0.98	0.869	1.184	1.001	1.018	1.202	0.767	1.074
A0A087X2B3	217	N	Neuronal cell adhesion molecule OS=Homo sapiens OX=9606 GN=NRCAM PE=1 SV=1	NRCAM	1	FNHTQTIQQK	0.00708812	3	0.54	0.782	0.84	0.73	0.697	0.763	1.057	0.993	0.816	0.879	1.209
E7ETN3	112	N	C3/C5 convertase OS=Homo sapiens OX=9606 PE=1 SV=1	--	1	LGSYPVGGNVSFECEDGFILR	6.02055e-08	1	0.694	0.752	1.383	0.829	1.383	0.956	0.519	0.882	1.168	0.408	1.103
C9K055	119	N	Prenylcysteine oxidase 1 (Fragment) OS=Homo sapiens OX=9606 GN=PCYOX1 PE=1 SV=1	PCYOX1	1	LLHALGGDDFLGMLNR	1.20574e-06	6	0.966	1.32	1.186	1.022	1.001	1.303	1.186	1.253	1.065	0.905	0.901
H0Y512	145	N	Adipocyte plasma membrane-associated protein (Fragment) OS=Homo sapiens OX=9606 GN=APMAP PE=1 SV=1	APMAP	1	AGPNGTLFVADAYK	1.66348e-05	4	0.765	1.028	0.684	0.637	0.974	1.02	1.188	1.032	0.801	0.512	1.141
H0Y512	181	N	Adipocyte plasma membrane-associated protein (Fragment) OS=Homo sapiens OX=9606 GN=APMAP PE=1 SV=1	APMAP	1	NMSFVNDLTVTQDGR	6.23783e-07	2	0.812	1.019	0.782	0.813	1.109	1.177	1.22	1.186	1.051	0.554	1.026
F8WD58	65	N	Contactin-4 OS=Homo sapiens OX=9606 GN=CNTN4 PE=1 SV=1	CNTN4	1	LNGTDVDTGMDFR	0.0600028	2	0.874	0.989	0.942	0.901	0.967	1.073	1.187	1.153	1.084	1.006	0.984
A0A087WTB5	93	N	Interleukin-6 receptor subunit alpha OS=Homo sapiens OX=9606 GN=IL6R PE=1 SV=1	IL6R	1	SVQLHDSGNYSCYR	0.00124927	3	0.809	0.767	0.887	0.728	1.021	0.666	1.178	0.831	0.861	0.686	1.166
C9JF17	126	N	Apolipoprotein D (Fragment) OS=Homo sapiens OX=9606 GN=APOD PE=1 SV=1	APOD	1	ADGTVNQIEGEATPVNLTEPAK	2.99399e-10	2	1.225	1.07	0.964	1.031	0.728	0.786	0.891	1.145	1.002	1.083	1.007
C9JF17	93	N	Apolipoprotein D (Fragment) OS=Homo sapiens OX=9606 GN=APOD PE=1 SV=1	APOD	1	CIQANYSLMENGK	3.94245e-06	3	1.22	0.895	0.974	0.915	0.905	0.924	0.922	1.079	1.147	0.709	1.029
A0A5F9ZH15	25	N	Biotinidase (Fragment) OS=Homo sapiens OX=9606 GN=BTD PE=1 SV=1	BTD	1	DVQIIVFPEDGIHGFNFTR	1.86337e-07	4	0.846	1.07	1.075	0.779	0.813	0.903	0.908	0.82	0.729	0.648	1.147
A0A5F9ZH15	56	N	Biotinidase (Fragment) OS=Homo sapiens OX=9606 GN=BTD PE=1 SV=1	BTD	1	FNDTEVLQR	0.0152388	2	0.673	0.856	0.73	0.553	0.641	0.645	0.629	1.034	0.902	0.505	1.347
A0A5F9ZH15	255	N	Biotinidase (Fragment) OS=Homo sapiens OX=9606 GN=BTD PE=1 SV=1	BTD	1	NPVGLIGAENATGETDPSHSK	7.98431e-09	2	0.908	1.393	1.127	0.901	1.153	0.957	1.025	0.974	1.088	0.757	0.975
D6RFL4	151	N	Monocyte differentiation antigen CD14 (Fragment) OS=Homo sapiens OX=9606 GN=CD14 PE=1 SV=1	CD14	1	NVSWATGR	0.00512194	6	0.796	1.217	0.934	0.908	0.758	0.914	1.184	1.04	1.041	0.765	1.042
F5GZZ9	111	N	Scavenger receptor cysteine-rich type 1 protein M130 OS=Homo sapiens OX=9606 GN=CD163 PE=1 SV=1	CD163	1	GNESALWDCK	0.00882345	2	0.624	0.802	0.683	0.506	0.726	0.942	2.299	0.985	0.864	0.58	1.099
A0A087X0I3	258	N	Adenosine deaminase 2 OS=Homo sapiens OX=9606 GN=ADA2 PE=1 SV=1	ADA2	1	NILDALMLNTTR	0.0341638	1	0.582	0.939	0.96	0.656	1.032	0.685	1.988	0.609	0.565	0.658	1.137
H0YEA7	111	N	N-acetylglucosamine-1-phosphotransferase subunit gamma (Fragment) OS=Homo sapiens OX=9606 GN=GNPTG PE=1 SV=8	GNPTG	1	YEFCPFHNVTQHEQTFR	0.0035861	2	1.019	1.007	0.946	0.952	1.055	1.173	1.156	1.228	1.106	0.867	0.956
A0A1B0GU92	263	N	Peptidase A1 domain-containing protein OS=Homo sapiens OX=9606 PE=1 SV=1	--	1	GSLSYLNVTR	0.00270449	2	0.717	0.886	0.911	0.628	0.898	0.742	1.074	0.81	0.916	0.615	1.196
D6RAR4	290	N	Hepatocyte growth factor activator OS=Homo sapiens OX=9606 GN=HGFAC PE=1 SV=1	HGFAC	1	CFLGNGTGYR	0.00347544	5	0.924	1.184	0.834	0.874	0.796	1.116	1.08	1.16	1.133	0.694	1.019
A0A0C4DGZ8	37	N	Glycoprotein Ib (Platelet), alpha polypeptide OS=Homo sapiens OX=9606 GN=GP1BA PE=1 SV=1	GP1BA	1	NLTALPPDLPK	0.0928782	1
M0R3C9	1126	N	Neurogenic locus notch homolog protein 3 (Fragment) OS=Homo sapiens OX=9606 GN=NOTCH3 PE=1 SV=1	NOTCH3	1	CLHNGTCVDLVGGFR	9.95167e-05	2	0.725	0.945	0.781	0.743	0.825	0.909	0.709	1.018	0.73	0.852	1.191
C9J1D9	118	N	Interleukin-1 receptor accessory protein (Fragment) OS=Homo sapiens OX=9606 GN=IL1RAP PE=1 SV=1	IL1RAP	1	NTTYCSK	0.0154179	2	0.723	1.094	1.118	0.683	0.695	0.945	0.909	1.154	1.137	0.861	1.066
Q5SRP5	63	N	Apolipoprotein M OS=Homo sapiens OX=9606 GN=APOM PE=1 SV=1	APOM	1	TELFSSSCPGGIMLNETGQGYQR	1.75584e-11	7	1.056	1.388	1.248	1.138	0.864	1.253	0.935	0.986	1.06	0.763	0.941
E5RIA2	50	N	Ectonucleotide pyrophosphatase/phosphodiesterase family member 2 OS=Homo sapiens OX=9606 GN=ENPP2 PE=1 SV=1	ENPP2	1	AIIANLTCK	0.0370449	1
A0A087WXC4	972	N	Tenascin-N OS=Homo sapiens OX=9606 GN=TNN PE=1 SV=1	TNN	1	LHNLTTGTPAR	0.010602	1
H7BYX9	65	N	Vitamin K-dependent protein C (Fragment) OS=Homo sapiens OX=9606 GN=PROC PE=1 SV=1	PROC	1	EVFVHPNYSK	0.0162821	10	0.805	1.171	1.309	0.754	0.865	1.215	1.009	1.017	1.169	0.751	0.994
Q5R345	349	N	p-selectin OS=Homo sapiens OX=9606 GN=SELP PE=1 SV=1	SELP	1	AFQYDTNCSFR	0.0582055	1	0.861	0.794	0.608	0.576	0.843	1.067	1.537	0.901	1.019	0.562	1.126
Q5R345	398	N	p-selectin OS=Homo sapiens OX=9606 GN=SELP PE=1 SV=1	SELP	1	VNCSHPFGAFR	0.0105195	1	0.819	0.978	1.32	0.621	1.238	0.966	1.405	0.931	1.152	0.875	0.973
A0A3B3ISU0	249	N	Desmocollin-2 OS=Homo sapiens OX=9606 GN=DSC2 PE=1 SV=1	DSC2	1	ANYTILK	0.040163	3	0.757	1.177	0.785	0.588	0.59	0.69	1.25	0.8	0.915	0.933	1.16
A0A087WW43	580	N	Inter-alpha-trypsin inhibitor heavy chain H3 OS=Homo sapiens OX=9606 GN=ITIH3 PE=1 SV=1	ITIH3	1	NAHGEEKENLTAR	0.0020962	6	0.845	1.013	0.846	0.655	0.734	0.796	1.158	0.947	0.767	0.53	1.184
A0A7P0Z441	38	N	Angiotensinogen OS=Homo sapiens OX=9606 GN=AGT PE=4 SV=1	AGT	1	VYIHPFHLVIHNESTCEQLAK	1.19146e-07	3	0.939	1.168	1.105	1.09	1.05	1.136	0.926	0.935	0.862	0.876	0.992
H3BMV4	91	N	Integrin alpha-M (Fragment) OS=Homo sapiens OX=9606 GN=ITGAM PE=1 SV=2	ITGAM	1	STFINMTR	0.0114184	1	0.499	0.645	0.616	0.626	0.604	0.676	1.04	0.753	0.981	0.534	1.379
K7ER74	63	N	Apolipoprotein C-II OS=Homo sapiens OX=9606 GN=APOC4-APOC2 PE=1 SV=1	APOC4-APOC2	1	ELLETVVNR	0.00106371	4	1.264	1.115	0.807	1.117	0.715	0.929	0.655	0.803	0.924	0.754	1.091
A0A286YEY5	92	N	Immunoglobulin heavy constant alpha 2 (Fragment) OS=Homo sapiens OX=9606 GN=IGHA2 PE=1 SV=1	IGHA2	1	HYTNSSQDVTVPCR	3.67367e-06	17	0.207	0.979	1.24	0.525	1.05	1.275	0.406	0.746	1.219	0.677	1.18
A0A286YEY5	131	N	Immunoglobulin heavy constant alpha 2 (Fragment) OS=Homo sapiens OX=9606 GN=IGHA2 PE=1 SV=1	IGHA2	1	LSLHRPALEDLLLGSEANLTCTLTGLR	3.47785e-05	1	1.553	2.061	1.397			1.195	1.434			1.474	0.692
A0A0G2JMB2	131	N	Immunoglobulin heavy constant alpha 2 (Fragment) OS=Homo sapiens OX=9606 GN=IGHA2 PE=1 SV=1	IGHA2	1	LSLHRPALEDLLLGSEANLTCTLTGLR	3.47785e-05	1	1.553	2.061	1.397			1.195	1.434			1.474	0.692
P01876	144	N	Immunoglobulin heavy constant alpha 1 OS=Homo sapiens OX=9606 GN=IGHA1 PE=1 SV=2	IGHA1	1	LSLHRPALEDLLLGSEANLTCTLTGLR	3.47785e-05	1	1.553	2.061	1.397			1.195	1.434			1.474	0.692
A0A286YEY5	205	N	Immunoglobulin heavy constant alpha 2 (Fragment) OS=Homo sapiens OX=9606 GN=IGHA2 PE=1 SV=1	IGHA2	1	TPLTANITK	0.00116412	23	0.727	0.351	0.983	0.413	0.614	0.485	0.735	0.545	0.927	0.668	1.477
A0A0G2JMB2	205	N	Immunoglobulin heavy constant alpha 2 (Fragment) OS=Homo sapiens OX=9606 GN=IGHA2 PE=1 SV=1	IGHA2	1	TPLTANITK	0.00116412	23	0.727	0.351	0.983	0.413	0.614	0.485	0.735	0.545	0.927	0.668	1.477
J3KSQ5	121	N	Angiotensin-converting enzyme OS=Homo sapiens OX=9606 GN=ACE PE=3 SV=1	ACE	1	NMQIANHTLK	0.00147294	2	0.483	0.689	0.72	0.569	0.668	0.615	0.994	0.542	0.931	0.483	1.43
A0A0G2JMB2	327	N	Immunoglobulin heavy constant alpha 2 (Fragment) OS=Homo sapiens OX=9606 GN=IGHA2 PE=1 SV=1	IGHA2	1	LAGKPTHVNVSVVMAEVDGTCY	0.00174344	6	1.015	0.884	1.475	0.689	1.108	1.011	1.068	0.893	1.159	0.841	0.987
P01876	340	N	Immunoglobulin heavy constant alpha 1 OS=Homo sapiens OX=9606 GN=IGHA1 PE=1 SV=2	IGHA1	1	LAGKPTHVNVSVVMAEVDGTCY	0.00174344	6	1.015	0.884	1.475	0.689	1.108	1.011	1.068	0.893	1.159	0.841	0.987
A0A3B3IUC0	114	N	Integral membrane protein 2 OS=Homo sapiens OX=9606 GN=ITM2B PE=1 SV=1	ITM2B	1	CYVIPLNTSIVMPPR	0.0400089	1	1.132	0.931	1.057	1.11		1.38	1.948	1.471	1.571	1.138	0.785
H0YLN3	69	N	Semaphorin-4B (Fragment) OS=Homo sapiens OX=9606 GN=SEMA4B PE=1 SV=8	SEMA4B	1	FEAEHISNYTALLLSR	0.00190797	2	0.761	0.906	0.862	0.75	0.836	0.825	0.868	1.051	0.835	0.772	1.162
E9PFD9	419	N	Semaphorin-4D OS=Homo sapiens OX=9606 GN=SEMA4D PE=1 SV=1	SEMA4D	1	DVNYTQIVVDR	0.000646394	1	0.598	1.05	0.815	0.749	0.859	0.86	1.384	0.779	1.061	0.606	1.127
I3L145	322	N	Sex hormone-binding globulin OS=Homo sapiens OX=9606 GN=SHBG PE=1 SV=1	SHBG	1	LDVDQALNR	0.00335501	3	0.793	0.643	0.555	0.61	0.475	0.84	1.843	2.053	0.686	0.828	1.065
I3L145	338	N	Sex hormone-binding globulin OS=Homo sapiens OX=9606 GN=SHBG PE=1 SV=1	SHBG	1	SHEIWTHSCPQSPGNGTDASH	0.000721429	1	1.05		1.074	1.181	0.945	1.698	0.941	0.783	1.306	1.036	0.908
C9JXX7	170	N	Integrin alpha-6 (Fragment) OS=Homo sapiens OX=9606 GN=ITGA6 PE=1 SV=1	ITGA6	1	ANHSGAVVLLK	0.00414551	1
F5GYX3	93	N	Semaphorin-7A OS=Homo sapiens OX=9606 GN=SEMA7A PE=1 SV=1	SEMA7A	1	EDNPDKNPEAPLNVSR	0.0229274	1	0.716	1.103	1.009	0.617	0.812	0.876	0.927	1.035	0.755	0.546	1.171
J3KPA1	270	N	Cysteine-rich secretory protein 3 OS=Homo sapiens OX=9606 GN=CRISP3 PE=1 SV=1	CRISP3	1	ASCNCSNSIY	0.0427092	3	0.522	0.865	0.98	0.532	0.782	0.875	0.87	1.003	1.016	0.689	1.204
P01833	469	N	Polymeric immunoglobulin receptor OS=Homo sapiens OX=9606 GN=PIGR PE=1 SV=4	PIGR	1	VPGNVTAVLGETLK	1.46149e-05	7	0.876	0.891	1.37	0.694	0.84	0.645	1.371	1.033	1.161	0.789	1.031
P01833	499	N	Polymeric immunoglobulin receptor OS=Homo sapiens OX=9606 GN=PIGR PE=1 SV=4	PIGR	0.998	WNNTGCQALPSQDEGPSK	1.50787e-06	1	0.845	0.879	1.144	0.655	0.723	0.865	1.022	1.041	0.878	0.555	1.145
Q6GTS8	442	N	N-fatty-acyl-amino acid synthase/hydrolase PM20D1 OS=Homo sapiens OX=9606 GN=PM20D1 PE=1 SV=3	PM20D1	1	FFTNLTTGIYR	0.0040651	1	0.276	0.221	3.097	1.03	0.544	0.396	0.27	0.354	1.86	0.25	1.183
Q6GTS8	72	N	N-fatty-acyl-amino acid synthase/hydrolase PM20D1 OS=Homo sapiens OX=9606 GN=PM20D1 PE=1 SV=3	PM20D1	1	SNTTALAEFGK	0.00147872	2	0.711	0.791	1.689	0.997	0.647	0.756	0.678	0.643	1.21	0.475	1.146
P49908	174	N	Selenoprotein P OS=Homo sapiens OX=9606 GN=SELENOP PE=1 SV=3	SELENOP	1	CGNCSLTTLK	0.000319056	4	0.593	0.761	0.834	0.684	1.007	0.881	0.943	0.829	0.911	0.572	1.22
P49908	83	N	Selenoprotein P OS=Homo sapiens OX=9606 GN=SELENOP PE=1 SV=3	SELENOP	1	EGYSNISYIVVNHQGISSR	8.5672e-10	5	0.732	0.79	1.022	0.824	1.068	0.93	0.886	0.95	0.914	0.786	1.111
Q14515	169	N	SPARC-like protein 1 OS=Homo sapiens OX=9606 GN=SPARCL1 PE=1 SV=2	SPARCL1	1	NYSHHQLNR	0.0025401	4	0.797	0.418	0.963	0.791	0.801	0.872	1.212	1.218	1.136	0.865	1.092
P33151	442	N	Cadherin-5 OS=Homo sapiens OX=9606 GN=CDH5 PE=1 SV=5	CDH5	1	EVYPWYNLTVEAK	3.27815e-07	6	0.645	0.907	0.936	0.698	0.834	0.995	1.282	0.904	1.157	0.551	1.11
P19823	118	N	Inter-alpha-trypsin inhibitor heavy chain H2 OS=Homo sapiens OX=9606 GN=ITIH2 PE=1 SV=2	ITIH2	1	GAFISNFSMTVDGK	3.36942e-07	8	0.955	1.083	1.109	0.846	0.789	1.033	0.976	1.039	0.928	0.62	1.06
Q8NI99	145	N	Angiopoietin-related protein 6 OS=Homo sapiens OX=9606 GN=ANGPTL6 PE=1 SV=1	ANGPTL6	1	VLNASAEAQR	0.0482816	2	0.815	0.724	0.978	0.691	0.794	0.819	0.762	0.968	1.017	0.567	1.204
P55290	671	N	Cadherin-13 OS=Homo sapiens OX=9606 GN=CDH13 PE=1 SV=1	CDH13	1	ANYNLPIMVTDSGKPPMTNITDLR	0.0397024	1
P55290	598	N	Cadherin-13 OS=Homo sapiens OX=9606 GN=CDH13 PE=1 SV=1	CDH13	1	NLSVVILGASDK	0.00126902	1	0.787	0.935	1.28	0.673	0.971	1.033	0.758	0.817	1.221	0.544	1.098
P05156	103	N	Complement factor I OS=Homo sapiens OX=9606 GN=CFI PE=1 SV=2	CFI	1	FLNNGTCTAEGK	5.88308e-05	10	0.671	0.868	1.059	0.574	1.047	1.251	1.032	0.948	0.995	0.674	1.087
P05156	494	N	Complement factor I OS=Homo sapiens OX=9606 GN=CFI PE=1 SV=2	CFI	1	LISNCSK	0.100049	5	0.758	0.989	1.02	0.661	1.102	1.087	1.006	0.814	1.058	0.645	1.085
P05156	177	N	Complement factor I OS=Homo sapiens OX=9606 GN=CFI PE=1 SV=2	CFI	1	LSDLSINSTECLHVHCR	1.37737e-08	3	0.716	0.985	1.376	0.787	1.579	1.663	1.632	1.432	1.645	0.65	0.817
P05156	70	N	Complement factor I OS=Homo sapiens OX=9606 GN=CFI PE=1 SV=2	CFI	1	NGTAVCATNR	0.00271511	4	0.721	0.68	0.785	0.517	0.812	1.146	0.986	0.948	0.905	0.588	1.21
P0DP01	92	N	Immunoglobulin heavy variable 1-8 OS=Homo sapiens OX=9606 GN=IGHV1-8 PE=3 SV=1	IGHV1-8	1	NTSISTAYMELSSLR	1.65673e-06	9	0.535	0.741	1.251	1.007	0.909	1.235	2.006	0.622	0.917	0.901	0.989
P14151	104	N	L-selectin OS=Homo sapiens OX=9606 GN=SELL PE=1 SV=2	SELL	1	IGGIWTWVGTNK	2.68453e-05	3	0.879	1.031	1.2	0.784	0.86	0.981	1.281	0.898	1.114	0.663	1.029
Q92820	203	N	Gamma-glutamyl hydrolase OS=Homo sapiens OX=9606 GN=GGH PE=1 SV=2	GGH	1	NFTMNEK	0.0852307	3	0.885	0.962	1.095	0.729	0.85	0.784	0.964	0.61	1.197	0.556	1.142
P13671	855	N	Complement component C6 OS=Homo sapiens OX=9606 GN=C6 PE=1 SV=3	C6	1	LSSNSTK	0.090823	4	0.842	1.104	1.403	0.802	0.811	0.832	0.869	1.086	0.975	0.663	1.059
P13671	324	N	Complement component C6 OS=Homo sapiens OX=9606 GN=C6 PE=1 SV=3	C6	1	VLNFTTK	0.0209675	6	0.798	0.964	1.199	0.742	0.755	1.025	1.208	1.245	1.036	0.574	1.043
Q86SQ4	143	N	Adhesion G-protein coupled receptor G6 OS=Homo sapiens OX=9606 GN=ADGRG6 PE=1 SV=3	ADGRG6	1	GFNASYIR	0.0733342	2	0.726	1.2	1.658	1.018	0.942	1.141	1.157	0.84	1.093	0.793	0.951
Q86SQ4	818	N	Adhesion G-protein coupled receptor G6 OS=Homo sapiens OX=9606 GN=ADGRG6 PE=1 SV=3	ADGRG6	1	SFGGWNTSGCVAHR	0.000175761	1	0.877	0.988	0.881	0.688	1.03	0.925	1.096	1.259	1.127	0.757	1.035
P02748	277	N	Complement component C9 OS=Homo sapiens OX=9606 GN=C9 PE=1 SV=2	C9	1	NETYQLFLSYSSK	0.0133471	1	1.212	1.031	1.022	0.736	0.896	0.917	1.18	1.085	0.907	0.481	1.051
Q12860	494	N	Contactin-1 OS=Homo sapiens OX=9606 GN=CNTN1 PE=1 SV=1	CNTN1	1	ANSTGTLVITDPTR	0.0767257	2	0.641	0.973	0.889	0.639	0.851	0.79	0.845	0.828	0.865	0.601	1.233
Q12860	457	N	Contactin-1 OS=Homo sapiens OX=9606 GN=CNTN1 PE=1 SV=1	CNTN1	1	GTEWLVNSSR	0.0261607	4	0.638	0.917	0.811	0.77	0.872	0.736	1.082	1.12	1.024	0.771	1.129
P08603	882	N	Complement factor H OS=Homo sapiens OX=9606 GN=CFH PE=1 SV=4	CFH	1	IPCSQPPQIEHGTINSSR	1.62455e-06	11	0.708	0.957	1.187	0.755	0.968	1.37	1.023	0.882	1.097	0.54	1.049
P08603	911	N	Complement factor H OS=Homo sapiens OX=9606 GN=CFH PE=1 SV=4	CFH	1	ISEENETTCYMGK	6.43765e-06	4	1.021	0.945	0.903	0.64	0.809	0.883	0.969	0.82	0.839	0.578	1.169
P08603	1029	N	Complement factor H OS=Homo sapiens OX=9606 GN=CFH PE=1 SV=4	CFH	1	MDGASNVTCINSR	2.00029e-05	15	0.949	0.687	1.081	0.732	0.962	0.873	0.839	0.651	0.821	0.534	1.205
P08603	217	N	Complement factor H OS=Homo sapiens OX=9606 GN=CFH PE=1 SV=4	CFH	1	SPDVINGSPISQK	0.000155636	4	0.888	1.041	1.177	0.657	1.04	1.082	0.965	0.983	0.96	0.614	1.057
P07357	437	N	Complement component C8 alpha chain OS=Homo sapiens OX=9606 GN=C8A PE=1 SV=2	C8A	1	GGSSGWSGGLAQNR	0.00121068	8	0.823	1.063	1.224	0.871	0.816	1.87	1.037	1.438	1.072	0.903	0.908
P10909	86	N	Clusterin OS=Homo sapiens OX=9606 GN=CLU PE=1 SV=1	CLU	1	EDALNETR	0.111781	2	0.738	1.093	1.104	0.649	0.767	0.622	0.786	1.049	0.995	0.738	1.153
P10909	103	N	Clusterin OS=Homo sapiens OX=9606 GN=CLU PE=1 SV=1	CLU	1	ELPGVCNETMMALWEECKPCLK	1.35061e-08	2	0.9	1.237	1.094	1.044	0.929	0.989	0.864	0.863	0.883	0.605	1.057
P10909	291	N	Clusterin OS=Homo sapiens OX=9606 GN=CLU PE=1 SV=1	CLU	1	EIRHNSTGCLR	0.00462606	2	0.853	0.948	1.296	0.817	0.91	0.799	0.811	0.775	0.84	0.608	1.139
P10909	374	N	Clusterin OS=Homo sapiens OX=9606 GN=CLU PE=1 SV=1	CLU	1	LANLTQGEDQYYLR	1.85607e-07	16	0.831	1.169	0.848	0.791	0.81	0.867	0.83	0.905	0.902	0.604	1.151
P15144	234	N	Aminopeptidase N OS=Homo sapiens OX=9606 GN=ANPEP PE=1 SV=4	ANPEP	1	AEFNITLIHPK	0.00136183	4	0.777	0.983	1.394	0.773	0.865	0.973	1.004	0.847	1.05	0.757	1.055
P15144	128	N	Aminopeptidase N OS=Homo sapiens OX=9606 GN=ANPEP PE=1 SV=4	ANPEP	1	KLNYTLSQGHR	0.0271945	2
P01024	85	N	Complement C3 OS=Homo sapiens OX=9606 GN=C3 PE=1 SV=2	C3	1	TVLTPATNHMGNVTFTIPANR	1.85552e-09	11	0.707	0.568	1.171	0.964	1.187	1.169	0.571	0.917	1.179	0.585	1.098
P02750	186	N	Leucine-rich alpha-2-glycoprotein OS=Homo sapiens OX=9606 GN=LRG1 PE=1 SV=2	LRG1	1	KLPPGLLANFTLLR	2.67402e-05	5	0.804	0.917	0.932	0.588	0.713	0.841	1.089	0.641	0.543	0.587	1.271
P02750	325	N	Leucine-rich alpha-2-glycoprotein OS=Homo sapiens OX=9606 GN=LRG1 PE=1 SV=2	LRG1	1	MFSQNDTR	0.0625618	5	0.878	1.019	0.897	0.667	0.624	0.871	0.939	0.997	0.879	0.487	1.188
Q13790	118	N	Apolipoprotein F OS=Homo sapiens OX=9606 GN=APOF PE=1 SV=2	APOF	1	QGGVNATQVLIQHLR	2.40493e-06	3	0.779	0.989	1.036	0.86	0.892	1.116	1.008	0.999	1.04	0.739	1.052
Q9NZP8	296	N	Complement C1r subcomponent-like protein OS=Homo sapiens OX=9606 GN=C1RL PE=1 SV=2	C1RL	0.997	KNQSVNVFLGHTAIDEMLK	0.014096	1	0.97	1.282	1.695	0.947	1.229	1.339	1.007	0.939	1.179	0.802	0.888
P09871	174	N	Complement C1s subcomponent OS=Homo sapiens OX=9606 GN=C1S PE=1 SV=1	C1S	1	NCGVNCSGDVFTALIGEIASPNYPKPYPENSR	1.98201e-14	1	1.177	1.749	1.035	1.253	1.187	1.353	1.329	1.014	0.783	0.637	0.879
P11597	358	N	Cholesteryl ester transfer protein OS=Homo sapiens OX=9606 GN=CETP PE=1 SV=2	CETP	1	GVVVNSSVMVK	0.000288121	4	0.587	0.678	1.115	0.592	0.985	0.889	1.303	0.882	1.091	0.725	1.117
P11597	257	N	Cholesteryl ester transfer protein OS=Homo sapiens OX=9606 GN=CETP PE=1 SV=2	CETP	1	NVSEDLPLPTFSPTLLGDSR	4.74067e-06	5	0.792	0.804	1.283	0.75	1.011	1.029	1.007	0.855	1.051	0.72	1.068
P01031	741	N	Complement C5 OS=Homo sapiens OX=9606 GN=C5 PE=1 SV=4	C5	1	ANISHK	0.0637595	10	0.76	0.855	1.388	0.669	1.081	0.85	0.928	0.866	0.853	0.589	1.118
P01031	1630	N	Complement C5 OS=Homo sapiens OX=9606 GN=C5 PE=1 SV=4	C5	1	YNFSFR	0.165269	3	0.939	1.067	1.513	1.021	1.126	0.914	1.13	0.909	0.95	0.621	0.983
P01008	128	N	Antithrombin-III OS=Homo sapiens OX=9606 GN=SERPINC1 PE=1 SV=1	SERPINC1	1	LGACNDTLQQLMEVFK	2.04732e-07	7	1.035	1.397	1.214	0.915	0.836	1.13	0.982	1.119	1.085	0.639	0.969
P01008	187	N	Antithrombin-III OS=Homo sapiens OX=9606 GN=SERPINC1 PE=1 SV=1	SERPINC1	1	SLTFNETYQDISELVYGAK	1.08047e-05	2	1.563	1.855	1.151	1.049	0.698	1.237	1.092	1.631	1.058	0.775	0.839
P01008	224	N	Antithrombin-III OS=Homo sapiens OX=9606 GN=SERPINC1 PE=1 SV=1	SERPINC1	1	WVSNKTEGR	0.0211312	1	1.019	1.122	1.561	1.015	0.997	0.78	0.722	0.684	0.792	0.371	1.093
O75882	914	N	Attractin OS=Homo sapiens OX=9606 GN=ATRN PE=1 SV=2	ATRN	1	AATCINPLNGSVCERPANHSAK	8.40695e-05	2	0.988	1.247	1.056	0.872	0.772	1.069	1.269	1.066	1.297	1.017	0.944
O75882	923	N	Attractin OS=Homo sapiens OX=9606 GN=ATRN PE=1 SV=2	ATRN	1	AATCINPLNGSVCERPANHSAK	8.40695e-05	2	0.988	1.247	1.056	0.872	0.772	1.069	1.269	1.066	1.297	1.017	0.944
O75882	1082	N	Attractin OS=Homo sapiens OX=9606 GN=ATRN PE=1 SV=2	ATRN	1	CENLTTGK	0.00689663	4	0.696	0.944	0.971	0.69	0.834	0.99	1.132	0.978	1.013	0.633	1.113
O75882	1073	N	Attractin OS=Homo sapiens OX=9606 GN=ATRN PE=1 SV=2	ATRN	1	CINQSICEK	0.00123466	3	0.656	0.856	0.971	0.721	0.885	0.844	0.96	0.806	0.939	0.628	1.187
O75882	1198	N	Attractin OS=Homo sapiens OX=9606 GN=ATRN PE=1 SV=2	ATRN	1	DLDMFINASK	0.000305582	3	1.016	1.279	1.312	0.836	1.03	1.048	1.145	1.091	1.134	0.663	0.952
O75882	383	N	Attractin OS=Homo sapiens OX=9606 GN=ATRN PE=1 SV=2	ATRN	1	EWLPLNR	0.0606905	3	0.75	0.951	1.093	0.784	0.918	0.948	1.029	0.902	1.029	0.668	1.092
O75882	325	N	Attractin OS=Homo sapiens OX=9606 GN=ATRN PE=1 SV=2	ATRN	1	GCSCFSDWQGPGCSVPVPANQSFWTR	6.26327e-06	1	0.801	1.123	1.408	0.823	1.077	1.013	1.351	1.16	0.876	0.558	0.983
O75882	300	N	Attractin OS=Homo sapiens OX=9606 GN=ATRN PE=1 SV=2	ATRN	1	GICNSSDVR	0.0440406	2	0.811	0.836	0.772	0.692	0.754	0.911	0.972	0.876	0.82	0.581	1.219
O75882	416	N	Attractin OS=Homo sapiens OX=9606 GN=ATRN PE=1 SV=2	ATRN	1	IDSTGNVTNELR	3.9735e-06	13	0.712	0.76	0.907	0.667	0.833	0.956	0.878	0.819	0.878	0.582	1.223
O75882	731	N	Attractin OS=Homo sapiens OX=9606 GN=ATRN PE=1 SV=2	ATRN	1	NHSCSEGQISIFR	4.36578e-06	20	0.765	1.015	1.026	0.792	0.944	1.052	1.019	1.01	1.072	0.663	1.062
O75882	428	N	Attractin OS=Homo sapiens OX=9606 GN=ATRN PE=1 SV=2	ATRN	1	VFHIHNESWVLLTPK	7.77148e-06	2	0.915	0.873	1.211	0.802	0.995	1.234	0.972	1.178	1.277	0.881	0.97
Q76LX8	614	N	A disintegrin and metalloproteinase with thrombospondin motifs 13 OS=Homo sapiens OX=9606 GN=ADAMTS13 PE=1 SV=1	ADAMTS13	1	MSISPNTTYPSLLEDGR	2.2675e-06	2	0.658	1	0.958	0.593	0.838	0.862	0.834	0.938	0.792	0.786	1.188
Q76LX8	707	N	A disintegrin and metalloproteinase with thrombospondin motifs 13 OS=Homo sapiens OX=9606 GN=ADAMTS13 PE=1 SV=1	ADAMTS13	1	WVNYSCLDQAR	0.000405306	1	0.711	0.881	1.31	0.819	0.827	0.856	0.858	0.984	0.968	0.832	1.095
P10643	202	N	Complement component C7 OS=Homo sapiens OX=9606 GN=C7 PE=1 SV=2	C7	1	INNDFNYEFYNSTWSYVK	0.000423177	1	0.627	0.849	1.175	0.886	0.933	0.933	1.056	1.093	0.766	0.839	1.083
P10643	754	N	Complement component C7 OS=Homo sapiens OX=9606 GN=C7 PE=1 SV=2	C7	1	NYTLTGR	0.0657218	4	0.459	0.757	1.26	0.687	0.893	0.549	1.744	0.999	0.793	0.868	1.099
P54289	324	N	Voltage-dependent calcium channel subunit alpha-2/delta-1 OS=Homo sapiens OX=9606 GN=CACNA2D1 PE=1 SV=3	CACNA2D1	0.999	DAVNNITAK	0.00130434	2	0.683	0.907	0.794	0.658	0.618	0.705	1.383	1.165	1.172	0.673	1.127
Q6YHK3	247	N	CD109 antigen OS=Homo sapiens OX=9606 GN=CD109 PE=1 SV=2	CD109	1	HLNGTITAK	0.00255007	7	0.846	0.984	0.797	0.723	0.86	0.799	2.067	1.067	1.28	0.872	0.974
Q6YHK3	337	N	CD109 antigen OS=Homo sapiens OX=9606 GN=CD109 PE=1 SV=2	CD109	1	NVSTNVFFK	0.000786446	1	0.88	1.265	0.803	0.691	0.817	0.672	2.057	0.792	1.139	0.805	1.007
P22792	74	N	Carboxypeptidase N subunit 2 OS=Homo sapiens OX=9606 GN=CPN2 PE=1 SV=3	CPN2	1	AFGSNPNLTK	0.000707419	12	0.879	1.103	1.232	1.105	0.868	1.295	0.931	0.987	0.986	0.885	0.976
Q10588	66	N	ADP-ribosyl cyclase/cyclic ADP-ribose hydrolase 2 OS=Homo sapiens OX=9606 GN=BST1 PE=1 SV=2	BST1	1	NCTAIWEAFK	0.000808337	4	0.574	0.772	0.94	0.799	0.828	0.991	0.861	0.819	0.992	0.73	1.182
Q14574	392	N	Desmocollin-3 OS=Homo sapiens OX=9606 GN=DSC3 PE=1 SV=3	DSC3	1	VNFTILK	0.0145993	1	0.757	1.248	0.661	0.588	0.728	0.418	0.489	0.945	0.882	1.45	1.2
Q9NY97	219	N	N-acetyllactosaminide beta-1,3-N-acetylglucosaminyltransferase 2 OS=Homo sapiens OX=9606 GN=B3GNT2 PE=1 SV=2	B3GNT2	1	DTFFNLSLK	0.00146717	2	0.772	0.931	0.881	0.788	0.94	0.928	1.014	1.043	1.098	0.725	1.087
P03951	126	N	Coagulation factor XI OS=Homo sapiens OX=9606 GN=F11 PE=1 SV=1	F11	1	GINYNSSVAK	0.000205621	5	0.829	1.244	1.544	0.784	0.964	0.977	0.911	0.922	1.025	0.648	1.014
P03951	491	N	Coagulation factor XI OS=Homo sapiens OX=9606 GN=F11 PE=1 SV=1	F11	1	LETTVNYTDSQRPICLPSK	1.92306e-06	5	0.895	1.206	1.266	0.88	0.78	0.948	0.93	1.051	0.939	0.764	1.032
P03951	450	N	Coagulation factor XI OS=Homo sapiens OX=9606 GN=F11 PE=1 SV=1	F11	1	VYSGILNQSEIK	6.02233e-06	9	0.941	1.392	1.605	0.89	0.924	1.169	0.976	1.013	1.162	0.677	0.936
P13688	378	N	Carcinoembryonic antigen-related cell adhesion molecule 1 OS=Homo sapiens OX=9606 GN=CEACAM1 PE=1 SV=2	CEACAM1	1	LSQGNTTLSINPVK	0.000137816	1	0.585	0.857	0.921	0.685	0.693	0.913	0.947	0.776	0.747	0.682	1.249
P49747	742	N	Cartilage oligomeric matrix protein OS=Homo sapiens OX=9606 GN=COMP PE=1 SV=2	COMP	1	CNDTIPEDYETHQLR	0.000109341	1	0.981	0.709	1.096	0.914	1.032	1.053	1.162	1.231	1.142	0.737	0.995
P20851	64	N	C4b-binding protein beta chain OS=Homo sapiens OX=9606 GN=C4BPB PE=1 SV=1	C4BPB	1	KTLFCNASK	0.00601381	2	0.906	1.201	1.438	0.977	0.923	1.104	0.99	0.83	0.834	0.71	1.008
P20851	98	N	C4b-binding protein beta chain OS=Homo sapiens OX=9606 GN=C4BPB PE=1 SV=1	C4BPB	1	LGHCPDPVLVNGEFSSSGPVNVSDK	2.84471e-11	2	0.993	1.464	1.206	1.008	1.039	1.054	0.683	0.895	0.782	0.724	1.014
Q16610	444	N	Extracellular matrix protein 1 OS=Homo sapiens OX=9606 GN=ECM1 PE=1 SV=2	ECM1	1	HIPGLIHNMTAR	5.16798e-06	9	0.675	1.109	1.153	0.935	0.992	1.228	0.855	0.937	1.31	0.795	1.001
Q16610	354	N	Extracellular matrix protein 1 OS=Homo sapiens OX=9606 GN=ECM1 PE=1 SV=2	ECM1	1	QGNNHTCTWK	0.00052713	10	0.59	0.892	1.124	0.969	0.822	0.998	0.922	0.901	1.255	0.712	1.08
P43652	33	N	Afamin OS=Homo sapiens OX=9606 GN=AFM PE=1 SV=1	AFM	1	DIENFNSTQK	0.000221531	8	0.777	1.03	0.984	0.725	0.799	0.984	0.994	1.053	1.152	0.637	1.085
P43652	402	N	Afamin OS=Homo sapiens OX=9606 GN=AFM PE=1 SV=1	AFM	1	FNETTEK	0.122518	1	0.723	1.187	0.712	0.516	0.828	0.934	0.886	1.446	1.335	0.505	1.092
P43652	109	N	Afamin OS=Homo sapiens OX=9606 GN=AFM PE=1 SV=1	AFM	1	HNFSHCCSK	9.0575e-05	28	0.53	0.816	1.156	0.609	0.793	1.03	1.071	0.802	1.208	0.685	1.134
P43652	383	N	Afamin OS=Homo sapiens OX=9606 GN=AFM PE=1 SV=1	AFM	1	NCCNTENPPGCYR	0.000938253	5	0.57	0.717	0.9	0.61	0.578	0.855	0.864	0.801	0.809	0.717	1.306
Q96KN2	382	N	Beta-Ala-His dipeptidase OS=Homo sapiens OX=9606 GN=CNDP1 PE=1 SV=4	CNDP1	1	LVPHMNVSAVEK	0.000204816	3	0.947	1.432	1.408	0.971	0.672	1.458	1.284	1.158	0.805	0.823	0.92
Q16853	137	N	Membrane primary amine oxidase OS=Homo sapiens OX=9606 GN=AOC3 PE=1 SV=3	AOC3	1	QPQPNVSELVVGPLPHPSYMR	1.58031e-07	1	0.791	0.889	0.755	0.755	0.891	0.849	0.875	0.875	0.848	0.685	1.194
P35858	368	N	Insulin-like growth factor-binding protein complex acid labile subunit OS=Homo sapiens OX=9606 GN=IGFALS PE=1 SV=1	IGFALS	1	AGAFLGLTNVAVMNLSGNCLR	8.37286e-06	4	1.003	1.191	1.431	0.998	1.154	1.491	0.992	0.921	1.577	0.77	0.878
P01023	869	N	Alpha-2-macroglobulin OS=Homo sapiens OX=9606 GN=A2M PE=1 SV=3	A2M	1	SLGNVNFTVSAEALESQELCGTEVPSVPEHGR	1.40913e-13	9	0.628	0.965	1.123	0.889	1.338	0.86	1.309	1.148	0.872	0.769	1.009
P01023	1424	N	Alpha-2-macroglobulin OS=Homo sapiens OX=9606 GN=A2M PE=1 SV=3	A2M	1	VSNQTLSLFFTVLQDVPVR	4.95043e-05	2	1.988	0.862	2.97	0.719	2.382		2.876		2.951		0.508
Q8IZF2	820	N	Adhesion G protein-coupled receptor F5 OS=Homo sapiens OX=9606 GN=ADGRF5 PE=1 SV=3	ADGRF5	1	VLQQQWTNQSSQLLHSVER	0.00203148	1	0.749	0.995	0.952	0.931	1.053	0.955	0.885	1.143	1.068	0.847	1.04
Q02985	108	N	Complement factor H-related protein 3 OS=Homo sapiens OX=9606 GN=CFHR3 PE=1 SV=2	CFHR3	1	FVQGNSTEVACHPGYGLPK	2.04763e-06	5	0.871	1.04	1.497	0.74	1.131	0.75	0.765	1.03	0.99	0.905	1.026
Q02985	309	N	Complement factor H-related protein 3 OS=Homo sapiens OX=9606 GN=CFHR3 PE=1 SV=2	CFHR3	1	LGYNANTSILSFQAVCR	0.000628888	1	0.323	1.028	0.603	0.634	0.651	0.826	0.795	0.866	0.611	0.698	1.369
P02749	253	N	Beta-2-glycoprotein 1 OS=Homo sapiens OX=9606 GN=APOH PE=1 SV=3	APOH	1	LGNWSAMPSCK	3.30494e-05	16	0.96	0.931	0.762	0.771	0.689	0.943	1.034	0.988	1.236	0.621	1.107
P02749	162	N	Beta-2-glycoprotein 1 OS=Homo sapiens OX=9606 GN=APOH PE=1 SV=3	APOH	1	VYKPSAGNNSLYR	3.05555e-05	15	1	1.265	1.061	0.917	0.891	1.037	1.172	0.931	0.727	0.608	1.037
J3QLI0	102	N	Beta-2-glycoprotein 1 (Fragment) OS=Homo sapiens OX=9606 GN=APOH PE=1 SV=1	APOH	1	VYKPSAGNNSLYR	3.05555e-05	15	1	1.265	1.061	0.917	0.891	1.037	1.172	0.931	0.727	0.608	1.037
P51116	570	N	Fragile X mental retardation syndrome-related protein 2 OS=Homo sapiens OX=9606 GN=FXR2 PE=1 SV=2	FXR2	1	TVMDGGLESDGPNMTENGLEDESRPQR	0.0690353	1
Q9Y4L1	862	N	Hypoxia up-regulated protein 1 OS=Homo sapiens OX=9606 GN=HYOU1 PE=1 SV=1	HYOU1	1	VINETWAWK	0.00323875	1	0.837	1.05	0.731	0.877	0.817	0.911	1.127	0.957	1.055	0.783	1.084
P01011	106	N	Alpha-1-antichymotrypsin OS=Homo sapiens OX=9606 GN=SERPINA3 PE=1 SV=2	SERPINA3	1	FNLTETSEAEIHQSFQHLLR	5.12455e-10	7	0.845	1.142	1.566	0.838	1.408	0.971	0.637	0.5	0.873	0.627	1.057
P01011	127	N	Alpha-1-antichymotrypsin OS=Homo sapiens OX=9606 GN=SERPINA3 PE=1 SV=2	SERPINA3	1	TLNQSSDELQLSMGNAMFVK	6.87957e-08	3	1.018	1.162	1.331	0.978	1.327	0.947	1.025	0.849	0.745	0.651	0.997
P01011	271	N	Alpha-1-antichymotrypsin OS=Homo sapiens OX=9606 GN=SERPINA3 PE=1 SV=2	SERPINA3	1	YTGNASALFILPDQDK	9.86963e-08	8	1.311	1.666	1.275	0.876	1.135	0.908	0.832	0.846	0.814	0.574	0.979
P12259	1703	N	Coagulation factor V OS=Homo sapiens OX=9606 GN=F5 PE=1 SV=4	F5	1	EDNAVQPNSSYTYVWHATER	9.12884e-05	1	0.869	0.866	0.947	0.635	0.643	0.765	0.761	0.979	0.875	0.712	1.215
P12259	1559	N	Coagulation factor V OS=Homo sapiens OX=9606 GN=F5 PE=1 SV=4	F5	1	TNINSSR	0.0246822	2	0.598	0.957	0.579	0.595	0.554	0.891	0.991	1.029	0.916	0.586	1.265
P12259	2209	N	Coagulation factor V OS=Homo sapiens OX=9606 GN=F5 PE=1 SV=4	F5	1	TWNQSIALR	0.0232863	2	0.858	1.067	0.824	0.871	0.861	1.017	1.098	1.119	1.082	0.581	1.06
P12259	297	N	Coagulation factor V OS=Homo sapiens OX=9606 GN=F5 PE=1 SV=4	F5	1	VSAITLVSATSTTANMTVGPEGK	1.22001e-06	1	0.751	0.986	0.971	0.789	0.738	1.099	0.904	1.16	0.958	0.691	1.095
P40189	83	N	Interleukin-6 receptor subunit beta OS=Homo sapiens OX=9606 GN=IL6ST PE=1 SV=2	IL6ST	1	EQYTIINR	0.00589725	2	0.673	0.83	0.846	0.768	0.817	0.946	1.251	0.922	0.916	0.681	1.14
P40189	390	N	Interleukin-6 receptor subunit beta OS=Homo sapiens OX=9606 GN=IL6ST PE=1 SV=2	IL6ST	1	LTVNLTNDR	0.0383512	1	0.953	0.952	0.908	0.814	0.998	1.19	1.292	1.367	1.199	0.809	0.958
P40189	131	N	Interleukin-6 receptor subunit beta OS=Homo sapiens OX=9606 GN=IL6ST PE=1 SV=2	IL6ST	1	NLSCIVNEGK	0.00071299	2	0.73	0.87	0.863	0.769	0.735	0.932	1.066	0.926	0.988	0.686	1.15
P28906	194	N	Hematopoietic progenitor cell antigen CD34 OS=Homo sapiens OX=9606 GN=CD34 PE=1 SV=2	CD34	1	LTQGICLEQNK	0.000106798	4	0.725	1.054	1.001	0.79	0.876	1.052	1.278	0.926	1.135	0.751	1.039
P00748	433	N	Coagulation factor XII OS=Homo sapiens OX=9606 GN=F12 PE=1 SV=3	F12	1	NHSCEPCQTLAVR	0.000857321	3	0.737	0.94	1.357	0.893	1.342	0.917	0.692	0.504	0.904	0.843	1.086
P00748	249	N	Coagulation factor XII OS=Homo sapiens OX=9606 GN=F12 PE=1 SV=3	F12	1	NVTAEQAR	0.0386475	3	1.466	0.937	0.976	0.642	0.739	0.761	0.829	1.374	0.681	1.13	1.044
Q8N423	280	N	Leukocyte immunoglobulin-like receptor subfamily B member 2 OS=Homo sapiens OX=9606 GN=LILRB2 PE=1 SV=4	LILRB2	1	QPQAGLSQANFTLGPVSR	0.00441365	1
Q9Y6R7	5242	N	IgGFc-binding protein OS=Homo sapiens OX=9606 GN=FCGBP PE=1 SV=3	FCGBP	1	GLCVLSVGANLTTFDGAR	0.0014163	1	0.945	0.802	1.044	0.959	1.164	1.015	0.891	1.117	1.339	0.936	0.981
Q9Y6R7	1830	N	IgGFc-binding protein OS=Homo sapiens OX=9606 GN=FCGBP PE=1 SV=3	FCGBP	1	NPNNDQVFPNGTLAPSIPIWGGSWR	2.294e-07	1
Q9Y6R7	3031	N	IgGFc-binding protein OS=Homo sapiens OX=9606 GN=FCGBP PE=1 SV=3	FCGBP	1	NPNNDQVFPNGTLAPSIPIWGGSWR	2.294e-07	1
Q9Y6R7	4232	N	IgGFc-binding protein OS=Homo sapiens OX=9606 GN=FCGBP PE=1 SV=3	FCGBP	1	NPNNDQVFPNGTLAPSIPIWGGSWR	2.294e-07	1
Q9Y6R7	1317	N	IgGFc-binding protein OS=Homo sapiens OX=9606 GN=FCGBP PE=1 SV=3	FCGBP	1	VITVQVANFTLR	0.00139425	4	0.817	0.957	0.967	0.788	1.128	0.941	1.187	0.994	0.799	0.624	1.078
Q9Y6R7	2518	N	IgGFc-binding protein OS=Homo sapiens OX=9606 GN=FCGBP PE=1 SV=3	FCGBP	1	VITVQVANFTLR	0.00139425	4	0.817	0.957	0.967	0.788	1.128	0.941	1.187	0.994	0.799	0.624	1.078
Q9Y6R7	3719	N	IgGFc-binding protein OS=Homo sapiens OX=9606 GN=FCGBP PE=1 SV=3	FCGBP	1	VITVQVANFTLR	0.00139425	4	0.817	0.957	0.967	0.788	1.128	0.941	1.187	0.994	0.799	0.624	1.078
P02671	686	N	Fibrinogen alpha chain OS=Homo sapiens OX=9606 GN=FGA PE=1 SV=2	FGA	1	MDGSLNFNR	0.00175717	5	0.696	0.869	1.266	0.79	0.851	0.973	1.241	1.084	1	0.561	1.065
P19652	56	N	Alpha-1-acid glycoprotein 2 OS=Homo sapiens OX=9606 GN=ORM2 PE=1 SV=2	ORM2	1	NEEYNK	0.14635	5	1.018	0.971	1.074	0.651	0.76	1.003	0.615	0.775	0.751	0.579	1.196
P02763	56	N	Alpha-1-acid glycoprotein 1 OS=Homo sapiens OX=9606 GN=ORM1 PE=1 SV=1	ORM1	1	NEEYNK	0.14635	5	1.018	0.971	1.074	0.651	0.76	1.003	0.615	0.775	0.751	0.579	1.196
P19652	93	N	Alpha-1-acid glycoprotein 2 OS=Homo sapiens OX=9606 GN=ORM2 PE=1 SV=2	ORM2	1	QNQCFYNSSYLNVQR	2.58012e-08	17	0.659	0.995	1.193	0.631	0.836	0.966	0.534	0.591	0.531	0.641	1.282
P19652	72	N	Alpha-1-acid glycoprotein 2 OS=Homo sapiens OX=9606 GN=ORM2 PE=1 SV=2	ORM2	1	SVQEIQATFFYFTPNK	3.34259e-08	12	1.133	1.322	1.66	0.891	0.994	1.147	0.638	0.717	0.767	0.442	1.027
P02763	72	N	Alpha-1-acid glycoprotein 1 OS=Homo sapiens OX=9606 GN=ORM1 PE=1 SV=1	ORM1	1	SVQEIQATFFYFTPNK	3.34259e-08	12	1.133	1.322	1.66	0.891	0.994	1.147	0.638	0.717	0.767	0.442	1.027
P04114	3895	N	Apolipoprotein B-100 OS=Homo sapiens OX=9606 GN=APOB PE=1 SV=2	APOB	1	FEVDSPVYNATWSASLK	2.83526e-07	6	0.811	1.136	1.038	0.85	1.183	1.008	0.842	0.883	0.744	0.614	1.088
P04114	1523	N	Apolipoprotein B-100 OS=Homo sapiens OX=9606 GN=APOB PE=1 SV=2	APOB	1	FNSSYLQGTNQITGR	3.48998e-08	14	1.971	1.275	1.871	1.365	1.553	1.008	0.639	0.695	0.75	0.547	0.868
P04114	3411	N	Apolipoprotein B-100 OS=Homo sapiens OX=9606 GN=APOB PE=1 SV=2	APOB	1	FVEGSHNSTVSLTTK	2.75846e-07	12	0.875	0.98	0.762	1.3	1.155	0.758	0.98	1.084	0.923	0.984	1.018
P04114	983	N	Apolipoprotein B-100 OS=Homo sapiens OX=9606 GN=APOB PE=1 SV=2	APOB	1	QVFPGLNYCTSGAYSNASSTDSASYYPLTGDTR	4.27972e-08	3	0.824	0.82	0.985	0.847	0.868	1.134	0.928	0.952	0.797	0.427	1.148
P04114	974	N	Apolipoprotein B-100 OS=Homo sapiens OX=9606 GN=APOB PE=1 SV=2	APOB	1	QVFPGLNYCTSGAYSNASSTDSASYYPLTGDTR	0.000561271	1	0.95	0.932	1.211	1.161	1.224	1.253	1.11	1.171	0.788	0.792	0.949
P04114	3224	N	Apolipoprotein B-100 OS=Homo sapiens OX=9606 GN=APOB PE=1 SV=2	APOB	1	SYNETK	0.0868407	4	0.812	0.975	0.966	0.682	1.009	0.999	1.054	0.88	0.769	0.665	1.121
P04114	2239	N	Apolipoprotein B-100 OS=Homo sapiens OX=9606 GN=APOB PE=1 SV=2	APOB	1	TIHDLHLFIENIDFNK	9.19946e-06	4	1.005	1.239	0.945	0.688	1.2	1.056	0.858	0.797	0.808	0.723	1.066
P04114	2982	N	Apolipoprotein B-100 OS=Homo sapiens OX=9606 GN=APOB PE=1 SV=2	APOB	1	VNQNLVYESGSLNFSK	4.19659e-08	4	1.058	1.199	0.966	1.427	1.35	0.897	0.821	0.858	0.753	0.794	0.989
P04114	3465	N	Apolipoprotein B-100 OS=Homo sapiens OX=9606 GN=APOB PE=1 SV=2	APOB	1	YDFNSSMLYSTAK	2.10463e-06	7	0.385	1.094	0.939	1.506	1.426	0.963	1.232	1.142	0.874	1.032	0.949
P02461	1367	N	Collagen alpha-1(III) chain OS=Homo sapiens OX=9606 GN=COL3A1 PE=1 SV=4	COL3A1	1	ASQNITYHCK	0.000137816	2	0.631	0.813	0.679	0.815	0.789	0.917	0.971	0.923	1.038	0.698	1.186
P00450	358	N	Ceruloplasmin OS=Homo sapiens OX=9606 GN=CP PE=1 SV=1	CP	1	AGLQAFFQVQECNK	4.13187e-07	6	1.195	1.431	1.485	0.82	0.996	1.09	0.963	1.032	0.935	0.671	0.947
P00450	138	N	Ceruloplasmin OS=Homo sapiens OX=9606 GN=CP PE=1 SV=1	CP	1	EHEGAIYPDNTTDFQR	3.92702e-06	7	0.804	1.154	1.019	0.637	0.873	0.851	0.769	0.919	0.816	0.723	1.15
P00450	762	N	Ceruloplasmin OS=Homo sapiens OX=9606 GN=CP PE=1 SV=1	CP	1	ELHHLQEQNVSNAFLDK	4.75789e-08	17	0.935	1.302	1.398	0.784	0.945	0.993	0.857	0.872	0.996	0.818	1.009
P00450	397	N	Ceruloplasmin OS=Homo sapiens OX=9606 GN=CP PE=1 SV=1	CP	1	ENLTAPGSDSAVFFEQGTTR	3.7891e-09	9	4.093	5.021	4.689	2.467	3.173	3.467	3.201	4.367	3.952	2.633	0.289
P00533	352	N	Epidermal growth factor receptor OS=Homo sapiens OX=9606 GN=EGFR PE=1 SV=2	EGFR	1	DSLSINATNIK	5.86005e-05	3	0.684	0.907	0.978	0.75	0.869	1.025	1.01	0.97	0.981	0.725	1.111
P02675	435	N	Fibrinogen beta chain OS=Homo sapiens OX=9606 GN=FGB PE=1 SV=2	FGB	1	EDGGGWWYNR	0.00652897	2	0.859	1.022	0.995	0.744	1.303	1.274	1.075	1.044	0.902	0.663	1.011
P02675	394	N	Fibrinogen beta chain OS=Homo sapiens OX=9606 GN=FGB PE=1 SV=2	FGB	1	GTAGNALMDGASQLMGENR	3.5436e-11	21	0.989	1.211	1.512	0.8	1.095	1.053	1.113	1.065	0.916	0.645	0.965
P02675	314	N	Fibrinogen beta chain OS=Homo sapiens OX=9606 GN=FGB PE=1 SV=2	FGB	1	NYCGLPGEYWLGNDK	5.37395e-07	7	0.905	1.23	1.352	0.945	1.133	1.026	1.062	1.006	0.998	0.697	0.969
P02763	93	N	Alpha-1-acid glycoprotein 1 OS=Homo sapiens OX=9606 GN=ORM1 PE=1 SV=1	ORM1	1	QDQCIYNTTYLNVQR	1.56159e-08	13	0.838	0.875	0.972	0.658	0.597	1.179	0.465	0.529	0.891	0.497	1.294
O75636	189	N	Ficolin-3 OS=Homo sapiens OX=9606 GN=FCN3 PE=1 SV=2	FCN3	1	VELEDFNGNR	0.000654045	2	0.829	1.261	0.954	0.695	0.755	1.048	0.77	0.983	1.223	0.602	1.087
P02765	176	N	Alpha-2-HS-glycoprotein OS=Homo sapiens OX=9606 GN=AHSG PE=1 SV=2	AHSG	1	AALAAFNAQNNGSNFQLEEISR	6.11214e-12	9	1.36	2.293	1.742	1.503	0.942	1.808	1.694	0.917	1.695	0.714	0.702
P02765	156	N	Alpha-2-HS-glycoprotein OS=Homo sapiens OX=9606 GN=AHSG PE=1 SV=2	AHSG	1	KVCQDCPLLAPLNDTR	5.37315e-08	2	0.659	0.953	0.82	0.698	0.591	0.839	0.827	0.816	0.998	0.634	1.245
Q13201	136	N	Multimerin-1 OS=Homo sapiens OX=9606 GN=MMRN1 PE=1 SV=3	MMRN1	1	FNPGAESVVLSNSTLK	0.000108062	1	0.9	0.855	0.818	0.639	0.828	0.773	1.166	0.794	0.896	0.661	1.179
Q08380	551	N	Galectin-3-binding protein OS=Homo sapiens OX=9606 GN=LGALS3BP PE=1 SV=1	LGALS3BP	1	AAIPSALDTNSSK	2.35856e-05	8	0.613	0.687	0.83	0.835	0.808	1.178	1.278	1.041	0.641	0.858	1.126
Q08380	69	N	Galectin-3-binding protein OS=Homo sapiens OX=9606 GN=LGALS3BP PE=1 SV=1	LGALS3BP	1	ALGFENATQALGR	4.77801e-06	5	0.647	0.757	0.822	0.901	0.826	1.067	1.384	0.839	0.693	0.806	1.129
Q08380	398	N	Galectin-3-binding protein OS=Homo sapiens OX=9606 GN=LGALS3BP PE=1 SV=1	LGALS3BP	1	GLNLTEDTYKPR	1.7031e-05	3	0.791	0.767	1.026	0.979	0.893	1.271	1.253	0.945	0.646	0.838	1.057
Q07954	2620	N	Prolow-density lipoprotein receptor-related protein 1 OS=Homo sapiens OX=9606 GN=LRP1 PE=1 SV=2	LRP1	1	DGTCIGNSSR	0.0560319	1	0.723	1.027	0.98	0.762	0.902	0.764	1.863	1.446	0.97	0.751	0.983
Q07954	1575	N	Prolow-density lipoprotein receptor-related protein 1 OS=Homo sapiens OX=9606 GN=LRP1 PE=1 SV=2	LRP1	1	DNTTCYEFK	0.00790852	2	0.769	1.168	0.994	0.825	0.875	0.817	1.514	1.117	1.179	0.808	0.994
Q07954	446	N	Prolow-density lipoprotein receptor-related protein 1 OS=Homo sapiens OX=9606 GN=LRP1 PE=1 SV=2	LRP1	1	FNSTEYQVVTR	0.000333124	4	0.709	0.947	0.896	0.651	0.759	0.647	1.408	0.899	0.94	0.603	1.163
Q07954	1763	N	Prolow-density lipoprotein receptor-related protein 1 OS=Homo sapiens OX=9606 GN=LRP1 PE=1 SV=2	LRP1	1	LYWISSGNHTINR	0.000141098	1	1.006	0.996	1.188	0.697	1.025	0.914	1.217	1.002	1.252	0.669	1.003
Q07954	1825	N	Prolow-density lipoprotein receptor-related protein 1 OS=Homo sapiens OX=9606 GN=LRP1 PE=1 SV=2	LRP1	1	NSTTLVMHMK	0.145825	1
Q07954	3333	N	Prolow-density lipoprotein receptor-related protein 1 OS=Homo sapiens OX=9606 GN=LRP1 PE=1 SV=2	LRP1	1	TCVSNCTASQFVCK	0.000108487	2	0.812	0.91	0.874	0.769	0.853	0.679	1.308	0.945	1.004	0.81	1.104
Q07954	1511	N	Prolow-density lipoprotein receptor-related protein 1 OS=Homo sapiens OX=9606 GN=LRP1 PE=1 SV=2	LRP1	1	WTGHNVTVVQR	0.0110242	4	0.842	0.955	1.008	0.788	0.846	0.747	1.44	1.049	0.977	0.715	1.061
P17301	1074	N	Integrin alpha-2 OS=Homo sapiens OX=9606 GN=ITGA2 PE=1 SV=1	ITGA2	1	GEYFVNVTTR	0.00601381	1
P11279	103	N	Lysosome-associated membrane glycoprotein 1 OS=Homo sapiens OX=9606 GN=LAMP1 PE=1 SV=3	LAMP1	1	GHTLTLNFTR	0.00306585	2	0.812	1.052	1.367	0.994	1.038	1.197	1.149	1.173	1.122	0.822	0.938
P11279	261	N	Lysosome-associated membrane glycoprotein 1 OS=Homo sapiens OX=9606 GN=LAMP1 PE=1 SV=3	LAMP1	1	LLNINPNK	0.0363381	1
P33908	513	N	Mannosyl-oligosaccharide 1,2-alpha-mannosidase IA OS=Homo sapiens OX=9606 GN=MAN1A1 PE=1 SV=3	MAN1A1	1	TCHESYNR	0.0137701	2	1.149	1.306	1.253	0.962	1.303	1.231	1.239	1.149	1.203	0.72	0.879
P04180	296	N	Phosphatidylcholine-sterol acyltransferase OS=Homo sapiens OX=9606 GN=LCAT PE=1 SV=1	LCAT	1	MAWPEDHVFISTPSFNYTGR	0.0270893	2	1.28	1.148	0.873	1.041	0.583	0.914	1.461	1.095	1.153	0.85	0.965
Q16609	101	N	Putative apolipoprotein(a)-like protein 2 OS=Homo sapiens OX=9606 GN=LPAL2 PE=5 SV=1	LPAL2	1	WEYCNLTR	0.0152982	4	0.325	0.408	0.525	0.253	0.337	1.12	0.232	1.612	0.367	0.565	1.631
Q14314	263	N	Fibroleukin OS=Homo sapiens OX=9606 GN=FGL2 PE=1 SV=1	FGL2	1	LDGSTNFTR	0.0967601	1	0.676	0.839	0.784	0.79	0.928	0.83	1.33	0.735	0.83	0.872	1.144
P02679	78	N	Fibrinogen gamma chain OS=Homo sapiens OX=9606 GN=FGG PE=1 SV=3	FGG	1	DLQSLEDILHQVENK	8.6712e-08	13	1.605	1.835	1.924	0.88	1.239	1.329	1.106	1.169	0.747	0.73	0.811
P28799	530	N	Progranulin OS=Homo sapiens OX=9606 GN=GRN PE=1 SV=2	GRN	1	DVECGEGHFCHDNQTCCR	0.000339722	1	1.014	1.072	1.248	1.013		1.526	1.53	1.147		1.267	0.832
P56199	418	N	Integrin alpha-1 OS=Homo sapiens OX=9606 GN=ITGA1 PE=1 SV=2	ITGA1	1	NTTFNVESTK	0.00192298	1	0.87	0.723	0.732	0.729	0.741	0.579	1.309	0.948	0.922	0.621	1.199
P56199	532	N	Integrin alpha-1 OS=Homo sapiens OX=9606 GN=ITGA1 PE=1 SV=2	ITGA1	1	VYVYALNQTR	0.0193988	1	0.617	0.853	0.715	0.648	0.889	0.705	1.137	0.913	0.883	0.613	1.226
P56199	460	N	Integrin alpha-1 OS=Homo sapiens OX=9606 GN=ITGA1 PE=1 SV=2	ITGA1	1	YNHTGQVIIYR	0.0157826	2	0.813	0.855	0.803	0.839	1.019	0.763	1.223	0.847	0.842	0.693	1.134
P04196	344	N	Histidine-rich glycoprotein OS=Homo sapiens OX=9606 GN=HRG PE=1 SV=1	HRG	0.999	HSHNNNSSDLHPHK	5.39427e-08	11	0.107	0.871	0.21	0.697	1.573	1.909	0.26	0.361	1.143	1.247	1.173
P04196	125	N	Histidine-rich glycoprotein OS=Homo sapiens OX=9606 GN=HRG PE=1 SV=1	HRG	1	VIDFNCTTSSVSSALANTK	1.72876e-10	11	1.018	0.954	1.388	0.965	0.884	0.982	1.656	1.531	0.88	0.559	0.931
P01871	209	N	Immunoglobulin heavy constant mu OS=Homo sapiens OX=9606 GN=IGHM PE=1 SV=4	IGHM	1	GLTFQQNASSMCVPDQDTAIR	5.69712e-10	14	1.544	0.928	1	1.433	0.522	0.981	1.464	1.017	0.735	1.254	0.926
P01871	46	N	Immunoglobulin heavy constant mu OS=Homo sapiens OX=9606 GN=IGHM PE=1 SV=4	IGHM	1	NNSDISSTR	0.00466244	7	1.174	1.063	0.475	0.632	0.378	0.413	1.342	0.964	0.845	0.805	1.21
P01871	440	N	Immunoglobulin heavy constant mu OS=Homo sapiens OX=9606 GN=IGHM PE=1 SV=4	IGHM	1	STGKPTLYNVSLVMSDTAGTCY	4.03635e-06	8	1.288	1.191	1.027	0.881	0.676	0.827	0.949	1.148	0.83	0.904	1.026
P01871	272	N	Immunoglobulin heavy constant mu OS=Homo sapiens OX=9606 GN=IGHM PE=1 SV=4	IGHM	1	THTNISESHPNATFSAVGEASICEDDWNSGER	8.05076e-06	4	0.741	1.179	0.978	0.886	0.971	1.04	1.227	1.309	1.194	0.813	0.97
P01871	279	N	Immunoglobulin heavy constant mu OS=Homo sapiens OX=9606 GN=IGHM PE=1 SV=4	IGHM	1	THTNISESHPNATFSAVGEASICEDDWNSGER	8.05076e-06	4	0.741	1.179	0.978	0.886	0.971	1.04	1.227	1.309	1.194	0.813	0.97
P13473	257	N	Lysosome-associated membrane glycoprotein 2 OS=Homo sapiens OX=9606 GN=LAMP2 PE=1 SV=2	LAMP2	1	VASVININPNTTHSTGSCR	3.33097e-05	1	0.604	0.589	0.608	0.523	0.603	0.737	0.788	0.833	0.749	0.34	1.492
P13473	356	N	Lysosome-associated membrane glycoprotein 2 OS=Homo sapiens OX=9606 GN=LAMP2 PE=1 SV=2	LAMP2	1	VQPFNVTQGK	0.000322833	6	0.654	0.844	0.879	0.924	0.804	0.887	1.169	1.078	1.012	0.812	1.093
P55083	87	N	Microfibril-associated glycoprotein 4 OS=Homo sapiens OX=9606 GN=MFAP4 PE=1 SV=2	MFAP4	1	FNGSVSFFR	0.0911625	2	0.974	1.049	1.184	0.971	1.067	0.619	2.222	1.362	0.724	0.902	0.911
P23142	98	N	Fibulin-1 OS=Homo sapiens OX=9606 GN=FBLN1 PE=1 SV=4	FBLN1	1	CATPHGDNASLEATFVK	2.37679e-06	3	0.795	1.148	1.172	0.803	0.962	0.949	1.162	1.109	1.007	0.667	1.021
P02751	542	N	Fibronectin OS=Homo sapiens OX=9606 GN=FN1 PE=1 SV=5	FN1	1	HEEGHMLNCTCFGQGR	0.000416589	4	0.542	0.652	1.366	0.991	0.92	0.841	0.842	0.814	0.752	0.607	1.179
P02751	1007	N	Fibronectin OS=Homo sapiens OX=9606 GN=FN1 PE=1 SV=5	FN1	1	LDAPTNLQFVNETDSTVLVR	7.10099e-06	1	0.481	1.189	1.348	1.455	0.886	0.922	0.619	0.617	0.919	0.609	1.095
P32004	479	N	Neural cell adhesion molecule L1 OS=Homo sapiens OX=9606 GN=L1CAM PE=1 SV=2	L1CAM	1	FFPYANGTLGIR	0.00069368	1	0.786	0.843	0.794	0.805	0.619	1.09	1.546	0.846	0.861	0.767	1.105
Q9UGM5	37	N	Fetuin-B OS=Homo sapiens OX=9606 GN=FETUB PE=1 SV=2	FETUB	1	GCNDSDVLAVAGFALR	0.000960594	3	0.755	0.546	0.922	0.575	0.807	0.882	0.756	0.94	0.885	0.518	1.281
Q9UGM5	136	N	Fetuin-B OS=Homo sapiens OX=9606 GN=FETUB PE=1 SV=2	FETUB	1	VLYLAAYNCTLRPVSK	0.000245318	3	0.912	1.054	1.35	0.952	1.133	1.144	1.486	1.18	1.023	0.882	0.908
P01857	180	N	Immunoglobulin heavy constant gamma 1 OS=Homo sapiens OX=9606 GN=IGHG1 PE=1 SV=1	IGHG1	1	EEQYNSTYR	0.000724264	73	0.941	0.817	0.664	0.619	1.111	0.783	0.998	0.831	0.853	0.504	1.206
P19827	285	N	Inter-alpha-trypsin inhibitor heavy chain H1 OS=Homo sapiens OX=9606 GN=ITIH1 PE=1 SV=3	ITIH1	1	ICDLLVANNHFAHFFAPQNLTNMNK	0.00168299	2
P55103	110	N	Inhibin beta C chain OS=Homo sapiens OX=9606 GN=INHBC PE=2 SV=1	INHBC	1	EQECEIISFAETGLSTINQTR	0.000724264	1	0.664	0.646		0.493	0.391	0.601	0.59	0.566	0.768	0.807	1.532
P01854	275	N	Immunoglobulin heavy constant epsilon OS=Homo sapiens OX=9606 GN=IGHE PE=1 SV=1	IGHE	1	NGTLTVTSTLPVGTR	0.000330521	2	0.487	0.609	0.697	0.48	0.535	0.629	0.758	1.092	0.625	0.391	1.506
P02790	453	N	Hemopexin OS=Homo sapiens OX=9606 GN=HPX PE=1 SV=2	HPX	1	ALPQPQNVTSLLGCTH	3.46322e-07	29	0.723	1.258	1.355	0.79	1.016	0.891	1.041	1.2	1.245	0.515	0.997
P02790	64	N	Hemopexin OS=Homo sapiens OX=9606 GN=HPX PE=1 SV=2	HPX	1	CSDGWSFDATTLDDNGTMLFFK	6.6419e-07	7	1.081	1.076	1.086	0.786	1.011	0.768	0.751	0.916	0.78	0.531	1.124
P02790	240	N	Hemopexin OS=Homo sapiens OX=9606 GN=HPX PE=1 SV=2	HPX	1	NGTGHGNSTHHGPEYMR	4.43418e-07	10	0.308	2.334	0.911	0.96	1.74	2.312	1.484	1.946	1.563	1.572	0.682
P02790	246	N	Hemopexin OS=Homo sapiens OX=9606 GN=HPX PE=1 SV=2	HPX	1	NGTGHGNSTHHGPEYMR	4.43418e-07	10	0.308	2.334	0.911	0.96	1.74	2.312	1.484	1.946	1.563	1.572	0.682
P02790	187	N	Hemopexin OS=Homo sapiens OX=9606 GN=HPX PE=1 SV=2	HPX	1	SWPAVGNCSSAIR	3.01937e-06	65	0.59	0.852	0.858	0.551	0.733	0.924	0.767	0.959	1.007	0.509	1.257
P26927	296	N	Hepatocyte growth factor-like protein OS=Homo sapiens OX=9606 GN=MST1 PE=1 SV=2	MST1	1	GTANTTTAGVPCQR	0.00946651	2	0.745	0.668	0.695	0.408	0.749	0.754	0.753	0.795	0.757	0.418	1.421
P48740	178	N	Mannan-binding lectin serine protease 1 OS=Homo sapiens OX=9606 GN=MASP1 PE=1 SV=3	MASP1	1	FGYILHTDNR	0.000339722	12	0.69	0.94	0.959	0.8	0.99	0.9	1.051	1.006	1.014	0.668	1.098
P48740	385	N	Mannan-binding lectin serine protease 1 OS=Homo sapiens OX=9606 GN=MASP1 PE=1 SV=3	MASP1	1	NNLTTYK	0.0208862	4	0.663	1.078	1.033	0.8	1.033	1.027	0.991	1.073	1.142	0.71	1.043
Q9Y5Y7	53	N	Lymphatic vessel endothelial hyaluronic acid receptor 1 OS=Homo sapiens OX=9606 GN=LYVE1 PE=1 SV=2	LYVE1	1	ANQQLNFTEAK	0.000307989	1	0.536	0.942	0.821	0.916	0.671	1.114	1.222	1.029	1.172	0.56	1.102
P43121	418	N	Cell surface glycoprotein MUC18 OS=Homo sapiens OX=9606 GN=MCAM PE=1 SV=2	MCAM	1	CVASVPSIPGLNR	0.00343482	3	0.744	1.159	0.948	0.892	0.817	0.856	1.454	0.971	1.157	0.689	1.029
P05154	262	N	Plasma serine protease inhibitor OS=Homo sapiens OX=9606 GN=SERPINA5 PE=1 SV=3	SERPINA5	1	VVGVPYQGNATALFILPSEGK	1.19596e-08	2		0.176	0.78	0.752	0.89	1.162	1.132	0.767	0.952	0.573	1.222
Q15063	599	N	Periostin OS=Homo sapiens OX=9606 GN=POSTN PE=1 SV=2	POSTN	1	EVNDTLLVNELK	4.34932e-05	1	0.677	1.27	0.971	0.802	0.986	0.994	0.979	0.851	1.064	0.676	1.071
P29622	157	N	Kallistatin OS=Homo sapiens OX=9606 GN=SERPINA4 PE=1 SV=3	SERPINA4	1	FLNDTMAVYEAK	1.84935e-05	5	0.748	1.102	0.892	0.864	0.861	0.99	0.837	0.852	1.06	0.607	1.121
P29622	108	N	Kallistatin OS=Homo sapiens OX=9606 GN=SERPINA4 PE=1 SV=3	SERPINA4	1	SQILEGLGFNLTELSESDVHR	3.8805e-07	4	0.795	1.166	1.309	0.621	0.87	0.87	0.841	0.707	1.091	0.455	1.131
P05546	188	N	Heparin cofactor 2 OS=Homo sapiens OX=9606 GN=SERPIND1 PE=1 SV=3	SERPIND1	1	DFVNASSK	0.0102759	10	0.635	1.014	0.786	0.545	0.755	0.796	0.706	0.882	1.036	0.438	1.28
P05546	49	N	Heparin cofactor 2 OS=Homo sapiens OX=9606 GN=SERPIND1 PE=1 SV=3	SERPIND1	1	NLSMPLLPADFHK	4.46976e-06	15	0.769	1.154	1.252	0.753	1.079	1.057	0.805	0.817	0.999	0.651	1.064
Q9ULI3	279	N	Protein HEG homolog 1 OS=Homo sapiens OX=9606 GN=HEG1 PE=1 SV=3	HEG1	1	NSSGPDLSWLHFYR	0.0151205	2	0.688	1.003	1.173	0.857	1.31	1.174	0.936	0.644	1.126	0.677	1.039
P07996	1067	N	Thrombospondin-1 OS=Homo sapiens OX=9606 GN=THBS1 PE=1 SV=2	THBS1	1	VVNSTTGPGEHLR	0.0010228	4	0.677	0.518	0.617	0.558	2.167	0.727	1.079	1	0.856	0.765	1.104
Q7Z7G0	878	N	Target of Nesh-SH3 OS=Homo sapiens OX=9606 GN=ABI3BP PE=1 SV=1	ABI3BP	1	ENGSFSGK	0.083336	1	0.864	1.116	1.036	0.711	0.932	0.873	1.373	1.339	1.127	0.761	0.988
P00734	121	N	Prothrombin OS=Homo sapiens OX=9606 GN=F2 PE=1 SV=2	F2	1	GHVNITR	0.0340322	11	0.699	0.949	1.133	0.846	1.022	1.196	0.777	0.928	0.95	0.601	1.089
P00734	416	N	Prothrombin OS=Homo sapiens OX=9606 GN=F2 PE=1 SV=2	F2	1	NFTENDLLVR	0.000338392	6	0.792	1.178	0.82	0.777	0.701	0.99	0.756	1.01	0.98	0.603	1.145
P00734	143	N	Prothrombin OS=Homo sapiens OX=9606 GN=F2 PE=1 SV=2	F2	1	YPHKPEINSTTHPGADLQENFCR	1.51312e-09	23	0.802	1.182	1.151	0.838	0.958	0.995	0.713	0.854	0.841	0.648	1.102
O95497	353	N	Pantetheinase OS=Homo sapiens OX=9606 GN=VNN1 PE=1 SV=2	VNN1	1	LTGVAGNYTVCQK	0.0146563	1
O95497	283	N	Pantetheinase OS=Homo sapiens OX=9606 GN=VNN1 PE=1 SV=2	VNN1	1	MTGSGIYAPNSSR	0.00107209	3	0.642	1.414	0.975	0.556	0.943	1.827	1.172	1.1	1.082	0.832	0.953
P25311	112	N	Zinc-alpha-2-glycoprotein OS=Homo sapiens OX=9606 GN=AZGP1 PE=1 SV=2	AZGP1	1	DIVEYYNDSNGSHVLQGR	2.284e-10	14	0.745	1.162	0.837	0.758	0.78	0.871	0.84	1.023	1.12	0.574	1.133
P25311	109	N	Zinc-alpha-2-glycoprotein OS=Homo sapiens OX=9606 GN=AZGP1 PE=1 SV=2	AZGP1	1	DIVEYYNDSNGSHVLQGR	1.16374e-07	9	0.795	1.026	0.786	0.788	0.815	0.889	0.811	0.693	1.056	0.554	1.194
P25311	128	N	Zinc-alpha-2-glycoprotein OS=Homo sapiens OX=9606 GN=AZGP1 PE=1 SV=2	AZGP1	1	FGCEIENNR	0.00722813	4	0.916	1.214	0.597	0.666	0.5	0.992	1.023	1.569	1.102	0.624	1.078
P04004	169	N	Vitronectin OS=Homo sapiens OX=9606 GN=VTN PE=1 SV=1	VTN	1	NGSLFAFR	0.00806468	10	0.768	0.774	1.1	0.807	0.864	1.109	0.809	0.926	0.988	0.718	1.115
P04004	242	N	Vitronectin OS=Homo sapiens OX=9606 GN=VTN PE=1 SV=1	VTN	1	NISDGFDGIPDNVDAALALPAHSYSGR	4.39822e-09	2	0.987	1.008	1.045	0.901	0.945	1.118	0.811	1.246	0.992	0.544	1.038
P04004	86	N	Vitronectin OS=Homo sapiens OX=9606 GN=VTN PE=1 SV=1	VTN	1	NNATVHEQVGGPSLTSDLQAQSK	2.60989e-10	11	0.816	1.08	1.099	0.822	0.814	1.098	0.84	0.971	1.085	0.714	1.064
Q16620	95	N	BDNF/NT-3 growth factors receptor OS=Homo sapiens OX=9606 GN=NTRK2 PE=1 SV=1	NTRK2	1	NLTIVDSGLK	0.00228501	1	0.771	0.974	1.023	0.79	0.931	0.966	1.332	0.927	1.014	0.7	1.055
Q16620	121	N	BDNF/NT-3 growth factors receptor OS=Homo sapiens OX=9606 GN=NTRK2 PE=1 SV=1	NTRK2	1	NSNLQHINFTR	0.00404921	2	0.899	0.933	0.952	0.757	0.99	0.868	0.888	1.062	1.062	0.841	1.073
P55058	64	N	Phospholipid transfer protein OS=Homo sapiens OX=9606 GN=PLTP PE=1 SV=1	PLTP	1	EGHFYYNISEVK	0.00020242	4	1.058	1.069	0.714	0.829	0.837	0.93	1.26	1.052	0.967	0.59	1.067
P55058	143	N	Phospholipid transfer protein OS=Homo sapiens OX=9606 GN=PLTP PE=1 SV=1	PLTP	1	VSNVSCQASVSR	0.00284586	2	0.695	0.873	0.856	0.824	0.816	0.857	1.26	0.943	0.971	0.708	1.122
P80188	85	N	Neutrophil gelatinase-associated lipocalin OS=Homo sapiens OX=9606 GN=LCN2 PE=1 SV=2	LCN2	1	SYNVTSVLFR	0.00112375	2	0.832	1.076	0.991	0.637	0.844	1.023	1.145	1.017	1.059	0.795	1.056
P04275	2357	N	von Willebrand factor OS=Homo sapiens OX=9606 GN=VWF PE=1 SV=4	VWF	1	GLQPTLTNPGECRPNFTCACR	0.0551846	2	0.438	0.711	0.941	0.578	1.041	0.769	1.028	0.895	0.637	0.603	1.273
J3QSU6	1034	N	Tenascin OS=Homo sapiens OX=9606 GN=TNC PE=1 SV=1	TNC	1	NTTSYVLR	0.103442	1	0.741	0.815	0.844	0.885	1.023	0.832	2.036	1.008	1.446	0.948	0.95
H7C543	122	N	Activated leukocyte cell adhesion molecule (Fragment) OS=Homo sapiens OX=9606 GN=ALCAM PE=1 SV=1	ALCAM	1	NATVVWMK	0.0260595	1	0.618	0.913	0.811	0.653	0.662	0.811	0.978	0.87	0.97	0.62	1.235
G3V0E5	170	N	Transferrin receptor protein 1 OS=Homo sapiens OX=9606 GN=TFRC PE=1 SV=1	TFRC	1	DFEDLYTPVNGSIVIVR	0.00205551	2	0.793	1.118	1.291	0.802	1.016	1.397	0.783	1.336	1.455	1.723	0.865
G3V0E5	646	N	Transferrin receptor protein 1 OS=Homo sapiens OX=9606 GN=TFRC PE=1 SV=1	TFRC	1	KQNNGAFNETLFR	0.151159	1	0.695	0.71	0.967	0.733	0.763	0.702	1.134	1.112	0.887	1.656	1.062
J3QLI0	193	N	Beta-2-glycoprotein 1 (Fragment) OS=Homo sapiens OX=9606 GN=APOH PE=1 SV=1	APOH	1	LGNWSAMPSC	0.0129371	2	0.686	0.921	0.817	0.692	0.723	0.907	0.878	0.781	1.402	0.618	1.167
A0A140T953	121	N	HLA class I histocompatibility antigen, B alpha chain (Fragment) OS=Homo sapiens OX=9606 GN=HLA-B PE=1 SV=1	HLA-B	1	GYYNQSEAGSHTLQR	0.040473	1	1.031		1.775			1.468	2.534	1.532	1.833	1.424	0.635
A0A0A0MSA9	120	N	Poliovirus receptor OS=Homo sapiens OX=9606 GN=PVR PE=1 SV=1	PVR	1	VEDEGNYTCLFVTFPQGSR	0.000753236	1	0.827	1.494	1.399	0.839	1.231	1.28	0.852	1.487	1.223	0.828	0.883
Q14126	462	N	Desmoglein-2 OS=Homo sapiens OX=9606 GN=DSG2 PE=1 SV=2	DSG2	1	YVQNGTYTVK	0.000394329	1	0.706	1.036	0.874	0.723	0.893	0.9	1.5	1.357	1.113	0.809	1.008

## Sheet: Exp.3
Protein accession	Position	Amino acid	Protein description	Gene name	Localization probability	Modified sequence	PEP	PSMs	LA22	LA12	LA13	LA23	LA15	NL11	NL12	NL13	NL14	NL15	MIX
D3DSM0	585	N	Integrin beta OS=Homo sapiens OX=9606 GN=ITGB2 PE=1 SV=1	ITGB2	1	NCSAACPGLQLSNNPVK	0.0786282	1	1.133	1.051	0.643	1.253	0.729	1.349	0.935	1.163	0.516	0.817	1.039
G3V350	96	N	Corticosteroid-binding globulin OS=Homo sapiens OX=9606 GN=SERPINA6 PE=1 SV=1	SERPINA6	1	AQLLQGLGFNLTER	3.33414e-07	10	1.15	0.619	0.909	1.125	1.078	0.824	0.764	0.824	0.833	0.847	1.103
G3V2W1	220	N	Protein Z-dependent protease inhibitor OS=Homo sapiens OX=9606 GN=SERPINA10 PE=1 SV=1	SERPINA10	1	ETFFNLSK	0.00849879	4	0.905	0.802	1.105	0.647	1.2	0.811	1.625	0.989	1.01	1.006	0.991
G3V2W1	335	N	Protein Z-dependent protease inhibitor OS=Homo sapiens OX=9606 GN=SERPINA10 PE=1 SV=1	SERPINA10	1	LPYQGNATMLVVLMEK	9.24625e-05	1	1.772	1.325	2.022	1.338	2.155	0.659	1.171	1.389	2.013	1.551	0.671
A3KFI1	73	N	Neuroblastoma suppressor of tumorigenicity 1 (Fragment) OS=Homo sapiens OX=9606 GN=NBL1 PE=1 SV=1	NBL1	1	NITQIVGHSGCEAK	0.0163903	1	1.035	0.667	0.614	1.107	0.87	1.16	1.031	1.089	0.927	1.117	1.036
B4E1Z4	468	N	C3/C5 convertase OS=Homo sapiens OX=9606 PE=1 SV=1	--	1	QSVPAHFVALNGSK	3.54604e-07	16	0.98	0.889	1.211	0.897	0.843	1.152	0.739	0.972	1.216	0.992	1.01
E7ETN3	392	N	C3/C5 convertase OS=Homo sapiens OX=9606 PE=1 SV=1	--	1	QSVPAHFVALNGSK	3.54604e-07	16	0.98	0.889	1.211	0.897	0.843	1.152	0.739	0.972	1.216	0.992	1.01
B4E1Z4	624	N	C3/C5 convertase OS=Homo sapiens OX=9606 PE=1 SV=1	--	1	SPYYNVSDEISFHCYDGYTLR	7.04206e-08	2	1.021	0.758	1.323	1.059	1.139	1.192	0.831	1.254	0.835	1.131	0.953
E7ETN3	473	N	C3/C5 convertase OS=Homo sapiens OX=9606 PE=1 SV=1	--	1	SPYYNVSDEISFHCYDGYTLR	7.04206e-08	2	1.021	0.758	1.323	1.059	1.139	1.192	0.831	1.254	0.835	1.131	0.953
B4E1Z4	498	N	C3/C5 convertase OS=Homo sapiens OX=9606 PE=1 SV=1	--	1	TMFPNLTDVR	0.000447358	5	0.914	0.697	1.079	0.792	0.721	1.012	1.117	0.866	1.013	0.726	1.107
E7ETN3	422	N	C3/C5 convertase OS=Homo sapiens OX=9606 PE=1 SV=1	--	1	TMFPNLTDVR	0.000447358	5	0.914	0.697	1.079	0.792	0.721	1.012	1.117	0.866	1.013	0.726	1.107
H0YNC5	138	N	Mammalian disintegrin-metalloprotease (Fragment) OS=Homo sapiens OX=9606 GN=ADAM10 PE=1 SV=1	ADAM10	1	NISQVLEK	0.0244232	1	0.948	0.669	0.802	0.921	0.867	1.029	1.156	0.958	1.007	1.07	1.055
A0A4W9A917	227	N	Immunoglobulin heavy constant gamma 3 (Fragment) OS=Homo sapiens OX=9606 GN=IGHG3 PE=1 SV=1	IGHG3	1	EEQYNSTFR	0.000781678	47	0.81	0.682	1.2	1.548	0.825	2.373	1.594	0.216	0.618	0.594	0.96
A0A024R6I7	271	N	Alpha-1-antitrypsin OS=Homo sapiens OX=9606 GN=SERPINA1 PE=1 SV=1	SERPINA1	1	YLGNATAIFFLPDEGK	9.0241e-06	9	0.812	0.989	1.385	1.325	1.515	1.176	1.486	0.945	1.11	0.857	0.873
B4DPQ0	235	N	Complement subcomponent C1r OS=Homo sapiens OX=9606 GN=C1R PE=1 SV=1	C1R	1	CNYSIR	0.0839819	5	0.745	0.784	0.548	1.207	0.712	1.112	0.905	0.812	0.562	0.675	1.214
B4DPQ0	528	N	Complement subcomponent C1r OS=Homo sapiens OX=9606 GN=C1R PE=1 SV=1	C1R	1	EHEAQSNASLDVFLGHTNVEELMK	0.00413753	1
E9PFZ2	358	N	Ceruloplasmin OS=Homo sapiens OX=9606 GN=CP PE=1 SV=1	CP	1	AGLQAFFQVQECNK	4.209e-08	7	1.088	0.739	1.395	1.074	1.074	1.102	1.224	0.976	0.849	0.939	0.96
E9PFZ2	138	N	Ceruloplasmin OS=Homo sapiens OX=9606 GN=CP PE=1 SV=1	CP	1	EHEGAIYPDNTTDFQR	7.53623e-07	9	0.789	0.879	1.13	0.826	0.967	1.031	2.191	0.93	1.164	1.154	0.912
E9PFZ2	691	N	Ceruloplasmin OS=Homo sapiens OX=9606 GN=CP PE=1 SV=1	CP	1	ELHHLQEQNVSNAFLDK	1.26158e-10	19	0.924	0.799	1.165	1.011	0.903	1.253	1.209	1.015	1.068	1.124	0.959
E9PFZ2	397	N	Ceruloplasmin OS=Homo sapiens OX=9606 GN=CP PE=1 SV=1	CP	1	ENLTAPGSDSAVFFEQGTTR	1.31491e-08	5	3.808	3.575	4.803	5.881	4.622	8.865	9.187	6.477	4.171	4.606	0.193
Q5T7F0	150	N	Neuropilin OS=Homo sapiens OX=9606 GN=NRP1 PE=1 SV=1	NRP1	1	GPECSQNYTTPSGVIK	0.0024563	1	0.677	0.831	0.825	0.82	0.773	0.918	0.91	0.78	0.759	1.067	1.175
Q5T7F0	522	N	Neuropilin OS=Homo sapiens OX=9606 GN=NRP1 PE=1 SV=1	NRP1	1	IGYSNNGSDWK	0.00317657	2	0.878	0.647	0.823	1.275	0.995	1.367	0.944	0.825	1.173	1.04	1.003
A0A669KBE7	513	N	ADAMTS-like protein 4 OS=Homo sapiens OX=9606 GN=ADAMTSL4 PE=1 SV=1	ADAMTSL4	1	LVSGNLTDR	0.0653525	4	0.68	0.635	0.643	0.928	0.759	1.006	1.128	0.833	1.314	0.705	1.142
Q5SQ11	78	N	Glutathione-independent PGD synthase (Fragment) OS=Homo sapiens OX=9606 GN=PTGDS PE=1 SV=1	PTGDS	1	SVVAPATDGGLNLTSTFLR	1.56151e-06	7	1.031	0.864	0.965	1.032	1.148	1.468	0.869	0.878	0.781	0.768	1.018
A0A286YEY4	176	N	Immunoglobulin heavy constant gamma 2 (Fragment) OS=Homo sapiens OX=9606 GN=IGHG2 PE=1 SV=1	IGHG2	1	EEQFNSTFR	0.000287499	233	1.567	1.205	0.859	1.172	0.575	0.896	1.045	0.642	1.275	0.549	1.02
X6RLJ0	146	N	Complement C1q subcomponent subunit A (Fragment) OS=Homo sapiens OX=9606 GN=C1QA PE=1 SV=7	C1QA	1	NPPMGGNVVIFDTVITNQEEPYQNHSGR	2.15384e-12	3		0.483	0.886	0.638	0.836	0.993	1.242	0.724	0.791	0.686	1.208
D6RF35	288	N	Gc-globulin OS=Homo sapiens OX=9606 GN=GC PE=1 SV=1	GC	1	LCDNLSTK	0.0046456	1	0.737	0.772	0.828	0.791	0.917	0.809	0.794	0.9	0.861	0.865	1.186
D6RHJ6	87	N	Immunoglobulin J chain (Fragment) OS=Homo sapiens OX=9606 GN=JCHAIN PE=1 SV=1	JCHAIN	1	ENISDPTSPLR	0.00194801	7	0.734	1.039	0.597	1.108	0.611	0.452	1.007	0.68	1.085	1.153	1.162
P05543	165	N	Thyroxine-binding globulin OS=Homo sapiens OX=9606 GN=SERPINA7 PE=1 SV=2	SERPINA7	1	TLYETEVFSTDFSNISAAK	6.14541e-06	5	0.762	0.646	0.778	1.054	1.085	0.857	1.113	1.084	0.974	0.795	1.084
P05543	36	N	Thyroxine-binding globulin OS=Homo sapiens OX=9606 GN=SERPINA7 PE=1 SV=2	SERPINA7	1	VTACHSSQPNATLYK	1.27333e-05	4	1.002	0.842	0.942	1.12	0.841	1.098	0.842	1.101	1.084	0.977	1.014
O00391	130	N	Sulfhydryl oxidase 1 OS=Homo sapiens OX=9606 GN=QSOX1 PE=1 SV=3	QSOX1	1	NGSGAVFPVAGADVQTLR	0.00126113	3	0.956	0.672	0.943	0.994	0.819	0.93	1.08	0.91	1.033	0.858	1.079
P27169	253	N	Serum paraoxonase/arylesterase 1 OS=Homo sapiens OX=9606 GN=PON1 PE=1 SV=3	PON1	1	HANWTLTPLK	0.000482733	26	0.988	0.638	0.64	1.174	0.818	1.173	0.804	1.095	1.023	0.977	1.065
P27169	324	N	Serum paraoxonase/arylesterase 1 OS=Homo sapiens OX=9606 GN=PON1 PE=1 SV=3	PON1	1	VTQVYAENGTVLQGSTVASVYK	7.06763e-08	5	0.741	0.543	0.619	0.683	0.716	0.921	0.656	0.947	0.926	0.717	1.299
Q9HCB6	214	N	Spondin-1 OS=Homo sapiens OX=9606 GN=SPON1 PE=1 SV=2	SPON1	1	LTFYGNWSEK	0.00454581	2	0.871	0.666	0.831	1.114	1.039	1.025	1.203	0.956	0.895	0.796	1.058
Q6EMK4	117	N	Vasorin OS=Homo sapiens OX=9606 GN=VASN PE=1 SV=1	VASN	1	LHEITNETFR	0.0020568	9	1.339	0.881	0.765	0.806	0.905	1.106	0.972	0.803	0.845	0.763	1.08
Q6EMK4	500	N	Vasorin OS=Homo sapiens OX=9606 GN=VASN PE=1 SV=1	VASN	1	NLSGPDK	0.158101	4	1.012	0.844	0.84	1.019	0.907	1.347	0.991	1.058	0.871	0.832	1.026
Q96PD5	485	N	N-acetylmuramoyl-L-alanine amidase OS=Homo sapiens OX=9606 GN=PGLYRP2 PE=1 SV=1	PGLYRP2	1	GFGVAIVGNYTAALPTEAALR	3.33925e-05	1	1.542	1.318	1.112	1.08	1.431	0.801	1.245		0.798	0.662	0.91
Q96PD5	367	N	N-acetylmuramoyl-L-alanine amidase OS=Homo sapiens OX=9606 GN=PGLYRP2 PE=1 SV=1	PGLYRP2	1	LEPVHLQLQCMSQEQLAQVAANATK	3.3066e-06	1	1.169	1.001	0.931	0.801	1.371	0.93	0.885	1.017	1.478	0.805	0.966
Q9Y4D7	696	N	Plexin-D1 OS=Homo sapiens OX=9606 GN=PLXND1 PE=1 SV=3	PLXND1	1	ANFTIYDCSR	0.0042591	1	0.707	0.733	0.793	0.965	0.667	1.018	0.507	0.828	0.699	0.572	1.296
P02787	432	N	Serotransferrin OS=Homo sapiens OX=9606 GN=TF PE=1 SV=3	TF	1	CGLVPVLAENYNK	3.12356e-07	51	1.172	0.951	0.839	1.315	0.952	1.195	0.629	1.338	0.951	1.238	0.95
P02787	630	N	Serotransferrin OS=Homo sapiens OX=9606 GN=TF PE=1 SV=3	TF	1	QQQHLFGSNVTDCSGNFCLFR	9.2469e-12	14	0.731	0.953	1.196	0.941	1.222	1.221	0.673	1.383	0.821	1.048	0.983
P02787	637	N	Serotransferrin OS=Homo sapiens OX=9606 GN=TF PE=1 SV=3	TF	1	QQQHLFGSNVTDCSGNFCLFR	1.13508e-06	5	0.871	0.788	0.788	0.735	0.811	0.858	0.834	0.988	0.929	0.767	1.174
Q9UBG0	69	N	C-type mannose receptor 2 OS=Homo sapiens OX=9606 GN=MRC2 PE=1 SV=2	MRC2	1	VTPACNTSLPAQR	0.0571831	1	1.26	1.092	0.994	1.266	0.719	1.135	0.927	1.313	1.03	0.676	0.964
P05164	355	N	Myeloperoxidase OS=Homo sapiens OX=9606 GN=MPO PE=1 SV=1	MPO	0.996	NMSNQLGLLAVNQR	0.0136388	1	0.979	0.647	0.848	0.912	0.622	0.663	1.444	0.837	0.773	0.748	1.161
P05164	323	N	Myeloperoxidase OS=Homo sapiens OX=9606 GN=MPO PE=1 SV=1	MPO	1	SCPACPGSNITIR	0.0168692	1	1.191	1.052	1.406	0.831	1.132	1.24	1.893	0.834	1.022	0.886	0.881
Q96BZ4	281	N	5'-3' exonuclease PLD4 OS=Homo sapiens OX=9606 GN=PLD4 PE=2 SV=2	PLD4	1	TWPQNFSSHFNR	0.0665073	2	0.758	0.783	0.671	0.755	1.237	0.737	0.918	1.384	0.634	0.656	1.154
P01880	367	N	Immunoglobulin heavy constant delta OS=Homo sapiens OX=9606 GN=IGHD PE=1 SV=3	IGHD	1	TLLNASR	0.0327498	5	0.328	1.057	3.66	1.697	0.529	0.15	0.891	1.245	0.156	0.223	1.006
P05106	680	N	Integrin beta-3 OS=Homo sapiens OX=9606 GN=ITGB3 PE=1 SV=2	ITGB3	1	DAVNCTYK	0.000978591	1	0.617	0.247	0.609	0.458	0.642	1.457	1.331	0.806	1.54	2.098	1.018
P05106	125	N	Integrin beta-3 OS=Homo sapiens OX=9606 GN=ITGB3 PE=1 SV=2	ITGB3	1	NFSIQVR	0.136181	1	0.708	0.344	0.602	0.459	0.46	0.824	1.331	0.565	1.106	1.589	1.224
P01042	169	N	Kininogen-1 OS=Homo sapiens OX=9606 GN=KNG1 PE=1 SV=2	KNG1	0.993	HGIQYFNNNTQHSSLFMLNEVK	0.00278828	1	0.778	0.566	0.756	1.695	1.583	1.294	0.844	0.239	1.27	0.779	1.018
P01042	48	N	Kininogen-1 OS=Homo sapiens OX=9606 GN=KNG1 PE=1 SV=2	KNG1	1	KYNSQNQSNNQFVLYR	2.95209e-05	1
P01042	294	N	Kininogen-1 OS=Homo sapiens OX=9606 GN=KNG1 PE=1 SV=2	KNG1	1	LNAENNATFYFK	7.53623e-07	12	0.948	0.769	1.03	1.008	1	1.071	1.196	1.068	0.992	1.064	0.987
P01042	205	N	Kininogen-1 OS=Homo sapiens OX=9606 GN=KNG1 PE=1 SV=2	KNG1	1	ITYSIVQTNCSK	6.71094e-07	18	0.894	0.731	0.557	1.009	0.661	1.142	0.688	0.994	0.959	1.099	1.13
P03952	127	N	Plasma kallikrein OS=Homo sapiens OX=9606 GN=KLKB1 PE=1 SV=1	KLKB1	1	GVNFNVSK	0.0130612	7	1.048	0.675	0.966	0.836	0.827	0.902	0.676	0.696	0.933	1.107	1.138
P03952	494	N	Plasma kallikrein OS=Homo sapiens OX=9606 GN=KLKB1 PE=1 SV=1	KLKB1	1	LQAPLNYTEFQKPICLPSK	0.000106888	1	0.79	0.625	0.834	1.039	0.806	0.883	1.19	1.061	0.772	1.026	1.097
P03952	308	N	Plasma kallikrein OS=Homo sapiens OX=9606 GN=KLKB1 PE=1 SV=1	KLKB1	1	IYPGVDFGGEELNVTFVK	1.08737e-10	2	1.779	1.043	1.717	1.554	2.199	1.046	0.922	1.133	1.121	0.959	0.76
P03952	453	N	Plasma kallikrein OS=Homo sapiens OX=9606 GN=KLKB1 PE=1 SV=1	KLKB1	1	IYSGILNLSDITK	8.75276e-08	11	1.079	0.695	1.092	0.939	1.059	0.897	1.31	1.019	0.973	1.016	0.993
P80108	659	N	Phosphatidylinositol-glycan-specific phospholipase D OS=Homo sapiens OX=9606 GN=GPLD1 PE=1 SV=3	GPLD1	1	LGTSLSSGHVLMNGTLK	0.0143967	2	1.085	0.656	1.033	1	1.099	1.187	1.391	1.013	1.314	1.09	0.927
P80108	568	N	Phosphatidylinositol-glycan-specific phospholipase D OS=Homo sapiens OX=9606 GN=GPLD1 PE=1 SV=3	GPLD1	1	LNVEAANWTVR	9.62234e-05	6	1.049	0.641	0.544	0.882	1.545	1.239	1.052	0.824	1.382	0.966	0.989
P80108	321	N	Phosphatidylinositol-glycan-specific phospholipase D OS=Homo sapiens OX=9606 GN=GPLD1 PE=1 SV=3	GPLD1	1	NINYTER	0.0322854	2	1.031	0.418	0.53	0.774	0.934	0.848	2.703	0.694	0.946	0.926	1.018
P80108	307	N	Phosphatidylinositol-glycan-specific phospholipase D OS=Homo sapiens OX=9606 GN=GPLD1 PE=1 SV=3	GPLD1	1	NLTTSLTESVDR	0.000458852	2	0.919	0.667	0.613	0.924	1.119	1.085	1.661	1.006	1.119	1.077	0.983
P00738	184	N	Haptoglobin OS=Homo sapiens OX=9606 GN=HP PE=1 SV=1	HP	1	MVSHHNLTTGATLINEQWLLTTAK	5.20999e-11	5	0.791	0.43	2.526	1.183	1.498	0.597	1.444	0.96	1.63	0.866	0.851
P00738	207	N	Haptoglobin OS=Homo sapiens OX=9606 GN=HP PE=1 SV=1	HP	1	NLFLNHSENATAK	3.76352e-05	13	0.449	0.444	0.998	0.906	0.822	0.594	1.728	0.889	1.047	0.671	1.152
P00738	211	N	Haptoglobin OS=Homo sapiens OX=9606 GN=HP PE=1 SV=1	HP	1	NLFLNHSENATAK	3.3584e-07	16	0.422	0.571	1.687	0.947	0.997	0.542	2.155	0.845	1.554	0.908	0.946
P00738	241	N	Haptoglobin OS=Homo sapiens OX=9606 GN=HP PE=1 SV=1	HP	1	VVLHPNYSQVDIGLIK	1.48891e-09	55	0.47	0.35	1.929	0.707	1	0.425	1.831	0.818	1.42	0.545	1.048
P11047	650	N	Laminin subunit gamma-1 OS=Homo sapiens OX=9606 GN=LAMC1 PE=1 SV=3	LAMC1	1	LLNNLTSIK	0.000227982	1	0.906	0.744	0.908	1.055	0.598	1.046	0.816	0.768	0.727	0.864	1.166
Q16769	49	N	Glutaminyl-peptide cyclotransferase OS=Homo sapiens OX=9606 GN=QPCT PE=1 SV=1	QPCT	1	NYHQPAILNSSALR	0.00231798	1	2.04		1.451	0.948	0.599	1.496	1.897	1.419	1.17	1.244	0.754
Q7Z7M0	1271	N	Multiple epidermal growth factor-like domains protein 8 OS=Homo sapiens OX=9606 GN=MEGF8 PE=1 SV=2	MEGF8	1	ALLTNVSSVALGSR	0.00510392	2	1.16	0.965	1.173	1.524	1.314	0.877	1.336	0.935	1.345	1.117	0.863
Q7Z7M0	1115	N	Multiple epidermal growth factor-like domains protein 8 OS=Homo sapiens OX=9606 GN=MEGF8 PE=1 SV=2	MEGF8	1	GYQGDGISHCNR	0.0160978	3	0.71	1.433	1.03	0.894	0.735	1.436	1.57	1.343	1.486	0.904	0.877
Q7Z7M0	421	N	Multiple epidermal growth factor-like domains protein 8 OS=Homo sapiens OX=9606 GN=MEGF8 PE=1 SV=2	MEGF8	1	VNSTELFHVDR	0.00629548	2	1.234	1.242	0.911	1.114	1.214	1.124	1.032	1.078	1.201	1.281	0.885
Q13332	733	N	Receptor-type tyrosine-protein phosphatase S OS=Homo sapiens OX=9606 GN=PTPRS PE=1 SV=3	PTPRS	1	KVEAEALNATAIR	0.0192708	2	0.739	0.845	0.594	0.704	0.838	1.225	1.057	1.84	0.962	0.771	1.04
P48357	670	N	Leptin receptor OS=Homo sapiens OX=9606 GN=LEPR PE=1 SV=2	LEPR	1	NDSLCSVQR	0.00303049	1	0.757	0.814	0.75	1.339	0.736	1.101	0.865	0.675	0.713	0.897	1.14
Q12866	170	N	Tyrosine-protein kinase Mer OS=Homo sapiens OX=9606 GN=MERTK PE=1 SV=2	MERTK	1	SDNGSYICK	0.00719679	2	0.844	0.728	0.628	1.185	0.747	1.012	0.765	0.797	0.626	0.694	1.219
Q92954	1159	N	Proteoglycan 4 OS=Homo sapiens OX=9606 GN=PRG4 PE=1 SV=3	PRG4	1	NGTLVAFR	0.00419788	11	1.123	0.863	1.372	0.464	0.51	0.661	0.726	0.629	1.247	0.58	1.199
A0A7I2V2R5	520	N	Dipeptidyl peptidase 4 OS=Homo sapiens OX=9606 GN=DPP4 PE=1 SV=1	DPP4	1	KLDFIILNETK	0.00250119	4	0.886	0.625	0.73	1.087	0.893	0.923	1.061	0.67	0.944	0.696	1.156
A0A7I2V381	1312	N	Cation-independent mannose-6-phosphate receptor OS=Homo sapiens OX=9606 GN=IGF2R PE=1 SV=1	IGF2R	1	MNFTGGDTCHK	0.00103701	1	0.93	0.772	1.101	1.044	1.033	1.079	0.875	0.979	1.01	1.134	1.004
A0A7I2V381	581	N	Cation-independent mannose-6-phosphate receptor OS=Homo sapiens OX=9606 GN=IGF2R PE=1 SV=1	IGF2R	1	TNITLVCKPGDLESAPVLR	6.46529e-06	1	1	0.567	0.924	0.817	0.875	0.959	1.004	0.878	0.791	0.878	1.135
A0A7I2V381	400	N	Cation-independent mannose-6-phosphate receptor OS=Homo sapiens OX=9606 GN=IGF2R PE=1 SV=1	IGF2R	1	YHNQTLR	0.0126439	5	1.02	0.578	1.104	0.851	0.836	1.017	0.893	0.827	0.918	1.063	1.088
A0A3B3IS66	130	N	Coagulation factor XIII B chain (Fragment) OS=Homo sapiens OX=9606 GN=F13B PE=1 SV=1	F13B	1	HGVIISSTVDTYENGSSVEYR	7.18185e-06	3	0.587	0.629	1.066	0.911	1.118	0.573	1.262	0.881	0.997	0.833	1.116
H9KV31	456	N	Neural cell adhesion molecule 2 OS=Homo sapiens OX=9606 GN=NCAM2 PE=1 SV=2	NCAM2	1	YNCTATNHIGTR	0.00296535	1	1.677	1.443	3.557	1.654	2.121	0.931	1.313	1.118	1.1	0.552	0.668
C9JIZ6	215	N	Prosaposin OS=Homo sapiens OX=9606 GN=PSAP PE=1 SV=2	PSAP	1	TNSTFVQALVEHVK	1.19724e-05	4	1.035	0.677	0.873	1.015	0.857	1.339	0.891	0.897	0.991	0.852	1.055
G3V1A8	32	N	Lymphocyte antigen 6 complex locus protein G6c OS=Homo sapiens OX=9606 GN=LY6G6C PE=1 SV=1	LY6G6C	1	LGLTYNTTCCNK	0.00300862	1
A0A087WX80	1810	N	Laminin subunit alpha-2 OS=Homo sapiens OX=9606 GN=LAMA2 PE=1 SV=1	LAMA2	1	NMTALEK	0.041138	1	1.027	0.625	1.08	1.204	0.746	1.075	0.845	0.952	1.214	0.769	1.044
H7C0L5	375	N	Inter-alpha-trypsin inhibitor heavy chain H4 (Fragment) OS=Homo sapiens OX=9606 GN=ITIH4 PE=1 SV=1	ITIH4	1	LPTQNITFQTESSVAEQEAEFQSPK	6.61434e-07	2	0.893	0.848	1.506	0.981	1.212	0.819	1.25	0.824	1.11	0.829	0.976
B7ZKJ8	517	N	ITIH4 protein OS=Homo sapiens OX=9606 GN=ITIH4 PE=1 SV=1	ITIH4	1	LPTQNITFQTESSVAEQEAEFQSPK	6.61434e-07	2	0.893	0.848	1.506	0.981	1.212	0.819	1.25	0.824	1.11	0.829	0.976
F8WF14	369	N	Carboxylic ester hydrolase OS=Homo sapiens OX=9606 GN=BCHE PE=1 SV=1	BCHE	1	DNNSIITR	0.0217743	3	0.738	0.599	0.614	0.928	0.766	0.834	1.33	0.944	0.795	0.831	1.173
F8WF14	85	N	Carboxylic ester hydrolase OS=Homo sapiens OX=9606 GN=BCHE PE=1 SV=1	BCHE	1	WSDIWNATK	0.00220336	3	0.881	0.593	1.007	0.971	1.174	0.88	1.204	0.9	1.154	0.744	1.047
D6RGW0	219	N	Endoplasmic reticulum aminopeptidase 2 (Fragment) OS=Homo sapiens OX=9606 GN=ERAP2 PE=1 SV=1	ERAP2	1	ANFSIK	0.0718238	1	1.201	0.309	0.827	0.427	0.285	1.514	0.929	1.037	0.928	1.026	1.16
Q5T382	133	N	Dopamine beta-hydroxylase (Fragment) OS=Homo sapiens OX=9606 GN=DBH PE=1 SV=2	DBH	1	SLEAINGSGLQMGLQR	0.000200095	1	1.002	0.732	0.903	1.043	1.381	1.056	1.355	0.67	1.194	2.867	0.833
A0A286YFJ8	177	N	Immunoglobulin heavy constant gamma 4 (Fragment) OS=Homo sapiens OX=9606 GN=IGHG4 PE=1 SV=1	IGHG4	1	EEQFNSTYR	0.0010147	49	1.856	1.065	0.491	1.435	1.436	0.818	4.241	0.901	1.698	1.047	0.688
Q5H9B4	65	N	Metalloproteinase inhibitor 1 (Fragment) OS=Homo sapiens OX=9606 GN=TIMP1 PE=1 SV=8	TIMP1	1	FVGTPEVNQTTLYQR	0.000645083	2	0.981	0.683	1.227	0.868	0.791	1.19	1.039	1.119	1.987	0.645	0.954
A6XND1	88	N	Insulin-like growth factor-binding protein 3 OS=Homo sapiens OX=9606 GN=IGFBP3 PE=1 SV=1	IGFBP3	1	GLCVNASAVSR	0.00339051	1	1.14	0.857	0.881	1.049	0.882	0.801	0.665	1.053	0.667	0.793	1.124
A6XND1	171	N	Insulin-like growth factor-binding protein 3 OS=Homo sapiens OX=9606 GN=IGFBP3 PE=1 SV=1	IGFBP3	1	YKVDYESQSTDTQNFSSESK	4.66574e-06	1	0.608	0.601	1.073	0.724	1.064	0.587	0.384	0.771	0.336	0.471	1.444
F5GXS0	226	N	C4a anaphylatoxin OS=Homo sapiens OX=9606 GN=C4B PE=1 SV=1	C4B	1	FSDGLESNSSTQFEVK	3.3899e-09	39	0.648	0.594	1.022	0.757	0.75	0.937	0.694	0.781	0.944	0.91	1.217
F5GXS0	1328	N	C4a anaphylatoxin OS=Homo sapiens OX=9606 GN=C4B PE=1 SV=1	C4B	1	GLNVTLSSTGR	0.00429004	10	1.009	1.203	1.493	1.129	0.723	1.031	1.311	0.561	1.542	1.317	0.893
F5GXS0	1391	N	C4a anaphylatoxin OS=Homo sapiens OX=9606 GN=C4B PE=1 SV=1	C4B	1	NTTCQDLQIEVTVK	1.16847e-06	4	0.887	0.942	1.652	1.038	0.962	1.037	1.023	0.88	1.26	1.316	0.917
A0A7I2V2D2	238	N	Plasma protease C1 inhibitor OS=Homo sapiens OX=9606 GN=SERPING1 PE=1 SV=1	SERPING1	1	DTFVNASR	0.00253769	9	0.735	0.592	0.581	0.835	0.825	1.196	1.092	0.856	0.619	0.818	1.202
A0A7I2V2D2	253	N	Plasma protease C1 inhibitor OS=Homo sapiens OX=9606 GN=SERPING1 PE=1 SV=1	SERPING1	1	VLSNNSDANLELINTWVAK	7.4241e-10	10	1.016	0.705	0.566	1.02	1.2	1.113	1.323	0.911	0.973	0.771	1.038
A0A087X2B3	217	N	Neuronal cell adhesion molecule OS=Homo sapiens OX=9606 GN=NRCAM PE=1 SV=1	NRCAM	1	FNHTQTIQQK	0.031601	5	0.843	0.714	0.68	0.916	0.928	1.253	0.762	1.177	0.83	1.017	1.087
E7ETN3	112	N	C3/C5 convertase OS=Homo sapiens OX=9606 PE=1 SV=1	--	1	LGSYPVGGNVSFECEDGFILR	7.54775e-05	1	0.479		1.049	0.591	0.982	0.506	0.871	0.736	1.107	0.692	1.248
C9K055	119	N	Prenylcysteine oxidase 1 (Fragment) OS=Homo sapiens OX=9606 GN=PCYOX1 PE=1 SV=1	PCYOX1	1	LLHALGGDDFLGMLNR	5.50646e-05	4	1.15	0.619	0.984	1.363	1.531	1.246	1.129	0.887	1.188	0.951	0.913
H0Y512	145	N	Adipocyte plasma membrane-associated protein (Fragment) OS=Homo sapiens OX=9606 GN=APMAP PE=1 SV=1	APMAP	1	AGPNGTLFVADAYK	1.35568e-06	1	1.129	0.721	1.697	1.292	1.01	2.513	1.012	0.849	1.395	0.863	0.816
H0Y512	181	N	Adipocyte plasma membrane-associated protein (Fragment) OS=Homo sapiens OX=9606 GN=APMAP PE=1 SV=1	APMAP	1	NMSFVNDLTVTQDGR	1.61745e-05	2	0.755	0.576	1.032	1.122	0.869	1.085	0.837	0.768	1.03	0.688	1.127
Q5T073	273	N	Lysosomal acid lipase/cholesteryl ester hydrolase (Fragment) OS=Homo sapiens OX=9606 GN=LIPA PE=1 SV=1	LIPA	1	NLNMSR	0.093139	1	1.209	0.849	0.754	0.729	0.545	1.055	1.741	0.692	1.54	0.724	1.015
A0A087WTB5	93	N	Interleukin-6 receptor subunit alpha OS=Homo sapiens OX=9606 GN=IL6R PE=1 SV=1	IL6R	1	SVQLHDSGNYSCYR	0.0345505	2	0.661	0.425	0.59	0.471	0.492	0.823	1.194	0.699	0.757	0.412	1.462
C9JF17	126	N	Apolipoprotein D (Fragment) OS=Homo sapiens OX=9606 GN=APOD PE=1 SV=1	APOD	1	ADGTVNQIEGEATPVNLTEPAK	9.53358e-10	3	0.745	0.596	0.655	1.007	1.148	1.347	1.225	0.705	1.057	0.962	1.053
C9JF17	93	N	Apolipoprotein D (Fragment) OS=Homo sapiens OX=9606 GN=APOD PE=1 SV=1	APOD	1	CIQANYSLMENGK	0.000384195	3	0.658	0.643	0.591	0.85	0.876	1.612	1.273	0.737	0.955	0.532	1.131
E9PEK4	353	N	Macrophage colony-stimulating factor 1 receptor OS=Homo sapiens OX=9606 GN=CSF1R PE=1 SV=1	CSF1R	1	LANATTK	0.080283	1	0.986	1.152	1.24	1.67	1.064	1.205	1.103	1.371	0.776	1.003	0.875
A0A7I2V5F8	195	N	Cathepsin F OS=Homo sapiens OX=9606 GN=CTSF PE=1 SV=1	CTSF	1	NFVITYNR	0.0421746	1	1.308	0.793	1.142	1.095	1.133	1.414	0.928	0.97	0.962	1.095	0.929
A0A5F9ZH15	25	N	Biotinidase (Fragment) OS=Homo sapiens OX=9606 GN=BTD PE=1 SV=1	BTD	1	DVQIIVFPEDGIHGFNFTR	1.68242e-08	1	1.768	0.512	1.198	1.146	1.6	1.011	0.853	0.974	0.939	1.14	0.906
A0A5F9ZH15	56	N	Biotinidase (Fragment) OS=Homo sapiens OX=9606 GN=BTD PE=1 SV=1	BTD	1	FNDTEVLQR	0.00335388	4	0.785	0.683	0.751	0.887	0.863	1.283	1.183	1.072	0.885	0.88	1.071
A0A5F9ZH15	255	N	Biotinidase (Fragment) OS=Homo sapiens OX=9606 GN=BTD PE=1 SV=1	BTD	1	NPVGLIGAENATGETDPSHSK	2.50398e-07	2	0.839	0.684	0.739	0.81	0.718	1.205	0.833	0.9	0.989	0.93	1.14
D6RFL4	151	N	Monocyte differentiation antigen CD14 (Fragment) OS=Homo sapiens OX=9606 GN=CD14 PE=1 SV=1	CD14	1	NVSWATGR	0.00143685	6	0.762	0.643	0.97	1.113	0.701	0.96	0.993	0.9	0.695	0.954	1.135
F5GZZ9	93	N	Scavenger receptor cysteine-rich type 1 protein M130 OS=Homo sapiens OX=9606 GN=CD163 PE=1 SV=1	CD163	1	APGWANSSAGSGR	0.00127954	2	1.182	1.024	1.1	1.301	0.847	1.028	0.872	0.936	0.736	0.695	1.026
F5GZZ9	111	N	Scavenger receptor cysteine-rich type 1 protein M130 OS=Homo sapiens OX=9606 GN=CD163 PE=1 SV=1	CD163	1	GNESALWDCK	0.0057304	2	1.035	1.054	1.067	1.205	1.044	0.883	0.618	1.004	0.767	0.76	1.054
H0YEA7	111	N	N-acetylglucosamine-1-phosphotransferase subunit gamma (Fragment) OS=Homo sapiens OX=9606 GN=GNPTG PE=1 SV=8	GNPTG	1	YEFCPFHNVTQHEQTFR	0.000235541	2	1.005	1.104	1.001	0.897	1.259	0.857	1.155	0.982		0.79	0.995
A0A1B0GU92	263	N	Peptidase A1 domain-containing protein OS=Homo sapiens OX=9606 PE=1 SV=1	--	1	GSLSYLNVTR	0.0109047	2	1.384	0.753	1.09	0.875	0.788	1.19	0.97	0.839	0.872	0.95	1.027
D6RAR4	290	N	Hepatocyte growth factor activator OS=Homo sapiens OX=9606 GN=HGFAC PE=1 SV=1	HGFAC	1	CFLGNGTGYR	0.000923467	5	0.929	1.074	0.838	1.159	1.135	1.317	0.816	1.046	0.956	1.046	0.972
B1AHM6	56	N	Fibulin-1 (Fragment) OS=Homo sapiens OX=9606 GN=FBLN1 PE=1 SV=1	FBLN1	1	CATPHGDNASLEATFVK	1.52632e-05	4	0.777	0.77	0.816	0.968	0.872	1.011	0.851	0.719	0.976	0.881	1.141
Q5SRP5	63	N	Apolipoprotein M OS=Homo sapiens OX=9606 GN=APOM PE=1 SV=1	APOM	1	TELFSSSCPGGIMLNETGQGYQR	3.24064e-11	6	0.894	0.805	1.011	1.125	1.256	1.13	0.963	1.012	1.177	0.894	0.976
H9KV32	173	N	Cell surface glycoprotein CD200 receptor 1 OS=Homo sapiens OX=9606 GN=CD200R1 PE=1 SV=1	CD200R1	1	QEYWSNGTVTVK	0.0318276	1	1.145	1.004	1.003	1.123	0.768	1.171	0.569	1.103	0.702	0.968	1.042
H7BYX9	65	N	Vitamin K-dependent protein C (Fragment) OS=Homo sapiens OX=9606 GN=PROC PE=1 SV=1	PROC	1	EVFVHPNYSK	0.00947192	9	0.826	0.709	1.02	0.845	1.064	0.971	0.978	0.855	1.18	0.919	1.061
Q5R345	398	N	p-selectin OS=Homo sapiens OX=9606 GN=SELP PE=1 SV=1	SELP	1	VNCSHPFGAFR	0.0296323	2
A0A3B3ISU0	486	N	Desmocollin-2 OS=Homo sapiens OX=9606 GN=DSC2 PE=1 SV=1	DSC2	1	AINDTAAR	0.0172996	1	0.985	0.977	0.769	0.765	0.844	1.671	0.868	0.897	0.761	0.676	1.077
A0A3B3ISU0	249	N	Desmocollin-2 OS=Homo sapiens OX=9606 GN=DSC2 PE=1 SV=1	DSC2	1	ANYTILK	0.041138	2	1.216	0.82	0.932	0.986	0.96	1.603	0.758	1.203	0.894	0.694	0.994
A0A087WW43	580	N	Inter-alpha-trypsin inhibitor heavy chain H3 OS=Homo sapiens OX=9606 GN=ITIH3 PE=1 SV=1	ITIH3	1	NAHGEEKENLTAR	0.00246521	2	0.692	0.53	0.84	0.852	0.489	0.552	1.355	0.573	0.564	0.8	1.334
A0A7P0Z441	38	N	Angiotensinogen OS=Homo sapiens OX=9606 GN=AGT PE=4 SV=1	AGT	1	VYIHPFHLVIHNESTCEQLAK	5.54383e-08	2	1.598	0.929	1.854	0.855	1.321	1.474	0.679	1.118	1.114	0.907	0.856
H3BMV4	91	N	Integrin alpha-M (Fragment) OS=Homo sapiens OX=9606 GN=ITGAM PE=1 SV=2	ITGAM	1	STFINMTR	0.0479221	1	1.061	1.057	0.871	1.332	0.74	1.132	0.847	1.083	0.932	1.001	0.995
K7ER74	63	N	Apolipoprotein C-II OS=Homo sapiens OX=9606 GN=APOC4-APOC2 PE=1 SV=1	APOC4-APOC2	1	ELLETVVNR	0.000300278	5	0.893	0.847	0.977	1.385	1.533	1.279	1.143	0.833	1.151	0.995	0.914
J3KSQ5	140	N	Angiotensin-converting enzyme OS=Homo sapiens OX=9606 GN=ACE PE=3 SV=1	ACE	1	KFDVNQLQNTTIK	0.00100737	1	1.001	0.721	0.752	1.153	3.861	1.18	1.15	0.682	1.168	0.893	0.811
J3KSQ5	121	N	Angiotensin-converting enzyme OS=Homo sapiens OX=9606 GN=ACE PE=3 SV=1	ACE	1	NMQIANHTLK	0.00686632	2	0.822	0.485	0.454	0.746	2.793	1.071	0.919	0.72	0.813	0.505	1.065
A0A0G2JMB2	327	N	Immunoglobulin heavy constant alpha 2 (Fragment) OS=Homo sapiens OX=9606 GN=IGHA2 PE=1 SV=1	IGHA2	1	LAGKPTHVNVSVVMAEVDGTCY	0.000100137	1	0.501	0.59	0.557	0.65	0.891	0.918	1.114	0.548	1.168	0.985	1.233
P01876	340	N	Immunoglobulin heavy constant alpha 1 OS=Homo sapiens OX=9606 GN=IGHA1 PE=1 SV=2	IGHA1	1	LAGKPTHVNVSVVMAEVDGTCY	0.000100137	1	0.501	0.59	0.557	0.65	0.891	0.918	1.114	0.548	1.168	0.985	1.233
A0A0G2JMB2	131	N	Immunoglobulin heavy constant alpha 2 (Fragment) OS=Homo sapiens OX=9606 GN=IGHA2 PE=1 SV=1	IGHA2	1	LSLHRPALEDLLLGSEANLTCTLTGLR	1.10664e-06	3
P01877	131	N	Immunoglobulin heavy constant alpha 2 OS=Homo sapiens OX=9606 GN=IGHA2 PE=1 SV=4	IGHA2	1	LSLHRPALEDLLLGSEANLTCTLTGLR	1.10664e-06	3
P01876	144	N	Immunoglobulin heavy constant alpha 1 OS=Homo sapiens OX=9606 GN=IGHA1 PE=1 SV=2	IGHA1	1	LSLHRPALEDLLLGSEANLTCTLTGLR	1.10664e-06	3
A0A0G2JMB2	205	N	Immunoglobulin heavy constant alpha 2 (Fragment) OS=Homo sapiens OX=9606 GN=IGHA2 PE=1 SV=1	IGHA2	1	TPLTANITK	0.00156173	25	0.838	0.748	1.11	0.494	0.821	0.523	1.1	0.69	1.115	1.018	1.163
P01877	205	N	Immunoglobulin heavy constant alpha 2 OS=Homo sapiens OX=9606 GN=IGHA2 PE=1 SV=4	IGHA2	1	TPLTANITK	0.00156173	25	0.838	0.748	1.11	0.494	0.821	0.523	1.1	0.69	1.115	1.018	1.163
H0YLN3	69	N	Semaphorin-4B (Fragment) OS=Homo sapiens OX=9606 GN=SEMA4B PE=1 SV=8	SEMA4B	1	FEAEHISNYTALLLSR	0.00018678	2	0.845	0.577	1.093	0.936	0.802	0.926	0.822	0.878	1.025	0.781	1.136
E9PFD9	419	N	Semaphorin-4D OS=Homo sapiens OX=9606 GN=SEMA4D PE=1 SV=1	SEMA4D	1	DVNYTQIVVDR	0.00115191	1	0.873	0.966	1.172	1.275	0.98	1.273	1.184	1.21	1.202	0.873	0.916
D6RDV5	37	N	Ephrin-A5 OS=Homo sapiens OX=9606 GN=EFNA5 PE=1 SV=1	EFNA5	1	YAVYWNSSNPR	0.0207067	1	0.706	0.637	0.699	0.778	0.764	0.799	1.327	0.845	0.703	0.692	1.229
I3L145	322	N	Sex hormone-binding globulin OS=Homo sapiens OX=9606 GN=SHBG PE=1 SV=1	SHBG	1	LDVDQALNR	0.00077885	2	0.525	0.542	0.708	1.641	0.735	1.115	0.704	1.291	1.069	0.94	1.071
J3KPA1	270	N	Cysteine-rich secretory protein 3 OS=Homo sapiens OX=9606 GN=CRISP3 PE=1 SV=1	CRISP3	1	ASCNCSNSIY	0.0306011	2	0.817	0.561	0.44	0.7	0.747	0.708	1.138	0.435	1.195	0.566	1.324
P01833	469	N	Polymeric immunoglobulin receptor OS=Homo sapiens OX=9606 GN=PIGR PE=1 SV=4	PIGR	1	VPGNVTAVLGETLK	2.34943e-05	4	0.682	0.945	0.74	0.815	0.557	0.79	1.542	0.769	0.72	0.906	1.162
Q6GTS8	442	N	N-fatty-acyl-amino acid synthase/hydrolase PM20D1 OS=Homo sapiens OX=9606 GN=PM20D1 PE=1 SV=3	PM20D1	1	FFTNLTTGIYR	0.0352977	1	0.158	1.612	0.581	0.35	0.199	0.244	1.344	1.383	0.44	0.942	1.333
Q6GTS8	72	N	N-fatty-acyl-amino acid synthase/hydrolase PM20D1 OS=Homo sapiens OX=9606 GN=PM20D1 PE=1 SV=3	PM20D1	1	SNTTALAEFGK	0.0043056	2	0.651	1.072	0.798	0.754	0.717	0.639	1.173	1.367	0.639	1.056	1.115
P49908	174	N	Selenoprotein P OS=Homo sapiens OX=9606 GN=SELENOP PE=1 SV=3	SELENOP	1	CGNCSLTTLK	0.000104589	3	1.087	0.718	0.892	0.953	1.008	1.408	1.015	0.753	1.264	1.035	0.988
P49908	83	N	Selenoprotein P OS=Homo sapiens OX=9606 GN=SELENOP PE=1 SV=3	SELENOP	1	EGYSNISYIVVNHQGISSR	2.45901e-07	5	0.919	0.871	1.141	0.699	1.09	1.354	0.991	1.174	1.208	1.069	0.955
Q14515	169	N	SPARC-like protein 1 OS=Homo sapiens OX=9606 GN=SPARCL1 PE=1 SV=2	SPARCL1	1	NYSHHQLNR	0.0183247	4	1.368	0.659	0.893	1.677	0.965	1.614	0.813	1.702	0.816	1.067	0.875
P33151	442	N	Cadherin-5 OS=Homo sapiens OX=9606 GN=CDH5 PE=1 SV=5	CDH5	1	EVYPWYNLTVEAK	7.5441e-08	6	1.189	0.837	0.862	1.065	1.332	1.313	0.916	0.996	0.876	0.669	0.995
Q03591	194	N	Complement factor H-related protein 1 OS=Homo sapiens OX=9606 GN=CFHR1 PE=1 SV=2	CFHR1	1	SPYEMFGDEEVMCLNGNWTEPPQCK	2.4036e-06	1	1.559	1.416	1.88	1.984	2.355	1.636	2.344	1.683	1.912	1.941	0.558
P08603	1095	N	Complement factor H OS=Homo sapiens OX=9606 GN=CFH PE=1 SV=4	CFH	1	SPYEMFGDEEVMCLNGNWTEPPQCK	2.4036e-06	1	1.559	1.416	1.88	1.984	2.355	1.636	2.344	1.683	1.912	1.941	0.558
Q02413	110	N	Desmoglein-1 OS=Homo sapiens OX=9606 GN=DSG1 PE=1 SV=2	DSG1	1	TGEINITSIVDR	0.00192695	1	2.873	0.822	0.838	0.882	0.746	1.096	1.216	0.716	0.864	0.891	0.921
P01877	92	N	Immunoglobulin heavy constant alpha 2 OS=Homo sapiens OX=9606 GN=IGHA2 PE=1 SV=4	IGHA2	1	HYTNSSQDVTVPCR	5.51801e-07	16	2.209	2.134	0.954	1.469	0.272	0.759	2.026	0.232	1.159	0.189	0.887
P01877	327	N	Immunoglobulin heavy constant alpha 2 OS=Homo sapiens OX=9606 GN=IGHA2 PE=1 SV=4	IGHA2	1	MAGKPTHINVSVVMAEADGTCY	0.0334587	1	0.986	0.702	1.175	1.093		1.045	0.966		0.853		1.023
P19823	118	N	Inter-alpha-trypsin inhibitor heavy chain H2 OS=Homo sapiens OX=9606 GN=ITIH2 PE=1 SV=2	ITIH2	1	GAFISNFSMTVDGK	6.33283e-07	6	1.186	0.79	1.024	1.148	1.148	0.916	0.877	0.939	0.839	0.907	1.021
Q8NI99	145	N	Angiopoietin-related protein 6 OS=Homo sapiens OX=9606 GN=ANGPTL6 PE=1 SV=1	ANGPTL6	1	VLNASAEAQR	0.00298691	1	0.857	1.088	0.602	0.733	0.868	0.543	0.463	0.547	0.494	0.716	1.39
P55290	598	N	Cadherin-13 OS=Homo sapiens OX=9606 GN=CDH13 PE=1 SV=1	CDH13	1	NLSVVILGASDK	0.0114287	1
P05156	103	N	Complement factor I OS=Homo sapiens OX=9606 GN=CFI PE=1 SV=2	CFI	1	FLNNGTCTAEGK	0.000201551	10	0.996	0.781	1.204	0.796	0.679	0.997	1.269	1.053	0.89	1.195	1.013
P05156	494	N	Complement factor I OS=Homo sapiens OX=9606 GN=CFI PE=1 SV=2	CFI	1	LISNCSK	0.0377703	6	0.789	0.751	0.749	0.817	0.53	0.934	1.137	0.965	0.634	1.055	1.175
P05156	177	N	Complement factor I OS=Homo sapiens OX=9606 GN=CFI PE=1 SV=2	CFI	1	LSDLSINSTECLHVHCR	4.95983e-09	5	0.857	0.666	1.317	0.743	0.815	0.924	0.94	0.827	1.198	1.14	1.055
P05156	70	N	Complement factor I OS=Homo sapiens OX=9606 GN=CFI PE=1 SV=2	CFI	1	NGTAVCATNR	0.00199804	3	0.736	0.618	0.898	0.827	0.566	1.071	1.319	1.054	0.765	1.21	1.093
P0DP01	92	N	Immunoglobulin heavy variable 1-8 OS=Homo sapiens OX=9606 GN=IGHV1-8 PE=3 SV=1	IGHV1-8	1	NTSISTAYMELSSLR	4.77829e-08	5	0.532	1.335	1.274	0.845	0.787	0.427	1.527	0.449	1.111	0.714	1.1
P14151	104	N	L-selectin OS=Homo sapiens OX=9606 GN=SELL PE=1 SV=2	SELL	1	IGGIWTWVGTNK	1.80324e-05	3	0.958	0.961	0.878	0.994	1.12	0.92	0.812	1.089	0.931	0.803	1.051
Q92820	203	N	Gamma-glutamyl hydrolase OS=Homo sapiens OX=9606 GN=GGH PE=1 SV=2	GGH	1	NFTMNEK	0.00592003	2	0.783	0.463	0.711	0.797	0.654	1.123	1.366	0.946	0.621	0.711	1.199
P13671	855	N	Complement component C6 OS=Homo sapiens OX=9606 GN=C6 PE=1 SV=3	C6	1	LSSNSTK	0.0718238	4	0.818	0.618	0.932	0.829	0.764	0.909	1.439	0.882	0.738	0.737	1.138
P13671	324	N	Complement component C6 OS=Homo sapiens OX=9606 GN=C6 PE=1 SV=3	C6	1	VLNFTTK	0.011679	7	0.77	0.65	0.829	0.908	0.643	0.956	1.211	0.826	0.684	0.838	1.181
Q86SQ4	750	N	Adhesion G-protein coupled receptor G6 OS=Homo sapiens OX=9606 GN=ADGRG6 PE=1 SV=3	ADGRG6	1	AQFTFFNK	0.00735462	1	0.832	0.812	0.582	0.722	0.938	1.048	0.771	1.076	1.008	0.628	1.168
Q86SQ4	143	N	Adhesion G-protein coupled receptor G6 OS=Homo sapiens OX=9606 GN=ADGRG6 PE=1 SV=3	ADGRG6	1	GFNASYIR	0.0957345	2	0.776	0.877	0.782	0.895	0.924	1.204	1.197	0.893	0.967	0.772	1.069
Q86SQ4	818	N	Adhesion G-protein coupled receptor G6 OS=Homo sapiens OX=9606 GN=ADGRG6 PE=1 SV=3	ADGRG6	1	SFGGWNTSGCVAHR	0.00132676	1	0.322	0.582	0.58	0.763	0.744	0.62	0.449	0.652	0.538	0.464	1.638
P02748	277	N	Complement component C9 OS=Homo sapiens OX=9606 GN=C9 PE=1 SV=2	C9	1	NETYQLFLSYSSK	8.6714e-06	2	1.028	0.794	1.893	1.089	1.078	1.372	1.227	0.937	1.264	0.979	0.869
Q12860	457	N	Contactin-1 OS=Homo sapiens OX=9606 GN=CNTN1 PE=1 SV=1	CNTN1	1	GTEWLVNSSR	0.00135102	2	1.06	0.919	0.863	1.118	0.987	1.062	1.014	1.188	0.887	1.024	0.989
P08603	882	N	Complement factor H OS=Homo sapiens OX=9606 GN=CFH PE=1 SV=4	CFH	1	IPCSQPPQIEHGTINSSR	1.39051e-06	8	1.027	0.674	0.902	0.955	0.93	1.424	1.059	1.046	1.451	1.21	0.942
P08603	911	N	Complement factor H OS=Homo sapiens OX=9606 GN=CFH PE=1 SV=4	CFH	1	ISEENETTCYMGK	4.82044e-06	4	0.807	0.473	0.711	0.684	0.691	0.817	1.694	0.678	0.766	0.693	1.22
P08603	1029	N	Complement factor H OS=Homo sapiens OX=9606 GN=CFH PE=1 SV=4	CFH	1	MDGASNVTCINSR	6.7212e-05	9	0.911	0.667	0.909	0.903	0.866	0.881	0.988	0.906	1.246	0.926	1.078
P08603	217	N	Complement factor H OS=Homo sapiens OX=9606 GN=CFH PE=1 SV=4	CFH	1	SPDVINGSPISQK	0.00299774	3	0.723	0.493	0.934	0.773	0.937	1.072	1.264	0.853	0.806	0.586	1.165
P07357	437	N	Complement component C8 alpha chain OS=Homo sapiens OX=9606 GN=C8A PE=1 SV=2	C8A	1	GGSSGWSGGLAQNR	9.39116e-06	7	1.028	0.671	0.958	0.842	0.85	1.233	1.169	0.857	0.859	1.152	1.036
P10909	86	N	Clusterin OS=Homo sapiens OX=9606 GN=CLU PE=1 SV=1	CLU	1	EDALNETR	0.0394189	2	0.875	0.879	0.896	1.04	0.801	0.882	1.337	0.704	0.982	1.15	1.043
P10909	103	N	Clusterin OS=Homo sapiens OX=9606 GN=CLU PE=1 SV=1	CLU	1	ELPGVCNETMMALWEECKPCLK	1.61002e-11	2	0.855	0.917	1.159	1.145	1.468	1.014	1.516	0.98	0.957	0.78	0.933
P10909	291	N	Clusterin OS=Homo sapiens OX=9606 GN=CLU PE=1 SV=1	CLU	1	EIRHNSTGCLR	0.0312642	3	1.202	1.074	1.128	1.363	1.282	1.007	0.911	0.589	0.956	0.75	0.977
P10909	374	N	Clusterin OS=Homo sapiens OX=9606 GN=CLU PE=1 SV=1	CLU	1	LANLTQGEDQYYLR	6.79139e-08	17	0.792	0.818	0.886	0.84	1.079	1.016	1.626	0.969	0.861	0.878	1.022
P15144	234	N	Aminopeptidase N OS=Homo sapiens OX=9606 GN=ANPEP PE=1 SV=4	ANPEP	1	AEFNITLIHPK	0.00538858	3	1.138	0.623	0.875	1.94	1.209	1.277	2.275	1.062	1.172	1.009	0.81
P15144	128	N	Aminopeptidase N OS=Homo sapiens OX=9606 GN=ANPEP PE=1 SV=4	ANPEP	1	LNYTLSQGHR	0.00334176	5	0.873	0.791	0.809	0.945	0.773	0.514	0.424	0.463	0.434	0.467	1.468
P01024	85	N	Complement C3 OS=Homo sapiens OX=9606 GN=C3 PE=1 SV=2	C3	1	TVLTPATNHMGNVTFTIPANR	4.23754e-11	19	1.542	0.912	1.581	0.964	1.399	1.237	1.268	1.341	1.51	1.239	0.786
P02750	186	N	Leucine-rich alpha-2-glycoprotein OS=Homo sapiens OX=9606 GN=LRG1 PE=1 SV=2	LRG1	1	KLPPGLLANFTLLR	0.000339655	6	1.363	0.827	1.71	1.124	1.088	1.346	1.709	1.048	0.823	0.933	0.848
P02750	325	N	Leucine-rich alpha-2-glycoprotein OS=Homo sapiens OX=9606 GN=LRG1 PE=1 SV=2	LRG1	1	MFSQNDTR	0.0206325	5	0.799	0.634	0.807	0.699	0.589	0.915	2.095	0.846	0.805	0.668	1.116
Q13790	118	N	Apolipoprotein F OS=Homo sapiens OX=9606 GN=APOF PE=1 SV=2	APOF	1	QGGVNATQVLIQHLR	7.12998e-06	1	0.911	0.822	0.893	1.03	0.933	0.926	0.769	1.157	0.899	1.507	1.014
Q9NZP8	296	N	Complement C1r subcomponent-like protein OS=Homo sapiens OX=9606 GN=C1RL PE=1 SV=2	C1RL	1	NQSVNVFLGHTAIDEMLK	0.000205237	1
P09871	174	N	Complement C1s subcomponent OS=Homo sapiens OX=9606 GN=C1S PE=1 SV=1	C1S	1	NCGVNCSGDVFTALIGEIASPNYPKPYPENSR	4.13569e-12	2	1.429		1.14	1.137	1.251	1.145	0.879	1.342	1.237	1.111	0.857
P11597	358	N	Cholesteryl ester transfer protein OS=Homo sapiens OX=9606 GN=CETP PE=1 SV=2	CETP	1	GVVVNSSVMVK	0.00754313	1	1.013	0.724	1.156	0.989	0.863	1.163	1.301	0.763	0.735	0.71	1.056
P11597	257	N	Cholesteryl ester transfer protein OS=Homo sapiens OX=9606 GN=CETP PE=1 SV=2	CETP	1	NVSEDLPLPTFSPTLLGDSR	3.75776e-07	3	1.212	0.928	1.19	0.815	1.15	0.793	1.516	0.944	0.978	0.826	0.969
P01031	741	N	Complement C5 OS=Homo sapiens OX=9606 GN=C5 PE=1 SV=4	C5	1	ANISHK	0.0565817	12	0.846	0.836	1.045	0.818	0.852	1.167	1.197	0.907	1.145	1.152	1.003
P01031	1630	N	Complement C5 OS=Homo sapiens OX=9606 GN=C5 PE=1 SV=4	C5	1	YNFSFR	0.117854	3	0.846	0.81	1.106	0.934	1.075	1.104	1.009	0.968	0.969	1.005	1.016
P01008	128	N	Antithrombin-III OS=Homo sapiens OX=9606 GN=SERPINC1 PE=1 SV=1	SERPINC1	1	LGACNDTLQQLMEVFK	4.69737e-09	6	1.017	0.707	1.181	1.18	1.525	1.053	1.047	1.08	1.004	0.971	0.935
O75882	914	N	Attractin OS=Homo sapiens OX=9606 GN=ATRN PE=1 SV=2	ATRN	1	AATCINPLNGSVCERPANHSAK	0.000930184	2	1.194	1.231	0.649	0.752	0.886	1.295	1.57	1.121	0.742	1.478	0.923
O75882	923	N	Attractin OS=Homo sapiens OX=9606 GN=ATRN PE=1 SV=2	ATRN	1	AATCINPLNGSVCERPANHSAK	0.000930184	2	1.194	1.231	0.649	0.752	0.886	1.295	1.57	1.121	0.742	1.478	0.923
O75882	1082	N	Attractin OS=Homo sapiens OX=9606 GN=ATRN PE=1 SV=2	ATRN	1	CENLTTGK	0.010556	3	1.026	0.776	0.721	1.19	0.783	1.011	0.911	1	0.803	1.011	1.075
O75882	1073	N	Attractin OS=Homo sapiens OX=9606 GN=ATRN PE=1 SV=2	ATRN	1	CINQSICEK	0.000251419	4	1.016	0.687	0.833	1.015	0.835	1.028	1.004	0.84	0.915	0.939	1.088
O75882	1198	N	Attractin OS=Homo sapiens OX=9606 GN=ATRN PE=1 SV=2	ATRN	1	DLDMFINASK	0.00093695	1	1.054	0.817	1.146	1.016	1.293	0.966	1.218	0.83	1.245	1.206	0.933
O75882	383	N	Attractin OS=Homo sapiens OX=9606 GN=ATRN PE=1 SV=2	ATRN	1	EWLPLNR	0.0588169	3	0.959	0.685	0.765	1.054	0.928	1.053	1.098	0.904	0.971	0.923	1.064
O75882	416	N	Attractin OS=Homo sapiens OX=9606 GN=ATRN PE=1 SV=2	ATRN	1	IDSTGNVTNELR	8.78878e-05	14	1.094	0.771	0.906	1.106	0.884	1.206	0.982	0.688	0.934	0.896	1.051
O75882	731	N	Attractin OS=Homo sapiens OX=9606 GN=ATRN PE=1 SV=2	ATRN	1	NHSCSEGQISIFR	1.25047e-05	16	0.888	0.664	0.95	0.912	0.857	1.058	0.782	0.941	1.048	1.039	1.085
O75882	428	N	Attractin OS=Homo sapiens OX=9606 GN=ATRN PE=1 SV=2	ATRN	1	VFHIHNESWVLLTPK	2.53524e-05	3	1.012	0.587	0.902	0.844	0.879	0.747	0.826	0.903	1.01	1.226	1.107
Q76LX8	614	N	A disintegrin and metalloproteinase with thrombospondin motifs 13 OS=Homo sapiens OX=9606 GN=ADAMTS13 PE=1 SV=1	ADAMTS13	1	MSISPNTTYPSLLEDGR	1.05079e-05	3	1.162	0.973	1.156	0.991	1.1	0.9	1.074	0.909	1.093	1.066	0.963
Q76LX8	707	N	A disintegrin and metalloproteinase with thrombospondin motifs 13 OS=Homo sapiens OX=9606 GN=ADAMTS13 PE=1 SV=1	ADAMTS13	1	WVNYSCLDQAR	0.0133469	2	0.834	0.659	0.977	1.541	1.208	0.884	1.32	1.008	1.151	1.083	0.943
P10643	202	N	Complement component C7 OS=Homo sapiens OX=9606 GN=C7 PE=1 SV=2	C7	1	INNDFNYEFYNSTWSYVK	0.000361239	2	1.063	0.873	1.185	1.34	1.151	1.138	1.327	0.993	1.043	0.922	0.914
P10643	754	N	Complement component C7 OS=Homo sapiens OX=9606 GN=C7 PE=1 SV=2	C7	1	NYTLTGR	0.0307106	5	0.859	0.845	1.005	1.409	0.76	1.013	0.698	0.982	1.064	0.961	1.038
P54289	324	N	Voltage-dependent calcium channel subunit alpha-2/delta-1 OS=Homo sapiens OX=9606 GN=CACNA2D1 PE=1 SV=3	CACNA2D1	1	DAVNNITAK	0.117854	1	0.971	0.741	0.965	1.056	0.714	0.923	1.113	0.708	0.88	0.785	1.116
Q6YHK3	247	N	CD109 antigen OS=Homo sapiens OX=9606 GN=CD109 PE=1 SV=2	CD109	1	HLNGTITAK	0.00512242	5	0.771	0.852	0.811	0.901	0.798	1.266	0.84	1.126	1.011	0.77	1.084
Q6YHK3	337	N	CD109 antigen OS=Homo sapiens OX=9606 GN=CD109 PE=1 SV=2	CD109	1	NVSTNVFFK	0.000365188	2	0.86	0.89	0.752	1.125	0.782	1.279	0.757	1.16	0.869	0.827	1.068
P22792	74	N	Carboxypeptidase N subunit 2 OS=Homo sapiens OX=9606 GN=CPN2 PE=1 SV=3	CPN2	1	AFGSNPNLTK	0.000129525	9	0.663	0.781	0.751	0.981	0.786	0.925	0.996	0.507	1.137	1.243	1.126
Q10588	66	N	ADP-ribosyl cyclase/cyclic ADP-ribose hydrolase 2 OS=Homo sapiens OX=9606 GN=BST1 PE=1 SV=2	BST1	1	NCTAIWEAFK	0.0032818	2	0.772	0.809	0.911	0.742	0.904	0.974	1.385	0.921	0.796	0.519	1.13
Q14574	392	N	Desmocollin-3 OS=Homo sapiens OX=9606 GN=DSC3 PE=1 SV=3	DSC3	1	VNFTILK	0.040557	1	2.875	0.72	0.73	0.699	0.662	1.13	0.92	0.574	0.546	0.853	1.027
Q9NY97	219	N	N-acetyllactosaminide beta-1,3-N-acetylglucosaminyltransferase 2 OS=Homo sapiens OX=9606 GN=B3GNT2 PE=1 SV=2	B3GNT2	1	DTFFNLSLK	0.000691064	1	1.046	0.895	1.343	1.432	1.214	1.305	1.046	0.879	1.237	0.936	0.892
P03951	126	N	Coagulation factor XI OS=Homo sapiens OX=9606 GN=F11 PE=1 SV=1	F11	1	GINYNSSVAK	8.75699e-05	5	1.062	0.794	1.061	1.135	0.911	1.125	1.054	1.007	0.581	1.001	1.025
P03951	491	N	Coagulation factor XI OS=Homo sapiens OX=9606 GN=F11 PE=1 SV=1	F11	1	LETTVNYTDSQRPICLPSK	1.87856e-06	4	0.813	0.656	0.909	0.947	0.89	0.874	0.838	1.11	0.702	1.225	1.104
P03951	450	N	Coagulation factor XI OS=Homo sapiens OX=9606 GN=F11 PE=1 SV=1	F11	1	VYSGILNQSEIK	1.02926e-06	7	0.976	0.805	0.984	1.124	0.989	0.987	0.884	0.927	0.592	1.012	1.07
P13688	378	N	Carcinoembryonic antigen-related cell adhesion molecule 1 OS=Homo sapiens OX=9606 GN=CEACAM1 PE=1 SV=2	CEACAM1	1	LSQGNTTLSINPVK	0.000734976	1
P20851	64	N	C4b-binding protein beta chain OS=Homo sapiens OX=9606 GN=C4BPB PE=1 SV=1	C4BPB	1	KTLFCNASK	0.0228963	1	1.014	0.737	1.016	1.417	1.112	1.032	1.51	0.94	0.72	1.255	0.936
P20851	98	N	C4b-binding protein beta chain OS=Homo sapiens OX=9606 GN=C4BPB PE=1 SV=1	C4BPB	1	LGHCPDPVLVNGEFSSSGPVNVSDK	0.00314224	1	0.82	0.427	1.016	1.117	0.718	0.798	1.502	0.733	0.728	0.843	1.134
Q16610	444	N	Extracellular matrix protein 1 OS=Homo sapiens OX=9606 GN=ECM1 PE=1 SV=2	ECM1	1	HIPGLIHNMTAR	2.20904e-05	9	1.277	0.788	0.858	0.812	1.014	1.445	1.101	0.927	1.101	0.911	0.979
Q16610	354	N	Extracellular matrix protein 1 OS=Homo sapiens OX=9606 GN=ECM1 PE=1 SV=2	ECM1	1	QGNNHTCTWK	0.0113876	8	1.108	0.816	1.063	1.047	1.05	1.35	1.126	1.023	1.064	0.98	0.946
P43652	33	N	Afamin OS=Homo sapiens OX=9606 GN=AFM PE=1 SV=1	AFM	1	DIENFNSTQK	4.69475e-05	7	1.017	0.547	0.718	0.825	0.518	1.13	1.125	1.202	0.838	0.703	1.143
P43652	109	N	Afamin OS=Homo sapiens OX=9606 GN=AFM PE=1 SV=1	AFM	1	HNFSHCCSK	0.000467242	24	1.811	0.718	0.957	0.974	0.635	1.237	0.719	1.277	1.214	0.952	0.957
P43652	383	N	Afamin OS=Homo sapiens OX=9606 GN=AFM PE=1 SV=1	AFM	1	NCCNTENPPGCYR	0.000678656	3	1.688	1.691	1.058	1.316	2.192	1.171	6.7	3.6	2.679		0.433
P43652	402	N	Afamin OS=Homo sapiens OX=9606 GN=AFM PE=1 SV=1	AFM	1	YAEDKFNETTEK	0.000178184	6	1.308	0.665	0.765	0.78	0.614	1.037	2.17	1.018	1.008	0.507	1.012
Q96KN2	382	N	Beta-Ala-His dipeptidase OS=Homo sapiens OX=9606 GN=CNDP1 PE=1 SV=4	CNDP1	1	LVPHMNVSAVEK	0.00014388	4	1.16	1.087	0.959	0.996	0.87	0.875	1.057	1.074	1.275	1.374	0.938
P15509	195	N	Granulocyte-macrophage colony-stimulating factor receptor subunit alpha OS=Homo sapiens OX=9606 GN=CSF2RA PE=1 SV=1	CSF2RA	1	NYFLVNGTSR	0.00117297	1	0.866	0.8	0.715	0.808	0.755	1.223	0.721	1.042	1.005	1.137	1.092
Q16853	137	N	Membrane primary amine oxidase OS=Homo sapiens OX=9606 GN=AOC3 PE=1 SV=3	AOC3	1	QPQPNVSELVVGPLPHPSYMR	3.66362e-07	2	0.84	0.713	1.051	0.944	0.891	1.25	0.927	0.741	0.975	0.871	1.078
P35858	368	N	Insulin-like growth factor-binding protein complex acid labile subunit OS=Homo sapiens OX=9606 GN=IGFALS PE=1 SV=1	IGFALS	1	AGAFLGLTNVAVMNLSGNCLR	4.94431e-06	1		0.947		0.743			1.071	0.629			1.139
P01023	869	N	Alpha-2-macroglobulin OS=Homo sapiens OX=9606 GN=A2M PE=1 SV=3	A2M	1	SLGNVNFTVSAEALESQELCGTEVPSVPEHGR	1.12986e-12	6	0.955	0.84	1.051	1.077	1.192	0.904	1.01	0.998	1.222	0.919	0.985
P01023	1424	N	Alpha-2-macroglobulin OS=Homo sapiens OX=9606 GN=A2M PE=1 SV=3	A2M	1	VSNQTLSLFFTVLQDVPVR	4.06115e-05	1
Q8IZF2	944	N	Adhesion G protein-coupled receptor F5 OS=Homo sapiens OX=9606 GN=ADGRF5 PE=1 SV=3	ADGRF5	0.998	NNSPSGGETK	0.0336984	1
Q8IZF2	820	N	Adhesion G protein-coupled receptor F5 OS=Homo sapiens OX=9606 GN=ADGRF5 PE=1 SV=3	ADGRF5	1	VLQQQWTNQSSQLLHSVER	0.000200822	1
Q02985	108	N	Complement factor H-related protein 3 OS=Homo sapiens OX=9606 GN=CFHR3 PE=1 SV=2	CFHR3	1	FVQGNSTEVACHPGYGLPK	2.2658e-05	3	0.828	1.111	1.523	1.094	1.201	1.248	1.396	0.882	0.783	1.127	0.902
P02749	253	N	Beta-2-glycoprotein 1 OS=Homo sapiens OX=9606 GN=APOH PE=1 SV=3	APOH	1	LGNWSAMPSCK	3.7499e-05	17	1.265	0.736	0.982	1.045	1.265	1.441	1.175	1.014	1.214	1.015	0.905
P02749	162	N	Beta-2-glycoprotein 1 OS=Homo sapiens OX=9606 GN=APOH PE=1 SV=3	APOH	1	VYKPSAGNNSLYR	0.000180786	13	1.03	0.162	0.887	0.631	1.071	1.267	5.546	1.067	1.056	1.05	0.745
J3QLI0	102	N	Beta-2-glycoprotein 1 (Fragment) OS=Homo sapiens OX=9606 GN=APOH PE=1 SV=1	APOH	1	VYKPSAGNNSLYR	0.000180786	13	1.03	0.162	0.887	0.631	1.071	1.267	5.546	1.067	1.056	1.05	0.745
Q96IY4	73	N	Carboxypeptidase B2 OS=Homo sapiens OX=9606 GN=CPB2 PE=1 SV=2	CPB2	1	QVHFFVNASDVDNVK	0.000500548	1
Q9Y4L1	869	N	Hypoxia up-regulated protein 1 OS=Homo sapiens OX=9606 GN=HYOU1 PE=1 SV=1	HYOU1	1	NATLAEQAK	0.141269	1	1.294	1.086	0.751	1.121	0.695	1.056	0.994	0.826	1.056	0.79	1.031
Q9Y4L1	515	N	Hypoxia up-regulated protein 1 OS=Homo sapiens OX=9606 GN=HYOU1 PE=1 SV=1	HYOU1	1	VFGSQNLTTVK	0.0175504	1
Q9Y4L1	862	N	Hypoxia up-regulated protein 1 OS=Homo sapiens OX=9606 GN=HYOU1 PE=1 SV=1	HYOU1	1	VINETWAWK	0.00738126	1	1.23	1.029	0.945	1.159	1.171	1.124	1.207	0.891	0.823	0.868	0.961
P01011	106	N	Alpha-1-antichymotrypsin OS=Homo sapiens OX=9606 GN=SERPINA3 PE=1 SV=2	SERPINA3	1	FNLTETSEAEIHQSFQHLLR	3.91276e-11	5	0.716	0.653	1.454	0.987	1.159	0.705	1.107	0.97	1.161	0.789	1.028
P01011	127	N	Alpha-1-antichymotrypsin OS=Homo sapiens OX=9606 GN=SERPINA3 PE=1 SV=2	SERPINA3	1	TLNQSSDELQLSMGNAMFVK	9.18913e-06	2	0.671	0.588	0.962	0.764	1.181	0.567	1.2	0.652	0.783	0.851	1.193
P01011	271	N	Alpha-1-antichymotrypsin OS=Homo sapiens OX=9606 GN=SERPINA3 PE=1 SV=2	SERPINA3	1	YTGNASALFILPDQDK	1.01289e-08	8	0.765	0.718	0.945	0.996	1.243	0.631	1.965	0.97	1.203	0.869	0.973
P12259	1559	N	Coagulation factor V OS=Homo sapiens OX=9606 GN=F5 PE=1 SV=4	F5	1	TNINSSR	0.0552022	3	0.766	0.611	0.54	0.914	0.435	1.018	1.579	0.912	0.679	0.72	1.199
P12259	2209	N	Coagulation factor V OS=Homo sapiens OX=9606 GN=F5 PE=1 SV=4	F5	1	TWNQSIALR	0.0150329	3	0.957	0.85	0.859	0.964	0.694	1.112	1.233	0.783	0.857	0.783	1.09
P40189	83	N	Interleukin-6 receptor subunit beta OS=Homo sapiens OX=9606 GN=IL6ST PE=1 SV=2	IL6ST	1	EQYTIINR	0.00779259	2	0.937	0.802	1.878	0.941	0.891	1.081	0.779	0.816	0.901	0.768	1.019
P40189	157	N	Interleukin-6 receptor subunit beta OS=Homo sapiens OX=9606 GN=IL6ST PE=1 SV=2	IL6ST	1	ETHLETNFTLK	0.000511551	1	0.809	0.801	1.792	0.827	0.854	0.882	0.875	0.964	0.87	0.863	1.044
P40189	390	N	Interleukin-6 receptor subunit beta OS=Homo sapiens OX=9606 GN=IL6ST PE=1 SV=2	IL6ST	1	LTVNLTNDR	0.0183247	1	0.93	0.746	1.415	0.885	0.921	0.998	1.07	0.795	0.788	0.78	1.065
P40189	131	N	Interleukin-6 receptor subunit beta OS=Homo sapiens OX=9606 GN=IL6ST PE=1 SV=2	IL6ST	1	NLSCIVNEGK	0.00236035	2	1.133	0.967	1.491	1.133	0.951	1.331	0.985	1.045	1.069	1.022	0.907
P28906	194	N	Hematopoietic progenitor cell antigen CD34 OS=Homo sapiens OX=9606 GN=CD34 PE=1 SV=2	CD34	1	LTQGICLEQNK	0.00134126	3	0.876	0.766	0.766	0.814	0.778	0.878	0.779	1.006	0.938	0.769	1.174
P00748	433	N	Coagulation factor XII OS=Homo sapiens OX=9606 GN=F12 PE=1 SV=3	F12	1	NHSCEPCQTLAVR	0.00140595	1	0.624	0.464	1.379	0.696	0.731	0.386	0.92	0.79	1.316	0.458	1.255
P00748	249	N	Coagulation factor XII OS=Homo sapiens OX=9606 GN=F12 PE=1 SV=3	F12	1	NVTAEQAR	0.00650377	5	0.773	0.716	0.924	1.373	0.679	1.079	1.402	1.158	0.947	0.6	1.033
Q9H8L6	845	N	Multimerin-2 OS=Homo sapiens OX=9606 GN=MMRN2 PE=1 SV=2	MMRN2	1	FNTTYINIGSSYFPEHGYFR	0.0395594	1	0.833	0.319	0.573	0.458	0.917	1.151	0.848	1.048	0.886	0.461	1.295
Q9Y6R7	1317	N	IgGFc-binding protein OS=Homo sapiens OX=9606 GN=FCGBP PE=1 SV=3	FCGBP	1	VITVQVANFTLR	0.000413076	3	0.859	0.956	0.982	1.11	0.986	1.149	0.884	1.13	1.252	0.748	0.995
Q9Y6R7	2518	N	IgGFc-binding protein OS=Homo sapiens OX=9606 GN=FCGBP PE=1 SV=3	FCGBP	1	VITVQVANFTLR	0.000413076	3	0.859	0.956	0.982	1.11	0.986	1.149	0.884	1.13	1.252	0.748	0.995
Q9Y6R7	3719	N	IgGFc-binding protein OS=Homo sapiens OX=9606 GN=FCGBP PE=1 SV=3	FCGBP	1	VITVQVANFTLR	0.000413076	3	0.859	0.956	0.982	1.11	0.986	1.149	0.884	1.13	1.252	0.748	0.995
Q9Y6R7	5186	N	IgGFc-binding protein OS=Homo sapiens OX=9606 GN=FCGBP PE=1 SV=3	FCGBP	1	YLPVNSSLLTSDCSER	1.94085e-06	2	0.771	0.782	0.932	0.979	0.887	0.791	0.672	1.224	0.432	0.744	1.194
P02671	686	N	Fibrinogen alpha chain OS=Homo sapiens OX=9606 GN=FGA PE=1 SV=2	FGA	1	MDGSLNFNR	0.00494038	4	0.894	0.717	0.899	0.916	0.713	1.289	1.883	0.835	1.059	0.974	0.984
P19652	56	N	Alpha-1-acid glycoprotein 2 OS=Homo sapiens OX=9606 GN=ORM2 PE=1 SV=2	ORM2	1	NEEYNK	0.0462531	4	0.641	0.702	1.267	0.446	1.064	0.918	6.696	0.843	1.044	0.917	0.708
P02763	56	N	Alpha-1-acid glycoprotein 1 OS=Homo sapiens OX=9606 GN=ORM1 PE=1 SV=1	ORM1	1	NEEYNK	0.0462531	4	0.641	0.702	1.267	0.446	1.064	0.918	6.696	0.843	1.044	0.917	0.708
P19652	93	N	Alpha-1-acid glycoprotein 2 OS=Homo sapiens OX=9606 GN=ORM2 PE=1 SV=2	ORM2	1	QNQCFYNSSYLNVQR	1.02503e-09	17	0.35	0.488	0.561	0.396	0.545	0.521	0.518	0.475	0.402	0.467	1.922
P19652	88	N	Alpha-1-acid glycoprotein 2 OS=Homo sapiens OX=9606 GN=ORM2 PE=1 SV=2	ORM2	1	QNQCFYNSSYLNVQR	3.51306e-05	5	0.868	0.894	1.171	0.77	1.06	0.978	0.92	0.704	0.91	0.874	1.084
P19652	72	N	Alpha-1-acid glycoprotein 2 OS=Homo sapiens OX=9606 GN=ORM2 PE=1 SV=2	ORM2	1	SVQEIQATFFYFTPNK	4.08444e-07	11	1.039	0.69	1.093	0.598	1.094	1.023	1.851	0.877	0.89	0.889	0.996
P02763	72	N	Alpha-1-acid glycoprotein 1 OS=Homo sapiens OX=9606 GN=ORM1 PE=1 SV=1	ORM1	1	SVQEIQATFFYFTPNK	4.08444e-07	11	1.039	0.69	1.093	0.598	1.094	1.023	1.851	0.877	0.89	0.889	0.996
P00451	258	N	Coagulation factor VIII OS=Homo sapiens OX=9606 GN=F8 PE=1 SV=1	F8	1	MHTVNGYVNR	0.0644425	1
P00451	60	N	Coagulation factor VIII OS=Homo sapiens OX=9606 GN=F8 PE=1 SV=1	F8	1	SFPFNTSVVYK	0.0746314	1	1.076	0.683	1.201	0.967	1.036	0.734	1.374	0.84	0.881	0.726	1.046
Q15485	300	N	Ficolin-2 OS=Homo sapiens OX=9606 GN=FCN2 PE=1 SV=2	FCN2	1	GYNYSYK	0.0816871	1	0.935	1.051	1.449	1.375	1.174	1.237	0.261	0.241	1	0.366	1.09
P04114	3895	N	Apolipoprotein B-100 OS=Homo sapiens OX=9606 GN=APOB PE=1 SV=2	APOB	1	FEVDSPVYNATWSASLK	9.03355e-07	6	0.618	0.69	0.864	0.963	1.098	1.037	0.859	1.013	1.123	0.662	1.108
P04114	1523	N	Apolipoprotein B-100 OS=Homo sapiens OX=9606 GN=APOB PE=1 SV=2	APOB	1	FNSSYLQGTNQITGR	5.50379e-08	13	0.736	1.139	1.211	0.559	0.846	0.599	0.767	0.427	3.218	0.519	0.998
P04114	3411	N	Apolipoprotein B-100 OS=Homo sapiens OX=9606 GN=APOB PE=1 SV=2	APOB	1	FVEGSHNSTVSLTTK	2.28229e-05	9	1.267	1.049	1.111	1.367	0.922	1.739	0.578	0.973	1.194	0.705	0.924
P04114	983	N	Apolipoprotein B-100 OS=Homo sapiens OX=9606 GN=APOB PE=1 SV=2	APOB	1	QVFPGLNYCTSGAYSNASSTDSASYYPLTGDTR	6.39224e-09	4	1.129	0.931	1.275	0.975	1.895	1.811	0.344	1.391	1.812	1.054	0.808
P04114	974	N	Apolipoprotein B-100 OS=Homo sapiens OX=9606 GN=APOB PE=1 SV=2	APOB	1	QVFPGLNYCTSGAYSNASSTDSASYYPLTGDTR	0.0026891	1
P04114	3224	N	Apolipoprotein B-100 OS=Homo sapiens OX=9606 GN=APOB PE=1 SV=2	APOB	1	SYNETK	0.0507149	4	0.697	0.629	1.096	0.695	1.049	1.353	1.923	1.134	1.205	0.701	0.958
P04114	2239	N	Apolipoprotein B-100 OS=Homo sapiens OX=9606 GN=APOB PE=1 SV=2	APOB	1	TIHDLHLFIENIDFNK	1.41082e-06	4	0.774	0.895	0.985	1.027	1.595	1.193	1.178	0.827	1.752	0.651	0.926
P04114	2982	N	Apolipoprotein B-100 OS=Homo sapiens OX=9606 GN=APOB PE=1 SV=2	APOB	1	VNQNLVYESGSLNFSK	1.25632e-06	2	1.281	1.002	1.177	1.087	1.115	0.963	0.731	0.635	1.163	0.527	1.03
P04114	3465	N	Apolipoprotein B-100 OS=Homo sapiens OX=9606 GN=APOB PE=1 SV=2	APOB	1	YDFNSSMLYSTAK	2.7786e-06	6	1.329	1.045	1.117	1.291	1.028	1.446	0.739	0.817	0.978	0.659	0.961
P02461	1367	N	Collagen alpha-1(III) chain OS=Homo sapiens OX=9606 GN=COL3A1 PE=1 SV=4	COL3A1	1	ASQNITYHCK	0.00106365	2	1.009	0.633	0.72	1.154	0.959	0.996	1.023	1.114	0.711	0.733	1.094
P00533	352	N	Epidermal growth factor receptor OS=Homo sapiens OX=9606 GN=EGFR PE=1 SV=2	EGFR	1	DSLSINATNIK	8.35395e-05	2	1.073	0.839	0.813	1.1	0.921	1.314	1.067	1.206	0.934	1.11	0.967
P02675	435	N	Fibrinogen beta chain OS=Homo sapiens OX=9606 GN=FGB PE=1 SV=2	FGB	1	EDGGGWWYNR	0.0412846	4	0.711	0.664	0.812	0.994	1.51	1.311	1.42	0.862	0.75	1.113	0.987
P02675	394	N	Fibrinogen beta chain OS=Homo sapiens OX=9606 GN=FGB PE=1 SV=2	FGB	1	GTAGNALMDGASQLMGENR	1.34804e-11	31	0.864	0.707	1.091	0.916	1.053	1.19	1.625	0.748	1.093	0.824	0.99
P02675	314	N	Fibrinogen beta chain OS=Homo sapiens OX=9606 GN=FGB PE=1 SV=2	FGB	1	NYCGLPGEYWLGNDK	1.28528e-07	5	0.958	0.755	1.029	0.971	1.151	1.162	1.04	0.817	1.119	0.921	1.007
P02763	93	N	Alpha-1-acid glycoprotein 1 OS=Homo sapiens OX=9606 GN=ORM1 PE=1 SV=1	ORM1	1	QDQCIYNTTYLNVQR	6.53277e-09	10	0.837	0.484	1.34	0.462	0.734	0.81	1.242	0.576	0.755	0.747	1.224
O75636	189	N	Ficolin-3 OS=Homo sapiens OX=9606 GN=FCN3 PE=1 SV=2	FCN3	1	VELEDFNGNR	0.00269886	2	0.979	0.591	0.857	0.948	0.736	1.158	0.926	0.784	1.044	0.841	1.115
P02765	176	N	Alpha-2-HS-glycoprotein OS=Homo sapiens OX=9606 GN=AHSG PE=1 SV=2	AHSG	1	AALAAFNAQNNGSNFQLEEISR	1.00403e-10	7	0.502	0.436	0.951	0.678	0.997	0.646	0.743	0.746	0.74	0.769	1.34
P02765	156	N	Alpha-2-HS-glycoprotein OS=Homo sapiens OX=9606 GN=AHSG PE=1 SV=2	AHSG	1	KVCQDCPLLAPLNDTR	4.1786e-08	2	0.652	0.598	0.798	0.811	0.976	0.904	1.05	0.776	0.968	0.781	1.181
Q08380	551	N	Galectin-3-binding protein OS=Homo sapiens OX=9606 GN=LGALS3BP PE=1 SV=1	LGALS3BP	1	AAIPSALDTNSSK	0.00298691	9	1.324	0.784	0.823	0.9	1.079	0.639	0.869	1.103	1.193	1.377	0.992
Q08380	69	N	Galectin-3-binding protein OS=Homo sapiens OX=9606 GN=LGALS3BP PE=1 SV=1	LGALS3BP	1	ALGFENATQALGR	2.9445e-06	2	1.293	1.059	1.082	0.809	1.177	0.795	0.899	1	1.591	1.291	0.917
Q08380	398	N	Galectin-3-binding protein OS=Homo sapiens OX=9606 GN=LGALS3BP PE=1 SV=1	LGALS3BP	1	GLNLTEDTYKPR	0.00250119	3	1.363	1.128	0.966	0.698	1.185	0.735	1.172	1.02	1.665	1.399	0.892
Q07954	2620	N	Prolow-density lipoprotein receptor-related protein 1 OS=Homo sapiens OX=9606 GN=LRP1 PE=1 SV=2	LRP1	1	DGTCIGNSSR	0.0201201	1	0.855	0.745	0.758	0.982	0.737	0.895	0.793	1.078	0.648	1.025	1.156
Q07954	446	N	Prolow-density lipoprotein receptor-related protein 1 OS=Homo sapiens OX=9606 GN=LRP1 PE=1 SV=2	LRP1	1	FNSTEYQVVTR	0.00155045	4	0.901	0.797	0.993	1.146	0.966	1.122	0.83	0.937	0.833	0.873	1.058
Q07954	1763	N	Prolow-density lipoprotein receptor-related protein 1 OS=Homo sapiens OX=9606 GN=LRP1 PE=1 SV=2	LRP1	1	LYWISSGNHTINR	0.000591349	2	0.866	0.827	0.714	0.957	0.915	0.841	0.891	0.911	1.095	1.017	1.096
Q07954	3333	N	Prolow-density lipoprotein receptor-related protein 1 OS=Homo sapiens OX=9606 GN=LRP1 PE=1 SV=2	LRP1	1	TCVSNCTASQFVCK	0.000272287	1	0.459	0.538	1.034	0.834	0.74	0.675	0.647	0.413	0.64	0.871	1.401
Q07954	1511	N	Prolow-density lipoprotein receptor-related protein 1 OS=Homo sapiens OX=9606 GN=LRP1 PE=1 SV=2	LRP1	1	WTGHNVTVVQR	0.00357974	2	0.978	0.533	0.555	1.017	0.466	1.028	1.009	0.842	0.847	0.727	1.222
P17301	1074	N	Integrin alpha-2 OS=Homo sapiens OX=9606 GN=ITGA2 PE=1 SV=1	ITGA2	1	GEYFVNVTTR	0.0361896	1
P17301	1057	N	Integrin alpha-2 OS=Homo sapiens OX=9606 GN=ITGA2 PE=1 SV=1	ITGA2	1	TASCSNVTCWLK	0.0346739	1	1.07	0.586	0.661	0.939	1.045	0.599	0.961	0.714	0.748	0.568	1.237
P11279	103	N	Lysosome-associated membrane glycoprotein 1 OS=Homo sapiens OX=9606 GN=LAMP1 PE=1 SV=3	LAMP1	1	GHTLTLNFTR	0.00825657	3	1.058	0.75	0.882	1.055	0.82	0.838	0.986	0.664	0.841	0.638	1.154
P11279	261	N	Lysosome-associated membrane glycoprotein 1 OS=Homo sapiens OX=9606 GN=LAMP1 PE=1 SV=3	LAMP1	1	LLNINPNK	0.0169911	2	1.055	0.72	0.953	0.93	0.951	1.096	0.956	0.94	0.989	0.948	1.044
P33908	513	N	Mannosyl-oligosaccharide 1,2-alpha-mannosidase IA OS=Homo sapiens OX=9606 GN=MAN1A1 PE=1 SV=3	MAN1A1	1	TCHESYNR	0.10044	1	0.769	0.912	0.863	0.674	0.692	0.826	0.716	0.771	1.293	0.797	1.181
P10253	470	N	Lysosomal alpha-glucosidase OS=Homo sapiens OX=9606 GN=GAA PE=1 SV=4	GAA	1	GVFITNETGQPLIGK	0.042025	1	0.53	0.853	1.251	0.884	0.826	0.619	1.128	0.736	1.033	0.682	1.153
P04180	296	N	Phosphatidylcholine-sterol acyltransferase OS=Homo sapiens OX=9606 GN=LCAT PE=1 SV=1	LCAT	1	MAWPEDHVFISTPSFNYTGR	0.00611593	2	0.641	0.662	0.781	1.169	0.614	0.691	0.607	0.665	0.583	0.71	1.354
Q16609	101	N	Putative apolipoprotein(a)-like protein 2 OS=Homo sapiens OX=9606 GN=LPAL2 PE=5 SV=1	LPAL2	1	WEYCNLTR	0.00517833	6	0.454	0.279	0.319	1.607	6.894	2.436	3.459	0.368	0.901	1.482	0.573
P02679	78	N	Fibrinogen gamma chain OS=Homo sapiens OX=9606 GN=FGG PE=1 SV=3	FGG	1	DLQSLEDILHQVENK	1.12515e-08	17	1.073	0.727	1.61	0.679	0.913	0.904	1.425	0.906	1.153	0.976	0.968
P56199	460	N	Integrin alpha-1 OS=Homo sapiens OX=9606 GN=ITGA1 PE=1 SV=2	ITGA1	1	YNHTGQVIIYR	0.0130142	1	0.951	0.8	0.71	0.973	0.784	0.769	0.824	0.765	0.81	0.514	1.236
P04196	344	N	Histidine-rich glycoprotein OS=Homo sapiens OX=9606 GN=HRG PE=1 SV=1	HRG	0.999	HSHNNNSSDLHPHK	3.94923e-06	13	0.204	0.724	0.749	0.288	1.019	2.406	0.689	1.438	2.163	1.863	0.877
P04196	125	N	Histidine-rich glycoprotein OS=Homo sapiens OX=9606 GN=HRG PE=1 SV=1	HRG	1	VIDFNCTTSSVSSALANTK	2.21829e-09	13	0.909	0.636	0.912	1.254	1	1.05	0.954	0.662	0.938	0.713	1.097
O00533	87	N	Neural cell adhesion molecule L1-like protein OS=Homo sapiens OX=9606 GN=CHL1 PE=1 SV=4	CHL1	1	IIPSNNSGTFR	0.0470804	2	0.78	0.874	0.987	1.152	0.856	1.13	0.824	0.882	0.927	0.937	1.063
P01871	209	N	Immunoglobulin heavy constant mu OS=Homo sapiens OX=9606 GN=IGHM PE=1 SV=4	IGHM	1	GLTFQQNASSMCVPDQDTAIR	2.34713e-11	16	0.893	0.435	0.546	1.142	0.485	0.413	1.836	0.999	0.696	1.087	1.154
P01871	46	N	Immunoglobulin heavy constant mu OS=Homo sapiens OX=9606 GN=IGHM PE=1 SV=4	IGHM	1	NNSDISSTR	0.0158106	8	0.497	0.392	0.571	0.956	0.271	0.544	1.332	0.468	0.476	0.498	1.57
P01871	440	N	Immunoglobulin heavy constant mu OS=Homo sapiens OX=9606 GN=IGHM PE=1 SV=4	IGHM	1	STGKPTLYNVSLVMSDTAGTCY	2.60038e-05	5	0.8	0.711	0.584	0.999	0.718	0.627	0.877	0.827	0.592	0.801	1.289
P13473	356	N	Lysosome-associated membrane glycoprotein 2 OS=Homo sapiens OX=9606 GN=LAMP2 PE=1 SV=2	LAMP2	1	VQPFNVTQGK	0.000666469	5	1.108	0.825	0.796	1.118	0.786	0.95	0.859	1.392	0.824	0.95	1.037
P55083	87	N	Microfibril-associated glycoprotein 4 OS=Homo sapiens OX=9606 GN=MFAP4 PE=1 SV=2	MFAP4	1	FNGSVSFFR	0.0469138	2	0.966	0.984	0.829	1.171	1.052	0.954	0.827	0.951	1.013	1.08	1.016
P02751	528	N	Fibronectin OS=Homo sapiens OX=9606 GN=FN1 PE=1 SV=5	FN1	1	DQCIVDDITYNVNDTFHK	1.09811e-09	4	1.724	1.21	1.552	0.852	1.402	0.941	0.917	1.212	2.01	1.001	0.796
P02751	542	N	Fibronectin OS=Homo sapiens OX=9606 GN=FN1 PE=1 SV=5	FN1	1	HEEGHMLNCTCFGQGR	1.78748e-07	7	1.322	0.786	0.995	0.83	0.96	1.12	0.892	0.902	1.151	0.932	1.01
P02751	1007	N	Fibronectin OS=Homo sapiens OX=9606 GN=FN1 PE=1 SV=5	FN1	1	LDAPTNLQFVNETDSTVLVR	3.80865e-06	3	0.751	0.585	0.926	0.78	0.986	0.921	0.991	0.49	0.856	0.526	1.248
P32004	479	N	Neural cell adhesion molecule L1 OS=Homo sapiens OX=9606 GN=L1CAM PE=1 SV=2	L1CAM	1	FFPYANGTLGIR	0.0369717	1	0.768	0.738	0.798	1.034	0.834	1.364	0.626	0.941	0.749	0.614	1.162
P32004	849	N	Neural cell adhesion molecule L1 OS=Homo sapiens OX=9606 GN=L1CAM PE=1 SV=2	L1CAM	1	GYNVTYWR	0.040557	1	0.858	0.921	0.662	1.043	0.85	1.476	0.59	1.083	0.901	0.653	1.096
Q9UGM5	37	N	Fetuin-B OS=Homo sapiens OX=9606 GN=FETUB PE=1 SV=2	FETUB	1	GCNDSDVLAVAGFALR	6.69689e-05	3	1.507	0.998	1.42	1.01	1.14	0.877	0.818	1.253	1.296	1.208	0.878
Q9UGM5	136	N	Fetuin-B OS=Homo sapiens OX=9606 GN=FETUB PE=1 SV=2	FETUB	1	VLYLAAYNCTLRPVSK	8.60877e-06	2	0.978	0.992	1.124	1.198	1.012	0.97	0.583	1.172	0.874	1.119	0.998
P01857	180	N	Immunoglobulin heavy constant gamma 1 OS=Homo sapiens OX=9606 GN=IGHG1 PE=1 SV=1	IGHG1	1	EEQYNSTYR	0.000554006	168	0.939	0.873	1.091	1.057	1.019	1.267	5.386	0.898	0.978	0.813	0.718
P19827	285	N	Inter-alpha-trypsin inhibitor heavy chain H1 OS=Homo sapiens OX=9606 GN=ITIH1 PE=1 SV=3	ITIH1	1	DKICDLLVANNHFAHFFAPQNLTNMNK	0.000127199	1
Q6UWI2	80	N	Prostate androgen-regulated mucin-like protein 1 OS=Homo sapiens OX=9606 GN=PARM1 PE=1 SV=1	PARM1	1	NISIESR	0.0280844	1	0.933	0.947	0.816	0.997	0.843	1.132	0.721	0.954	0.762	0.691	1.123
Q9UM47	1179	N	Neurogenic locus notch homolog protein 3 OS=Homo sapiens OX=9606 GN=NOTCH3 PE=1 SV=2	NOTCH3	1	CLHNGTCVDLVGGFR	0.000825343	2	0.957	0.608	0.664	0.496	0.777	1.505	0.619	0.86	0.593	0.588	1.269
Q9UM47	1438	N	Neurogenic locus notch homolog protein 3 OS=Homo sapiens OX=9606 GN=NOTCH3 PE=1 SV=2	NOTCH3	1	LFNNSR	0.10864	1	0.718	0.622	0.699	0.991	0.723	1.126	0.619	0.776	0.622	0.737	1.274
P01854	275	N	Immunoglobulin heavy constant epsilon OS=Homo sapiens OX=9606 GN=IGHE PE=1 SV=1	IGHE	1	NGTLTVTSTLPVGTR	0.0242487	1	0.441	0.159	0.217	0.23	0.396	0.319	0.53	0.275	0.272	0.45	2.565
P02790	453	N	Hemopexin OS=Homo sapiens OX=9606 GN=HPX PE=1 SV=2	HPX	1	ALPQPQNVTSLLGCTH	5.93906e-08	29	1.017	0.747	1.136	0.697	0.891	1.466	0.72	0.905	1.007	1.294	1.011
P02790	64	N	Hemopexin OS=Homo sapiens OX=9606 GN=HPX PE=1 SV=2	HPX	1	CSDGWSFDATTLDDNGTMLFFK	1.37193e-07	4	1.419	0.715	1.73	0.949	1.706	0.959	1.186	0.835	1.131	0.857	0.881
P02790	240	N	Hemopexin OS=Homo sapiens OX=9606 GN=HPX PE=1 SV=2	HPX	1	NGTGHGNSTHHGPEYMR	4.06542e-06	8	0.64	0.807	1.081	0.422	0.912	1.509	0.723	1.083	1.725	1.266	0.985
P02790	246	N	Hemopexin OS=Homo sapiens OX=9606 GN=HPX PE=1 SV=2	HPX	1	NGTGHGNSTHHGPEYMR	4.06542e-06	8	0.64	0.807	1.081	0.422	0.912	1.509	0.723	1.083	1.725	1.266	0.985
P02790	187	N	Hemopexin OS=Homo sapiens OX=9606 GN=HPX PE=1 SV=2	HPX	1	SWPAVGNCSSAIR	1.36906e-05	83	1.02	0.791	1.044	0.574	0.905	1.296	0.891	0.837	0.874	1.097	1.065
P48740	178	N	Mannan-binding lectin serine protease 1 OS=Homo sapiens OX=9606 GN=MASP1 PE=1 SV=3	MASP1	1	FGYILHTDNR	6.99459e-05	12	1.255	0.704	1.007	1.124	0.998	0.931	0.843	0.702	0.768	0.88	1.077
P48740	385	N	Mannan-binding lectin serine protease 1 OS=Homo sapiens OX=9606 GN=MASP1 PE=1 SV=3	MASP1	1	NNLTTYK	0.012553	4	1.637	0.786	1.013	1.081	0.983	1.014	1.117	0.998	0.99	1.096	0.939
Q9Y5Y7	53	N	Lymphatic vessel endothelial hyaluronic acid receptor 1 OS=Homo sapiens OX=9606 GN=LYVE1 PE=1 SV=2	LYVE1	1	ANQQLNFTEAK	0.000267397	3	1.554	1.209	1.34	1.647	0.868	1.58	0.538	0.841	0.84	0.66	0.911
P43121	418	N	Cell surface glycoprotein MUC18 OS=Homo sapiens OX=9606 GN=MCAM PE=1 SV=2	MCAM	1	CVASVPSIPGLNR	0.00587736	2	0.8	0.737	0.793	1.119	0.794	1.012	0.909	0.847	0.769	0.81	1.147
P05154	262	N	Plasma serine protease inhibitor OS=Homo sapiens OX=9606 GN=SERPINA5 PE=1 SV=3	SERPINA5	1	VVGVPYQGNATALFILPSEGK	1.93382e-06	2	1.213	0.586	0.293	0.977	1.351	0.917	0.587	1.234	1.251	1.104	1.046
Q15063	599	N	Periostin OS=Homo sapiens OX=9606 GN=POSTN PE=1 SV=2	POSTN	1	EVNDTLLVNELK	0.00355392	1	1.036	0.739	0.783	0.879	0.969	1.269	0.853	1.219	1.142	1.079	1.003
P29622	157	N	Kallistatin OS=Homo sapiens OX=9606 GN=SERPINA4 PE=1 SV=3	SERPINA4	1	FLNDTMAVYEAK	0.00424371	4	1.167	0.873	0.96	0.933	1.598	0.952	0.849	1.031	0.681	1.033	0.993
P29622	108	N	Kallistatin OS=Homo sapiens OX=9606 GN=SERPINA4 PE=1 SV=3	SERPINA4	1	SQILEGLGFNLTELSESDVHR	1.91986e-06	3	0.819	0.969		0.947	1.712	0.626	0.354		1.126	0.651	1.097
P05546	188	N	Heparin cofactor 2 OS=Homo sapiens OX=9606 GN=SERPIND1 PE=1 SV=3	SERPIND1	1	DFVNASSK	0.00560735	8	0.6	0.421	0.999	0.707	0.684	1.01	1.328	1.051	0.911	0.721	1.166
P05546	49	N	Heparin cofactor 2 OS=Homo sapiens OX=9606 GN=SERPIND1 PE=1 SV=3	SERPIND1	1	NLSMPLLPADFHK	2.09215e-05	12	0.9	0.541	1.09	0.87	0.874	0.823	0.966	0.837	1.015	0.656	1.149
Q9ULI3	279	N	Protein HEG homolog 1 OS=Homo sapiens OX=9606 GN=HEG1 PE=1 SV=3	HEG1	1	NSSGPDLSWLHFYR	0.000246011	3	1.08	0.709	1.093	0.853	1.058	0.904	1.057	0.966	0.927	0.731	1.06
P06865	157	N	Beta-hexosaminidase subunit alpha OS=Homo sapiens OX=9606 GN=HEXA PE=1 SV=2	HEXA	1	SAEGTFFINK	0.16717	2	1.308	0.487	0.492	0.725	1.129	1.311	1.062	0.971	0.903	0.99	1.06
P07996	1067	N	Thrombospondin-1 OS=Homo sapiens OX=9606 GN=THBS1 PE=1 SV=2	THBS1	1	VVNSTTGPGEHLR	0.000278272	4	0.706	0.635	2.265	0.643	0.997	0.777	0.963	0.775	0.857	0.846	1.051
P00734	121	N	Prothrombin OS=Homo sapiens OX=9606 GN=F2 PE=1 SV=2	F2	1	GHVNITR	0.00954062	9	0.968	0.655	0.708	0.829	0.845	1.028	1.001	0.776	0.889	0.85	1.152
P00734	416	N	Prothrombin OS=Homo sapiens OX=9606 GN=F2 PE=1 SV=2	F2	1	NFTENDLLVR	0.000333555	5	0.765	0.711	0.689	1.007	0.767	0.882	1.076	0.946	0.852	0.863	1.151
P00734	143	N	Prothrombin OS=Homo sapiens OX=9606 GN=F2 PE=1 SV=2	F2	1	SRYPHKPEINSTTHPGADLQENFCR	0.0780839	1
P00734	155	N	Prothrombin OS=Homo sapiens OX=9606 GN=F2 PE=1 SV=2	F2	1	YPHKPEINSTTHPGADLQENFCR	0.0298449	2			0.547	0.869	0.436	0.39	0.533	0.425		0.534	1.69
O95497	353	N	Pantetheinase OS=Homo sapiens OX=9606 GN=VNN1 PE=1 SV=2	VNN1	1	LTGVAGNYTVCQK	0.0730873	1	0.433	0.503	0.665	1.479	0.757	1.552	0.89	0.469	0.813	0.856	1.168
O95497	283	N	Pantetheinase OS=Homo sapiens OX=9606 GN=VNN1 PE=1 SV=2	VNN1	1	MTGSGIYAPNSSR	0.0196909	1	0.585	0.332	0.439	0.751	0.589	0.94	0.881	0.74	0.839	0.974	1.363
P25311	112	N	Zinc-alpha-2-glycoprotein OS=Homo sapiens OX=9606 GN=AZGP1 PE=1 SV=2	AZGP1	1	DIVEYYNDSNGSHVLQGR	5.135e-11	16	1.041	0.87	1.173	1.115	1.503	1.354	0.903	1.126	1.322	0.842	0.898
P25311	109	N	Zinc-alpha-2-glycoprotein OS=Homo sapiens OX=9606 GN=AZGP1 PE=1 SV=2	AZGP1	1	DIVEYYNDSNGSHVLQGR	6.65224e-09	9	0.787	0.655	0.686	0.692	0.892	0.772	1.386	0.883	0.951	0.77	1.161
P25311	128	N	Zinc-alpha-2-glycoprotein OS=Homo sapiens OX=9606 GN=AZGP1 PE=1 SV=2	AZGP1	1	FGCEIENNR	0.0032818	3	0.616	0.475	0.536	0.915	0.732	0.995	1.269	0.925	0.524	0.627	1.277
P04004	169	N	Vitronectin OS=Homo sapiens OX=9606 GN=VTN PE=1 SV=1	VTN	1	NGSLFAFR	0.0141395	10	1.182	0.833	1.02	0.836	0.857	0.957	1.063	1.258	1.111	1.095	0.981
P04004	242	N	Vitronectin OS=Homo sapiens OX=9606 GN=VTN PE=1 SV=1	VTN	1	NISDGFDGIPDNVDAALALPAHSYSGR	0.000185431	1	0.576	0.49	0.727	0.797	0.749	0.465	0.802		0.968	0.944	1.33
P04004	86	N	Vitronectin OS=Homo sapiens OX=9606 GN=VTN PE=1 SV=1	VTN	0.998	NNATVHEQVGGPSLTSDLQAQSK	4.63944e-11	8	0.856	0.771	0.95	0.88	0.921	1.049	1.379	1.085	1.235	1.11	0.979
Q16620	95	N	BDNF/NT-3 growth factors receptor OS=Homo sapiens OX=9606 GN=NTRK2 PE=1 SV=1	NTRK2	1	NLTIVDSGLK	5.52646e-05	3	0.93	0.892	0.872	1.049	0.932	1.062	0.954	0.932	0.884	0.829	1.064
Q16620	121	N	BDNF/NT-3 growth factors receptor OS=Homo sapiens OX=9606 GN=NTRK2 PE=1 SV=1	NTRK2	1	NSNLQHINFTR	0.00174738	2	1.002	1.112	0.948	1.228	1.329	1.397	1.076	0.849	0.823	1.154	0.923
P55058	64	N	Phospholipid transfer protein OS=Homo sapiens OX=9606 GN=PLTP PE=1 SV=1	PLTP	1	EGHFYYNISEVK	0.00139075	4	1.037	0.785	1.199	1.268	1.065	1.403	0.827	1.064	1.162	0.891	0.94
P55058	245	N	Phospholipid transfer protein OS=Homo sapiens OX=9606 GN=PLTP PE=1 SV=1	PLTP	1	NWSLPNR	0.0786282	6	0.994	0.841	0.783	1.41	1.092	1.153	0.92	1.079	0.733	1.039	0.996
P55058	143	N	Phospholipid transfer protein OS=Homo sapiens OX=9606 GN=PLTP PE=1 SV=1	PLTP	1	VSNVSCQASVSR	0.000148113	3	0.99	0.888	0.632	1.205	0.713	0.921	0.806	0.848	0.74	0.845	1.147
P51884	127	N	Lumican OS=Homo sapiens OX=9606 GN=LUM PE=1 SV=2	LUM	0.998	LHINHNNLTESVGPLPK	4.2352e-07	4	0.928	0.762	0.825	2.646	0.795	1.465	0.874	0.891	0.867	0.902	0.92
P80188	85	N	Neutrophil gelatinase-associated lipocalin OS=Homo sapiens OX=9606 GN=LCN2 PE=1 SV=2	LCN2	1	SYNVTSVLFR	0.000203017	3	0.777	0.823	0.879	0.856	1.185	1.219	1.113	0.944	0.916	0.968	1.03
P04275	2357	N	von Willebrand factor OS=Homo sapiens OX=9606 GN=VWF PE=1 SV=4	VWF	1	GLQPTLTNPGECRPNFTCACR	0.00102579	2	1.151	0.472	0.902	0.501	0.871	1.019	1.06	0.497	0.746	0.725	1.23
P04275	666	N	von Willebrand factor OS=Homo sapiens OX=9606 GN=VWF PE=1 SV=4	VWF	1	GQVYLQCGTPCNLTCR	0.0126439	1	0.865	0.506	0.583	0.89	0.556	0.781	0.904	0.468	0.877	0.67	1.358
K7EKL8	124	N	Intercellular adhesion molecule 1 (Fragment) OS=Homo sapiens OX=9606 GN=ICAM1 PE=1 SV=1	ICAM1	1	ANLTVVLLR	0.0791762	1	1.054	0.876	1.171	1.053	1.192	0.829	1.138	0.727	1.106	1.111	0.977
H7C543	122	N	Activated leukocyte cell adhesion molecule (Fragment) OS=Homo sapiens OX=9606 GN=ALCAM PE=1 SV=1	ALCAM	1	NATVVWMK	0.0145532	1	0.927	0.767	0.94	1.247	0.917	1.181	0.861	1.106	0.864	0.88	1.029
A0A494C0U4	105	N	Protein-tyrosine-phosphatase OS=Homo sapiens OX=9606 GN=PTPRZ1 PE=1 SV=1	PTPRZ1	1	TVEINLTNDYR	0.0123732	1	0.71	0.434	0.906	0.983	0.585	0.987	0.592	0.612	1.01	0.642	1.3
G3V0E5	170	N	Transferrin receptor protein 1 OS=Homo sapiens OX=9606 GN=TFRC PE=1 SV=1	TFRC	1	DFEDLYTPVNGSIVIVR	0.00109891	2	1.183	1.181	1.468	1.467	1.016	0.956	1.049	0.435	0.854	0.958	0.951
G3V0E5	646	N	Transferrin receptor protein 1 OS=Homo sapiens OX=9606 GN=TFRC PE=1 SV=1	TFRC	1	QNNGAFNETLFR	0.000681119	2	0.667	0.653	0.809	0.796	0.92	0.984	1.028	0.815	1.405	0.717	1.123
C9J131	28	N	Prolyl endopeptidase FAP (Fragment) OS=Homo sapiens OX=9606 GN=FAP PE=1 SV=1	FAP	1	DILNGTFSYK	2.42733e-05	3	1.238	1.032	0.873	1.059	0.924	1.321	1.037	1.046	0.929	1.145	0.948
C9J131	78	N	Prolyl endopeptidase FAP (Fragment) OS=Homo sapiens OX=9606 GN=FAP PE=1 SV=1	FAP	1	SVNASNYGLSPDR	0.00180529	1	1	1.09	0.859	0.664	0.701	0.987	0.739	1.18	1.392	0.923	1.044
J3QLI0	193	N	Beta-2-glycoprotein 1 (Fragment) OS=Homo sapiens OX=9606 GN=APOH PE=1 SV=1	APOH	1	LGNWSAMPSC	0.0341827	1	0.597	1.128	0.757	0.967	1.173	0.904	0.845	0.764	0.827	0.722	1.136
A0A0A0MSA9	120	N	Poliovirus receptor OS=Homo sapiens OX=9606 GN=PVR PE=1 SV=1	PVR	1	VEDEGNYTCLFVTFPQGSR	0.0380403	1	0.654	0.585	0.946	0.958	0.662	0.997	0.969	1.064	0.898	0.718	1.164
Q14126	462	N	Desmoglein-2 OS=Homo sapiens OX=9606 GN=DSG2 PE=1 SV=2	DSG2	1	YVQNGTYTVK	0.133476	3	0.908	0.905	0.883	0.925	0.923	1.51	1.116	1.057	1.041	0.71	1.002

## Sheet: Exp.4
Protein accession	Position	Amino acid	Protein description	Gene name	Localization probability	Modified sequence	PEP	PSMs	LA24	LA17	LA18	LA19	LA25	NL16	NL17	NL18	NL19	NL20	MIX
G3V350	96	N	Corticosteroid-binding globulin OS=Homo sapiens OX=9606 GN=SERPINA6 PE=1 SV=1	SERPINA6	1	AQLLQGLGFNLTER	2.98051e-07	10	0.762	1.247	1.007	1.041	1.191	1.031	0.999	0.782	1.066	0.906	0.997
G3V2W1	220	N	Protein Z-dependent protease inhibitor OS=Homo sapiens OX=9606 GN=SERPINA10 PE=1 SV=1	SERPINA10	1	ETFFNLSK	0.00806925	3	0.563	1.156	0.956	0.776	0.926	0.899	1.233	0.741	0.999	0.994	1.074
G3V2W1	335	N	Protein Z-dependent protease inhibitor OS=Homo sapiens OX=9606 GN=SERPINA10 PE=1 SV=1	SERPINA10	1	LPYQGNATMLVVLMEK	0.000619644	2	0.688	1.023	0.705	0.591	1.115	0.959	1.21		1.168		1.064
B4E1Z4	468	N	C3/C5 convertase OS=Homo sapiens OX=9606 PE=1 SV=1	--	1	QSVPAHFVALNGSK	2.9216e-06	13	0.904	1.178	1.195	1.065	1	1.096	1.155	1.029	1.387	1.254	0.897
E7ETN3	392	N	C3/C5 convertase OS=Homo sapiens OX=9606 PE=1 SV=1	--	1	QSVPAHFVALNGSK	2.9216e-06	13	0.904	1.178	1.195	1.065	1	1.096	1.155	1.029	1.387	1.254	0.897
B4E1Z4	624	N	C3/C5 convertase OS=Homo sapiens OX=9606 PE=1 SV=1	--	1	SPYYNVSDEISFHCYDGYTLR	5.91733e-11	1	1.079	1.13	0.95	1.153	1.148	0.954	0.911	1.063	1.041	1.161	0.949
E7ETN3	473	N	C3/C5 convertase OS=Homo sapiens OX=9606 PE=1 SV=1	--	1	SPYYNVSDEISFHCYDGYTLR	5.91733e-11	1	1.079	1.13	0.95	1.153	1.148	0.954	0.911	1.063	1.041	1.161	0.949
B4E1Z4	498	N	C3/C5 convertase OS=Homo sapiens OX=9606 PE=1 SV=1	--	1	TMFPNLTDVR	0.00468782	5	0.779	1.092	0.923	0.8	0.847	0.993	1.214	0.777	1.086	1.224	1.025
E7ETN3	422	N	C3/C5 convertase OS=Homo sapiens OX=9606 PE=1 SV=1	--	1	TMFPNLTDVR	0.00468782	5	0.779	1.092	0.923	0.8	0.847	0.993	1.214	0.777	1.086	1.224	1.025
H0YNC5	138	N	Mammalian disintegrin-metalloprotease (Fragment) OS=Homo sapiens OX=9606 GN=ADAM10 PE=1 SV=1	ADAM10	1	NISQVLEK	0.0756509	1	0.465	0.913	0.856	0.946	0.9	0.841	1.25	0.825	1.153	1.173	1.066
A0A4W9A917	227	N	Immunoglobulin heavy constant gamma 3 (Fragment) OS=Homo sapiens OX=9606 GN=IGHG3 PE=1 SV=1	IGHG3	1	EEQYNSTFR	0.00168132	37	0.635	0.651	1.022	1.573	0.784	2.419	1.091	1.279	0.193	0.107	1.023
A0A024R6I7	271	N	Alpha-1-antitrypsin OS=Homo sapiens OX=9606 GN=SERPINA1 PE=1 SV=1	SERPINA1	1	YLGNATAIFFLPDEGK	5.95428e-07	7	0.909	1.012	1.432	0.658	0.98	0.987	1.365	0.779	0.729	0.967	1.017
B4DPQ0	528	N	Complement subcomponent C1r OS=Homo sapiens OX=9606 GN=C1R PE=1 SV=1	C1R	1	EHEAQSNASLDVFLGHTNVEELMK	8.642e-06	1	1.325	0.816	0.804	1.041	0.862	0.866	0.993	0.723	2.13	0.676	0.979
E9PFZ2	358	N	Ceruloplasmin OS=Homo sapiens OX=9606 GN=CP PE=1 SV=1	CP	1	AGLQAFFQVQECNK	1.26033e-07	6	1.159	1.043	1.219	0.916	1.015	1.263	1.005	0.781	0.954	0.915	0.976
E9PFZ2	138	N	Ceruloplasmin OS=Homo sapiens OX=9606 GN=CP PE=1 SV=1	CP	1	EHEGAIYPDNTTDFQR	0.00013437	4	0.572	1.171	0.837	0.872	1.112	1.115	1.04	0.908	0.989	0.871	1.049
E9PFZ2	691	N	Ceruloplasmin OS=Homo sapiens OX=9606 GN=CP PE=1 SV=1	CP	1	ELHHLQEQNVSNAFLDK	5.07864e-08	10	0.726	0.97	0.864	0.869	0.821	1.113	1.121	0.805	1.048	0.839	1.081
E9PFZ2	397	N	Ceruloplasmin OS=Homo sapiens OX=9606 GN=CP PE=1 SV=1	CP	1	ENLTAPGSDSAVFFEQGTTR	3.24164e-10	7	1.279	1.644	1.852	1.272	1.146	1.53	2.181	0.997	2.116	0.902	0.691
Q5T7F0	522	N	Neuropilin OS=Homo sapiens OX=9606 GN=NRP1 PE=1 SV=1	NRP1	0.998	IGYSNNGSDWK	0.0368841	2	0.713	1.07	1.116	0.997	1.042	0.849	1.024	0.897	1.573	0.815	0.991
Q5T7F0	150	N	Neuropilin OS=Homo sapiens OX=9606 GN=NRP1 PE=1 SV=1	NRP1	1	RGPECSQNYTTPSGVIK	5.33684e-06	3	0.66	0.791	0.988	0.654	0.915	0.763	0.927	0.776	0.956	0.715	1.203
A0A669KBE7	513	N	ADAMTS-like protein 4 OS=Homo sapiens OX=9606 GN=ADAMTSL4 PE=1 SV=1	ADAMTSL4	1	LVSGNLTDR	0.136114	3	0.64	1.14	1.114	0.895	1.104	1.199	1.273	0.798	0.981	0.887	0.997
Q5SQ11	78	N	Glutathione-independent PGD synthase (Fragment) OS=Homo sapiens OX=9606 GN=PTGDS PE=1 SV=1	PTGDS	1	SVVAPATDGGLNLTSTFLR	7.34067e-08	9	0.694	0.946	1.036	0.887	0.956	0.783	0.91	0.845	0.972	0.783	1.121
A0A7I2V348	212	N	Integrin beta OS=Homo sapiens OX=9606 GN=ITGB1 PE=1 SV=1	ITGB1	0.996	NPCTSEQNCTSPFSYK	0.0954877	1	1.028	1.519	1.196	1.595	0.716	1.126	1.208	0.732	1.586	1.058	0.862
A0A286YEY4	176	N	Immunoglobulin heavy constant gamma 2 (Fragment) OS=Homo sapiens OX=9606 GN=IGHG2 PE=1 SV=1	IGHG2	1	EEQFNSTFR	0.000769707	175	0.081	1.154	0.874	1.054	0.807	1.154	1.161	0.99	0.892	0.868	1.096
X6RLJ0	146	N	Complement C1q subcomponent subunit A (Fragment) OS=Homo sapiens OX=9606 GN=C1QA PE=1 SV=7	C1QA	1	NPPMGGNVVIFDTVITNQEEPYQNHSGR	2.58984e-11	1	0.389	0.997		0.959	0.57	0.766	1.038	0.769	0.792	0.708	1.252
D6RHJ6	87	N	Immunoglobulin J chain (Fragment) OS=Homo sapiens OX=9606 GN=JCHAIN PE=1 SV=1	JCHAIN	1	ENISDPTSPLR	0.00357232	7	0.728	0.975	2.218	0.732	1.175	1.045	0.73	0.788	0.428	0.697	1.046
A0A3B3IT11	8	N	Basement membrane-specific heparan sulfate proteoglycan core protein (Fragment) OS=Homo sapiens OX=9606 GN=HSPG2 PE=1 SV=1	HSPG2	1	ALVNFTR	0.158897	1
P05543	165	N	Thyroxine-binding globulin OS=Homo sapiens OX=9606 GN=SERPINA7 PE=1 SV=2	SERPINA7	1	TLYETEVFSTDFSNISAAK	2.71027e-10	3	0.924	1.05	0.879	0.893	1.28	0.799	1.357	0.894	0.63	1.395	0.991
P05543	36	N	Thyroxine-binding globulin OS=Homo sapiens OX=9606 GN=SERPINA7 PE=1 SV=2	SERPINA7	1	VTACHSSQPNATLYK	3.94462e-05	4	0.722	1.008	0.979	0.935	0.839	0.758	1.055	0.92	0.788	0.872	1.114
O00391	130	N	Sulfhydryl oxidase 1 OS=Homo sapiens OX=9606 GN=QSOX1 PE=1 SV=3	QSOX1	1	NGSGAVFPVAGADVQTLR	0.000325509	1	0.391	0.615	0.692	0.817	0.842	0.603	0.8	0.732	0.768	0.557	1.407
P27169	253	N	Serum paraoxonase/arylesterase 1 OS=Homo sapiens OX=9606 GN=PON1 PE=1 SV=3	PON1	1	HANWTLTPLK	0.000456125	28	0.709	1.029	1.166	0.678	1.026	1.321	0.745	0.503	0.91	0.878	1.104
P27169	324	N	Serum paraoxonase/arylesterase 1 OS=Homo sapiens OX=9606 GN=PON1 PE=1 SV=3	PON1	1	VTQVYAENGTVLQGSTVASVYK	1.63165e-07	5	0.734	0.858	0.973	0.622	0.944	0.944	0.741	0.404	0.786	0.718	1.261
Q6EMK4	117	N	Vasorin OS=Homo sapiens OX=9606 GN=VASN PE=1 SV=1	VASN	1	LHEITNETFR	0.000914264	8	0.535	0.946	0.951	0.815	0.715	0.807	1.449	0.768	1.334	1.548	1.012
Q6EMK4	500	N	Vasorin OS=Homo sapiens OX=9606 GN=VASN PE=1 SV=1	VASN	1	NLSGPDK	0.170994	2	0.488	0.825	1.251	0.871	0.935	0.793	1.043	1.012	1.185	0.828	1.075
Q96PD5	485	N	N-acetylmuramoyl-L-alanine amidase OS=Homo sapiens OX=9606 GN=PGLYRP2 PE=1 SV=1	PGLYRP2	1	GFGVAIVGNYTAALPTEAALR	4.47431e-07	2	0.603	0.564	0.596	0.656	0.647	0.67	0.857	0.6	1.684	0.757	1.274
Q96PD5	367	N	N-acetylmuramoyl-L-alanine amidase OS=Homo sapiens OX=9606 GN=PGLYRP2 PE=1 SV=1	PGLYRP2	1	LEPVHLQLQCMSQEQLAQVAANATK	2.32936e-05	1
P02787	432	N	Serotransferrin OS=Homo sapiens OX=9606 GN=TF PE=1 SV=3	TF	1	CGLVPVLAENYNK	2.6531e-06	47	0.513	1.216	0.896	0.94	1.174	0.63	0.871	0.821	1.125	0.767	1.105
P02787	630	N	Serotransferrin OS=Homo sapiens OX=9606 GN=TF PE=1 SV=3	TF	1	QQQHLFGSNVTDCSGNFCLFR	6.74441e-11	19	0.572	1.169	0.979	0.853	1.183	0.686	1.024	0.793	0.879	0.933	1.092
P02787	637	N	Serotransferrin OS=Homo sapiens OX=9606 GN=TF PE=1 SV=3	TF	1	QQQHLFGSNVTDCSGNFCLFR	8.18994e-09	4	0.706	1.037	0.956	0.981	1.215	0.571	1.275	0.873	1.011	1.015	1.034
Q96BZ4	281	N	5'-3' exonuclease PLD4 OS=Homo sapiens OX=9606 GN=PLD4 PE=2 SV=2	PLD4	1	TWPQNFSSHFNR	0.0195482	1
P01880	367	N	Immunoglobulin heavy constant delta OS=Homo sapiens OX=9606 GN=IGHD PE=1 SV=3	IGHD	1	TLLNASR	0.134358	6		0.437	1.22	1.901	1.276	2.015	0.753	1.076	1.063	0.533	0.887
P05106	680	N	Integrin beta-3 OS=Homo sapiens OX=9606 GN=ITGB3 PE=1 SV=2	ITGB3	1	DAVNCTYK	0.138339	1	0.519	0.516	0.458	0.683	0.586	1.052	1.901	1.459	1.456	1.228	1.013
P05106	125	N	Integrin beta-3 OS=Homo sapiens OX=9606 GN=ITGB3 PE=1 SV=2	ITGB3	1	NFSIQVR	0.207782	1	0.47	0.53	0.416	0.644	0.529	0.953	1.574	1.074	1.34	0.904	1.166
P01042	48	N	Kininogen-1 OS=Homo sapiens OX=9606 GN=KNG1 PE=1 SV=2	KNG1	1	KYNSQNQSNNQFVLYR	0.270805	1	0.598	1.07	0.628	0.776	0.42	0.915	1.051	0.998	1.278	0.765	1.158
P01042	294	N	Kininogen-1 OS=Homo sapiens OX=9606 GN=KNG1 PE=1 SV=2	KNG1	1	LNAENNATFYFK	1.00555e-05	13	0.567	1.113	0.982	0.821	0.874	0.84	1.063	0.657	1.129	0.963	1.099
P01042	205	N	Kininogen-1 OS=Homo sapiens OX=9606 GN=KNG1 PE=1 SV=2	KNG1	1	ITYSIVQTNCSK	2.45112e-06	16	0.551	1.172	1.122	0.47	1.028	0.928	1.062	0.464	1.256	0.83	1.113
P03952	127	N	Plasma kallikrein OS=Homo sapiens OX=9606 GN=KLKB1 PE=1 SV=1	KLKB1	1	GVNFNVSK	0.0386811	7	0.364	1.188	0.709	1.077	1.112	1.023	0.847	0.705	1.344	0.941	1.067
P03952	494	N	Plasma kallikrein OS=Homo sapiens OX=9606 GN=KLKB1 PE=1 SV=1	KLKB1	1	LQAPLNYTEFQKPICLPSK	9.2134e-08	4	0.594	1.148	1.01	1.04	1.026	1.064	1.032	0.664	1.185	0.856	1.036
P03952	308	N	Plasma kallikrein OS=Homo sapiens OX=9606 GN=KLKB1 PE=1 SV=1	KLKB1	1	IYPGVDFGGEELNVTFVK	6.06589e-10	5	0.488	1.258	1.028	1.12	1.156	1.076	0.914	0.684	1.271	1.126	0.989
P03952	453	N	Plasma kallikrein OS=Homo sapiens OX=9606 GN=KLKB1 PE=1 SV=1	KLKB1	1	IYSGILNLSDITK	2.23968e-07	11	0.478	1.209	0.943	1.072	1.019	1.014	1.065	0.719	1.143	0.954	1.036
Q9UKU6	684	N	Thyrotropin-releasing hormone-degrading ectoenzyme OS=Homo sapiens OX=9606 GN=TRHDE PE=2 SV=1	TRHDE	0.996	GSWLLGNINQTGYFR	0.0151196	1	0.853	1.219	0.618	1.732	1.144	0.796	1.175	0.826	0.807	1.088	0.977
P80108	659	N	Phosphatidylinositol-glycan-specific phospholipase D OS=Homo sapiens OX=9606 GN=GPLD1 PE=1 SV=3	GPLD1	1	LGTSLSSGHVLMNGTLK	0.0045606	1	0.625	1.077	0.996	1.132	1.408	1.204	1.392	0.892	1.291	1.152	0.904
P80108	568	N	Phosphatidylinositol-glycan-specific phospholipase D OS=Homo sapiens OX=9606 GN=GPLD1 PE=1 SV=3	GPLD1	1	LNVEAANWTVR	0.000222893	2	0.687	1.305	1.003	0.906	0.934	0.933	1.402	0.895	1.397	0.914	0.967
P80108	307	N	Phosphatidylinositol-glycan-specific phospholipase D OS=Homo sapiens OX=9606 GN=GPLD1 PE=1 SV=3	GPLD1	1	NLTTSLTESVDR	0.00170463	2	0.627	1.982	1.144	0.82	1.338	1.046	1.658	0.968	1.182	1.208	0.848
P00738	184	N	Haptoglobin OS=Homo sapiens OX=9606 GN=HP PE=1 SV=1	HP	1	MVSHHNLTTGATLINEQWLLTTAK	6.13313e-09	3	1.937	0.891	0.616	1.23	1.151	0.912	1.537	0.875	1.782	0.669	0.873
P00738	207	N	Haptoglobin OS=Homo sapiens OX=9606 GN=HP PE=1 SV=1	HP	1	NLFLNHSENATAK	2.97439e-05	16	1.864	1.286	0.7	0.79	1.255	0.818	1.312	0.698	1.622	0.729	0.911
P00738	211	N	Haptoglobin OS=Homo sapiens OX=9606 GN=HP PE=1 SV=1	HP	1	NLFLNHSENATAK	1.96639e-06	12	1.385	1.184	0.621	0.804	0.667	0.676	1.348	0.465	1.21	0.714	1.092
P00738	241	N	Haptoglobin OS=Homo sapiens OX=9606 GN=HP PE=1 SV=1	HP	1	VVLHPNYSQVDIGLIK	3.3368e-08	62	1.768	1.017	0.48	1.188	0.907	0.687	1.31	0.481	1.342	0.689	1.012
P11047	650	N	Laminin subunit gamma-1 OS=Homo sapiens OX=9606 GN=LAMC1 PE=1 SV=3	LAMC1	1	LLNNLTSIK	0.000590489	1	0.895	0.896	0.777	0.776	0.957	0.859	2.758	0.726	1.124	1.098	0.927
Q7Z7M0	1271	N	Multiple epidermal growth factor-like domains protein 8 OS=Homo sapiens OX=9606 GN=MEGF8 PE=1 SV=2	MEGF8	1	ALLTNVSSVALGSR	0.0101218	2	0.739	1.102	0.938	1.04	1.124	1.007	0.878	0.817	1.502	0.932	0.993
Q7Z7M0	1115	N	Multiple epidermal growth factor-like domains protein 8 OS=Homo sapiens OX=9606 GN=MEGF8 PE=1 SV=2	MEGF8	1	GYQGDGISHCNR	0.00858387	1
Q7Z7M0	421	N	Multiple epidermal growth factor-like domains protein 8 OS=Homo sapiens OX=9606 GN=MEGF8 PE=1 SV=2	MEGF8	1	VNSTELFHVDR	0.0416801	1	0.915	1.217	1.49	1.259	1.273	1.168	1.402	0.806	1.65	1.605	0.798
Q13332	733	N	Receptor-type tyrosine-protein phosphatase S OS=Homo sapiens OX=9606 GN=PTPRS PE=1 SV=3	PTPRS	1	KVEAEALNATAIR	0.142429	1	0.335	0.998	1.038	0.642	0.86	0.893	1.686	0.927	1.223	1.21	1.017
Q92954	1159	N	Proteoglycan 4 OS=Homo sapiens OX=9606 GN=PRG4 PE=1 SV=3	PRG4	1	NGTLVAFR	0.0604359	8	1.317	0.902	0.554	1.356	0.511	0.665	0.807	0.593	2.063	0.698	1.051
A0A7I2V2R5	520	N	Dipeptidyl peptidase 4 OS=Homo sapiens OX=9606 GN=DPP4 PE=1 SV=1	DPP4	1	KLDFIILNETK	0.000282659	4	0.554	0.914	1.097	0.881	1.077	1.155	1.078	0.794	1.101	0.689	1.064
A0A7P0TAK8	1489	N	Neurogenic locus notch homolog protein 1 OS=Homo sapiens OX=9606 GN=NOTCH1 PE=4 SV=1	NOTCH1	1	NCTQSLQCWK	0.0135488	1	0.617	0.751	1.175	0.679	0.805	0.932	0.932	0.643	0.965	1.058	1.151
A0A7I2V381	1312	N	Cation-independent mannose-6-phosphate receptor OS=Homo sapiens OX=9606 GN=IGF2R PE=1 SV=1	IGF2R	1	MNFTGGDTCHK	0.00180113	1	1.168	0.717	1.957	0.795	1.414	1.644	1.965	1.173	1.848	1.146	0.742
A0A7I2V381	581	N	Cation-independent mannose-6-phosphate receptor OS=Homo sapiens OX=9606 GN=IGF2R PE=1 SV=1	IGF2R	1	TNITLVCKPGDLESAPVLR	2.58813e-07	1	0.742	1.101	1.062	0.873	0.942	0.95	1.256	0.65	1.26	0.692	1.045
A0A7I2V381	400	N	Cation-independent mannose-6-phosphate receptor OS=Homo sapiens OX=9606 GN=IGF2R PE=1 SV=1	IGF2R	1	YHNQTLR	0.0850127	2	0.786	1.085	1.103	0.733	0.907	0.914	1.215	0.742	1.261	0.457	1.078
A0A3B3IS66	130	N	Coagulation factor XIII B chain (Fragment) OS=Homo sapiens OX=9606 GN=F13B PE=1 SV=1	F13B	1	HGVIISSTVDTYENGSSVEYR	2.05783e-05	3	0.905	0.8	1.156	1.234	0.863	0.587	1.112	0.912	1.408	1.056	0.997
C9JIZ6	215	N	Prosaposin OS=Homo sapiens OX=9606 GN=PSAP PE=1 SV=2	PSAP	1	TNSTFVQALVEHVK	2.20146e-07	4	0.671	1.007	1.233	0.996	1.006	1.228	0.872	0.697	1.04	1.005	1.023
A0A087WX80	1810	N	Laminin subunit alpha-2 OS=Homo sapiens OX=9606 GN=LAMA2 PE=1 SV=1	LAMA2	1	NMTALEK	0.0731646	1	0.523	0.906	0.86	0.808	0.927	0.641	2.767	0.592	1.01	0.979	0.999
F8WF14	85	N	Carboxylic ester hydrolase OS=Homo sapiens OX=9606 GN=BCHE PE=1 SV=1	BCHE	1	WSDIWNATK	0.00130329	5	0.583	1.008	0.799	0.965	0.741	0.783	0.86	0.615	1.172	0.821	1.177
Q5T382	133	N	Dopamine beta-hydroxylase (Fragment) OS=Homo sapiens OX=9606 GN=DBH PE=1 SV=2	DBH	1	SLEAINGSGLQMGLQR	1.94754e-05	1	0.733	1.225	1.107	1.048	0.937	1.093	0.848	0.784	1.333	0.718	1.016
A0A286YFJ8	177	N	Immunoglobulin heavy constant gamma 4 (Fragment) OS=Homo sapiens OX=9606 GN=IGHG4 PE=1 SV=1	IGHG4	1	EEQFNSTYR	0.00348731	18	0.241	0.153	0.976	0.843	0.12	0.991	0.967	1.367	0.386	1.526	1.284
Q5H9B4	65	N	Metalloproteinase inhibitor 1 (Fragment) OS=Homo sapiens OX=9606 GN=TIMP1 PE=1 SV=8	TIMP1	1	FVGTPEVNQTTLYQR	0.00264813	4	0.493	0.819	0.697	0.7	0.907	0.8	0.959	0.664	0.97	0.666	1.268
A6XND1	88	N	Insulin-like growth factor-binding protein 3 OS=Homo sapiens OX=9606 GN=IGFBP3 PE=1 SV=1	IGFBP3	1	GLCVNASAVSR	0.00381363	1	0.649	1.537	1.317	1.358	1.198	1.1	1.625	1.16	1.75	1.175	0.793
F5GXS0	226	N	C4a anaphylatoxin OS=Homo sapiens OX=9606 GN=C4B PE=1 SV=1	C4B	1	FSDGLESNSSTQFEVK	3.48954e-08	20	0.766	0.803	0.637	0.92	0.538	0.547	0.963	0.707	0.769	0.747	1.31
F5GXS0	1328	N	C4a anaphylatoxin OS=Homo sapiens OX=9606 GN=C4B PE=1 SV=1	C4B	1	GLNVTLSSTGR	0.000904872	10	1.126	1.149	0.669	1.144	0.491	0.726	1.103	1.1	1.179	1.182	1.012
F5GXS0	1391	N	C4a anaphylatoxin OS=Homo sapiens OX=9606 GN=C4B PE=1 SV=1	C4B	1	NTTCQDLQIEVTVK	5.26019e-07	5	1.1	0.917	0.768	1.09	0.92	0.875	1.114	0.992	1.164	1.413	0.969
A0A7I2V2D2	238	N	Plasma protease C1 inhibitor OS=Homo sapiens OX=9606 GN=SERPING1 PE=1 SV=1	SERPING1	1	DTFVNASR	0.00625753	9	0.506	1.326	1.089	0.705	0.876	0.733	1.09	0.619	1.064	0.919	1.108
A0A7I2V2D2	253	N	Plasma protease C1 inhibitor OS=Homo sapiens OX=9606 GN=SERPING1 PE=1 SV=1	SERPING1	1	VLSNNSDANLELINTWVAK	7.07253e-12	10	0.831	1.059	0.943	0.969	0.927	0.922	1.006	0.713	1.203	0.963	1.044
A0A087X2B3	217	N	Neuronal cell adhesion molecule OS=Homo sapiens OX=9606 GN=NRCAM PE=1 SV=1	NRCAM	1	FNHTQTIQQK	0.00354782	4	0.629	0.789	0.942	0.904	0.794	0.913	0.937	1.019	1.01	0.975	1.11
E7ETN3	112	N	C3/C5 convertase OS=Homo sapiens OX=9606 PE=1 SV=1	--	1	LGSYPVGGNVSFECEDGFILR	0.000174557	1	0.578	0.637		1.21	0.76	0.949	0.862	0.752	1.015	1.238	1.111
H0Y512	145	N	Adipocyte plasma membrane-associated protein (Fragment) OS=Homo sapiens OX=9606 GN=APMAP PE=1 SV=1	APMAP	1	AGPNGTLFVADAYK	0.00509115	1	0.606	1.179	0.823	1.481	0.829	1.33	0.762	0.665	0.947	0.562	1.08
H0Y512	181	N	Adipocyte plasma membrane-associated protein (Fragment) OS=Homo sapiens OX=9606 GN=APMAP PE=1 SV=1	APMAP	1	NMSFVNDLTVTQDGR	2.88164e-06	1	0.505	0.925	0.978	1.082	0.595	1.3	0.798	0.624	0.842	0.682	1.179
F8WD58	65	N	Contactin-4 OS=Homo sapiens OX=9606 GN=CNTN4 PE=1 SV=1	CNTN4	1	LNGTDVDTGMDFR	0.00156949	1	0.399	0.984	0.897	0.768	0.712	0.923	0.728	0.729	0.767	0.728	1.274
A0A087WTB5	93	N	Interleukin-6 receptor subunit alpha OS=Homo sapiens OX=9606 GN=IL6R PE=1 SV=1	IL6R	1	SVQLHDSGNYSCYR	0.00336936	2	0.365	0.782	0.64	0.72	0.908	1.219	0.947	1.056	0.794	0.876	1.182
E9PJA2	113	N	Macrophage colony-stimulating factor 1 (Fragment) OS=Homo sapiens OX=9606 GN=CSF1 PE=1 SV=1	CSF1	1	NVFNETK	0.147103	1	0.525	0.745	1.259	0.686	0.894	0.679	0.788	0.639	0.773	0.805	1.251
C9JF17	126	N	Apolipoprotein D (Fragment) OS=Homo sapiens OX=9606 GN=APOD PE=1 SV=1	APOD	1	ADGTVNQIEGEATPVNLTEPAK	1.27781e-07	1	0.721	0.866	0.786	0.485	1.384	1.247	1.268	0.915	1.009	1.052	1.025
C9JF17	93	N	Apolipoprotein D (Fragment) OS=Homo sapiens OX=9606 GN=APOD PE=1 SV=1	APOD	1	CIQANYSLMENGK	8.18448e-05	4	0.559	0.939	0.755	0.651	1.079	0.838	0.853	0.788	0.838	0.724	1.219
A0A5F9ZH15	25	N	Biotinidase (Fragment) OS=Homo sapiens OX=9606 GN=BTD PE=1 SV=1	BTD	1	DVQIIVFPEDGIHGFNFTR	2.0185e-08	3	0.439	1.017	0.736	0.943	0.925	0.836	0.834	0.702	1.125	1.044	1.146
A0A5F9ZH15	56	N	Biotinidase (Fragment) OS=Homo sapiens OX=9606 GN=BTD PE=1 SV=1	BTD	1	FNDTEVLQR	0.00715504	1	0.72	1.016	1.14	0.869	0.927	1.29	1.396	0.996	1.65	1.195	0.902
A0A5F9ZH15	255	N	Biotinidase (Fragment) OS=Homo sapiens OX=9606 GN=BTD PE=1 SV=1	BTD	1	NPVGLIGAENATGETDPSHSK	1.61707e-10	1	0.618	0.898	0.747	0.712	0.758	1.161	0.844	0.795	1.117	0.833	1.16
D6RFL4	151	N	Monocyte differentiation antigen CD14 (Fragment) OS=Homo sapiens OX=9606 GN=CD14 PE=1 SV=1	CD14	1	NVSWATGR	0.00705736	6	0.652	0.95	1.191	0.818	0.87	1.026	0.911	0.862	0.833	0.726	1.118
F5GZZ9	93	N	Scavenger receptor cysteine-rich type 1 protein M130 OS=Homo sapiens OX=9606 GN=CD163 PE=1 SV=1	CD163	1	APGWANSSAGSGR	7.88032e-05	1	0.913	1.134	1.196	0.831	0.638	0.605	0.708	0.654	0.629	1.046	1.176
H0YEA7	111	N	N-acetylglucosamine-1-phosphotransferase subunit gamma (Fragment) OS=Homo sapiens OX=9606 GN=GNPTG PE=1 SV=8	GNPTG	1	YEFCPFHNVTQHEQTFR	5.21336e-05	2	0.869	1.174	1.398	1.009	1.061	0.661	1.136	0.941	1.194	0.897	0.97
A0A1B0GU92	263	N	Peptidase A1 domain-containing protein OS=Homo sapiens OX=9606 PE=1 SV=1	--	1	GSLSYLNVTR	0.0123083	1	0.983	0.911	0.997	0.812	0.768	0.876	0.976	0.626	0.887	0.907	1.129
D6RAR4	290	N	Hepatocyte growth factor activator OS=Homo sapiens OX=9606 GN=HGFAC PE=1 SV=1	HGFAC	1	CFLGNGTGYR	0.00235573	6	0.639	1.219	1.317	1.151	1.211	1.275	1.042	1.089	0.88	1.031	0.928
B7ZKJ8	517	N	ITIH4 protein OS=Homo sapiens OX=9606 GN=ITIH4 PE=1 SV=1	ITIH4	1	LPTQNITFQTESSVAEQEAEFQSPK	6.37429e-08	3	1.207	1.018	0.769	0.833	1.074	0.969	1.075	0.758	1.201	0.934	1.015
E7EWP9	486	N	Serine protease inhibitor Kazal-type 5 (Fragment) OS=Homo sapiens OX=9606 GN=SPINK5 PE=1 SV=1	SPINK5	1	NGTLICTR	0.0967611	1	0.526	0.766	1.14	0.65	0.894	0.641	0.806	0.723	0.948	0.951	1.216
M0R3C9	1126	N	Neurogenic locus notch homolog protein 3 (Fragment) OS=Homo sapiens OX=9606 GN=NOTCH3 PE=1 SV=1	NOTCH3	1	CLHNGTCVDLVGGFR	0.000299696	2			0.941		0.659	0.988	1.049	0.878	0.696		1.127
C9J1D9	118	N	Interleukin-1 receptor accessory protein (Fragment) OS=Homo sapiens OX=9606 GN=IL1RAP PE=1 SV=1	IL1RAP	1	NTTYCSK	0.0932979	1	0.51	0.976	1.271	0.777	1.078	1.362	1.049	0.949	1.151	0.91	0.997
Q5SRP5	63	N	Apolipoprotein M OS=Homo sapiens OX=9606 GN=APOM PE=1 SV=1	APOM	1	TELFSSSCPGGIMLNETGQGYQR	1.73469e-13	7	0.523	1.531	0.948	1.048	1.319	1.366	1.027	0.869	1.323	1.121	0.911
E5RIA2	50	N	Ectonucleotide pyrophosphatase/phosphodiesterase family member 2 OS=Homo sapiens OX=9606 GN=ENPP2 PE=1 SV=1	ENPP2	1	AIIANLTCK	0.159406	1	0.732	1.192	0.948	0.849	1.027	0.834	1.088	0.831	0.966	0.89	1.062
H7BYX9	65	N	Vitamin K-dependent protein C (Fragment) OS=Homo sapiens OX=9606 GN=PROC PE=1 SV=1	PROC	1	EVFVHPNYSK	0.0091312	7	0.846	1.47	0.982	0.98	0.861	1.404	1.157	1.117	1.249	1.035	0.909
Q5R345	349	N	p-selectin OS=Homo sapiens OX=9606 GN=SELP PE=1 SV=1	SELP	1	AFQYDTNCSFR	0.137892	1	0.692	1.069	0.641	0.982	0.759	0.501	1.159	0.676	0.982	1.005	1.162
Q5R345	398	N	p-selectin OS=Homo sapiens OX=9606 GN=SELP PE=1 SV=1	SELP	1	VNCSHPFGAFR	0.056502	1
I3L4N7	83	N	Pigment epithelium-derived factor (Fragment) OS=Homo sapiens OX=9606 GN=SERPINF1 PE=1 SV=1	SERPINF1	1	VTQNLTLIEESLTSEFIHDIDR	0.0887671	1
A0A3B3ISU0	249	N	Desmocollin-2 OS=Homo sapiens OX=9606 GN=DSC2 PE=1 SV=1	DSC2	1	ANYTILK	0.0538978	2	0.379	1.065	1.134	0.96	0.82	0.909	1.055	0.855	0.784	1.04	1.1
A0A087WW43	580	N	Inter-alpha-trypsin inhibitor heavy chain H3 OS=Homo sapiens OX=9606 GN=ITIH3 PE=1 SV=1	ITIH3	1	NAHGEEKENLTAR	0.00204572	3	1.17	0.646	0.8	0.487	0.756	0.715	0.991	0.744	0.46	0.673	1.303
A0A7P0Z441	38	N	Angiotensinogen OS=Homo sapiens OX=9606 GN=AGT PE=4 SV=1	AGT	1	VYIHPFHLVIHNESTCEQLAK	5.75677e-06	3	1.201	0.982	1.074	0.841	0.853	1.074	0.832	0.833	1.087	1.04	1.017
H7C013	125	N	Albumin (Fragment) OS=Homo sapiens OX=9606 GN=ALB PE=1 SV=1	ALB	1	NECFLQHK	0.0262319	3
H3BMV4	91	N	Integrin alpha-M (Fragment) OS=Homo sapiens OX=9606 GN=ITGAM PE=1 SV=2	ITGAM	1	STFINMTR	0.148533	1	0.604	0.672	0.987	0.716	0.82	1.041	0.913	0.758	2.93	0.805	0.978
J3KSQ5	140	N	Angiotensin-converting enzyme OS=Homo sapiens OX=9606 GN=ACE PE=3 SV=1	ACE	1	KFDVNQLQNTTIK	0.000445264	2	0.708	0.712	0.945	1.174	0.686	0.581	0.999	0.153	0.753	0.731	1.303
J3KSQ5	121	N	Angiotensin-converting enzyme OS=Homo sapiens OX=9606 GN=ACE PE=3 SV=1	ACE	1	NMQIANHTLK	0.0159718	3	0.669	0.904	0.806	0.905	0.798	0.813	1.126	0.59	1.02	0.884	1.156
A0A0G2JMB2	327	N	Immunoglobulin heavy constant alpha 2 (Fragment) OS=Homo sapiens OX=9606 GN=IGHA2 PE=1 SV=1	IGHA2	1	LAGKPTHVNVSVVMAEVDGTCY	0.000187645	6	0.383	0.733	0.893	0.79	0.953	0.57	0.739	0.453	0.688	0.791	1.376
P01876	340	N	Immunoglobulin heavy constant alpha 1 OS=Homo sapiens OX=9606 GN=IGHA1 PE=1 SV=2	IGHA1	1	LAGKPTHVNVSVVMAEVDGTCY	0.000187645	6	0.383	0.733	0.893	0.79	0.953	0.57	0.739	0.453	0.688	0.791	1.376
A0A0G2JMB2	131	N	Immunoglobulin heavy constant alpha 2 (Fragment) OS=Homo sapiens OX=9606 GN=IGHA2 PE=1 SV=1	IGHA2	1	LSLHRPALEDLLLGSEANLTCTLTGLR	8.65374e-09	1	0.99	0.683	1.587	1.654	2.282	0.641	0.784	1.733	0.934	1.706	0.786
P01877	131	N	Immunoglobulin heavy constant alpha 2 OS=Homo sapiens OX=9606 GN=IGHA2 PE=1 SV=4	IGHA2	1	LSLHRPALEDLLLGSEANLTCTLTGLR	8.65374e-09	1	0.99	0.683	1.587	1.654	2.282	0.641	0.784	1.733	0.934	1.706	0.786
P01876	144	N	Immunoglobulin heavy constant alpha 1 OS=Homo sapiens OX=9606 GN=IGHA1 PE=1 SV=2	IGHA1	1	LSLHRPALEDLLLGSEANLTCTLTGLR	8.65374e-09	1	0.99	0.683	1.587	1.654	2.282	0.641	0.784	1.733	0.934	1.706	0.786
A0A0G2JMB2	205	N	Immunoglobulin heavy constant alpha 2 (Fragment) OS=Homo sapiens OX=9606 GN=IGHA2 PE=1 SV=1	IGHA2	1	TPLTANITK	0.00774338	23	0.954	1.014	1.543	0.748	1.736	0.645	0.734	0.567	0.669	2.105	0.939
P01877	205	N	Immunoglobulin heavy constant alpha 2 OS=Homo sapiens OX=9606 GN=IGHA2 PE=1 SV=4	IGHA2	1	TPLTANITK	0.00774338	23	0.954	1.014	1.543	0.748	1.736	0.645	0.734	0.567	0.669	2.105	0.939
H0YLN3	69	N	Semaphorin-4B (Fragment) OS=Homo sapiens OX=9606 GN=SEMA4B PE=1 SV=8	SEMA4B	1	FEAEHISNYTALLLSR	0.000877269	1	0.899	1.353	1.107	1.206	1.141	1.282	1.392		1.179	1.277	0.845
E9PFD9	419	N	Semaphorin-4D OS=Homo sapiens OX=9606 GN=SEMA4D PE=1 SV=1	SEMA4D	1	DVNYTQIVVDR	0.0980508	1	0.705	0.993	1.054	0.785	0.638	0.785	0.997	0.797	0.829	0.933	1.156
I3L145	322	N	Sex hormone-binding globulin OS=Homo sapiens OX=9606 GN=SHBG PE=1 SV=1	SHBG	1	LDVDQALNR	0.171539	1	0.665	1.137	1.371	0.63	1.352	1.158	1.253	0.691	0.698	0.756	1.027
J3KPA1	270	N	Cysteine-rich secretory protein 3 OS=Homo sapiens OX=9606 GN=CRISP3 PE=1 SV=1	CRISP3	1	ASCNCSNSIY	0.0320805	2	0.478	0.625	0.672	1.068	0.507	0.896	0.825	0.804	0.67	1.096	1.273
P01833	469	N	Polymeric immunoglobulin receptor OS=Homo sapiens OX=9606 GN=PIGR PE=1 SV=4	PIGR	1	VPGNVTAVLGETLK	2.68989e-06	3	0.974	0.673	1.031	0.933	1.039	0.525	0.841	0.615	0.692	1.217	1.153
Q6GTS8	442	N	N-fatty-acyl-amino acid synthase/hydrolase PM20D1 OS=Homo sapiens OX=9606 GN=PM20D1 PE=1 SV=3	PM20D1	1	FFTNLTTGIYR	0.033192	1	0.61	0.578	0.286	0.534	0.169	0.731	1.409	1.575	1.779	0.96	1.142
Q6GTS8	72	N	N-fatty-acyl-amino acid synthase/hydrolase PM20D1 OS=Homo sapiens OX=9606 GN=PM20D1 PE=1 SV=3	PM20D1	1	SNTTALAEFGK	0.000659253	2	0.746	0.96	0.679	0.793	0.675	1.024	1.265	1.2	1.515	1.163	0.998
P49908	174	N	Selenoprotein P OS=Homo sapiens OX=9606 GN=SELENOP PE=1 SV=3	SELENOP	1	CGNCSLTTLK	0.000711118	3	0.419	0.903	0.956	1.1	1.081	0.767	0.912	0.752	1.431	0.67	1.101
P49908	83	N	Selenoprotein P OS=Homo sapiens OX=9606 GN=SELENOP PE=1 SV=3	SELENOP	1	EGYSNISYIVVNHQGISSR	3.16665e-09	4	0.649	0.738	1.097	1.127	0.996	1.044	0.905	0.96	1.659	1.12	0.974
Q14515	169	N	SPARC-like protein 1 OS=Homo sapiens OX=9606 GN=SPARCL1 PE=1 SV=2	SPARCL1	1	NYSHHQLNR	0.00617208	3	0.827	0.626	0.835	0.888	0.797	0.567	0.888	0.548	0.64	0.979	1.28
P33151	442	N	Cadherin-5 OS=Homo sapiens OX=9606 GN=CDH5 PE=1 SV=5	CDH5	1	EVYPWYNLTVEAK	1.57101e-07	7	0.512	1.171	0.834	1.12	1.226	0.963	1.223	0.9	1.02	1.143	0.99
P01877	92	N	Immunoglobulin heavy constant alpha 2 OS=Homo sapiens OX=9606 GN=IGHA2 PE=1 SV=4	IGHA2	1	HYTNSSQDVTVPCR	3.72803e-07	10	0.948	1.252	0.38	2.388	0.461	1.963	1.073	1.771	0.454	0.41	0.909
P19823	118	N	Inter-alpha-trypsin inhibitor heavy chain H2 OS=Homo sapiens OX=9606 GN=ITIH2 PE=1 SV=2	ITIH2	1	GAFISNFSMTVDGK	7.04847e-07	5	0.875	1.302	1.037	0.838	0.938	1.001	0.844	0.831	0.893	0.907	1.051
Q8NI99	145	N	Angiopoietin-related protein 6 OS=Homo sapiens OX=9606 GN=ANGPTL6 PE=1 SV=1	ANGPTL6	1	VLNASAEAQR	0.00554815	2	0.569	1.132	1.277	0.851	1.345	1.962	1.193	1.232	0.911	1.733	0.833
P55290	598	N	Cadherin-13 OS=Homo sapiens OX=9606 GN=CDH13 PE=1 SV=1	CDH13	1	NLSVVILGASDK	0.00476913	1	0.617	0.958	0.591	0.943	0.871	0.766	1.02	0.754	1.108	0.545	1.199
P05156	103	N	Complement factor I OS=Homo sapiens OX=9606 GN=CFI PE=1 SV=2	CFI	1	FLNNGTCTAEGK	1.11496e-05	11	0.622	1.548	0.988	1.206	1.067	0.865	1.253	0.773	1.218	0.964	0.956
P05156	494	N	Complement factor I OS=Homo sapiens OX=9606 GN=CFI PE=1 SV=2	CFI	1	LISNCSK	0.108975	1	0.716	1.237	0.852	1.111	0.919	0.814	1.039	0.75	1.084	0.681	1.078
P05156	177	N	Complement factor I OS=Homo sapiens OX=9606 GN=CFI PE=1 SV=2	CFI	1	LSDLSINSTECLHVHCR	1.98405e-08	7	0.901	1.311	1.111	1.708	0.976	1.42	1.201	1.227	1.426	1.386	0.805
P05156	70	N	Complement factor I OS=Homo sapiens OX=9606 GN=CFI PE=1 SV=2	CFI	1	NGTAVCATNR	0.00517944	2	0.504	0.812	0.65	0.854	0.538	0.581	0.808	0.52	1.006	0.665	1.386
P0DP01	92	N	Immunoglobulin heavy variable 1-8 OS=Homo sapiens OX=9606 GN=IGHV1-8 PE=3 SV=1	IGHV1-8	1	NTSISTAYMELSSLR	1.76733e-06	6	0.589	1.247	0.933	1.022	0.971	0.803	1.375	0.822	1.826	0.48	0.994
P14151	104	N	L-selectin OS=Homo sapiens OX=9606 GN=SELL PE=1 SV=2	SELL	1	IGGIWTWVGTNK	9.07502e-05	2	0.739	1.166	1.023	0.867	1.103	0.829	0.966	0.712	1.034	1.097	1.044
Q92820	203	N	Gamma-glutamyl hydrolase OS=Homo sapiens OX=9606 GN=GGH PE=1 SV=2	GGH	1	NFTMNEK	0.0884727	2	0.646	0.793	0.884	1.071	0.833	0.678	1.05	0.888	1.005	0.743	1.147
P13671	855	N	Complement component C6 OS=Homo sapiens OX=9606 GN=C6 PE=1 SV=3	C6	1	LSSNSTK	0.143353	2	0.712	0.967	1.075	0.815	0.824	0.902	1.34	0.724	0.913	0.867	1.085
P13671	324	N	Complement component C6 OS=Homo sapiens OX=9606 GN=C6 PE=1 SV=3	C6	1	VLNFTTK	0.047086	7	0.783	1.159	1.175	0.927	1.024	1.15	1.296	0.916	1.123	0.905	0.96
Q86SQ4	143	N	Adhesion G-protein coupled receptor G6 OS=Homo sapiens OX=9606 GN=ADGRG6 PE=1 SV=3	ADGRG6	1	GFNASYIR	0.101347	2	0.919	1.135	0.978	0.998	0.861	0.817	0.965	0.727	1.257	1.168	1.016
Q86SQ4	818	N	Adhesion G-protein coupled receptor G6 OS=Homo sapiens OX=9606 GN=ADGRG6 PE=1 SV=3	ADGRG6	1	SFGGWNTSGCVAHR	0.00232352	1	0.54	0.658	0.525	0.495	0.999	0.856	0.502	0.623	0.582	0.876	1.437
P02748	277	N	Complement component C9 OS=Homo sapiens OX=9606 GN=C9 PE=1 SV=2	C9	1	NETYQLFLSYSSK	0.0086134	1
Q12860	457	N	Contactin-1 OS=Homo sapiens OX=9606 GN=CNTN1 PE=1 SV=1	CNTN1	1	GTEWLVNSSR	0.00679557	2	0.615	0.964	0.95	0.742	0.985	0.905	0.887	0.993	0.899	0.794	1.13
P08603	882	N	Complement factor H OS=Homo sapiens OX=9606 GN=CFH PE=1 SV=4	CFH	1	IPCSQPPQIEHGTINSSR	9.53613e-08	9	0.75	0.805	0.907	1.064	0.913	0.947	1.008	0.779	1.253	0.854	1.07
P08603	911	N	Complement factor H OS=Homo sapiens OX=9606 GN=CFH PE=1 SV=4	CFH	1	ISEENETTCYMGK	0.000933343	3	0.663	1.048	0.974	0.66	1.309	1.138	1.241	0.736	1.08	1.044	1.01
P08603	1029	N	Complement factor H OS=Homo sapiens OX=9606 GN=CFH PE=1 SV=4	CFH	1	MDGASNVTCINSR	3.80849e-06	10	0.752	1.121	1.123	0.95	0.869	0.817	1.132	0.786	1.173	1.009	1.025
P08603	217	N	Complement factor H OS=Homo sapiens OX=9606 GN=CFH PE=1 SV=4	CFH	1	SPDVINGSPISQK	0.000923754	6	1.155	1.225	1.066	0.999	0.827	0.949	1.214	0.595	1.04	0.833	1.009
P07357	437	N	Complement component C8 alpha chain OS=Homo sapiens OX=9606 GN=C8A PE=1 SV=2	C8A	1	GGSSGWSGGLAQNR	4.93053e-06	6	0.314	0.917	0.937	0.908	0.839	1.098	0.752	1.305	1.074	0.948	1.09
P10909	86	N	Clusterin OS=Homo sapiens OX=9606 GN=CLU PE=1 SV=1	CLU	1	EDALNETR	0.239347	1	0.547	0.713	0.858	0.479	0.833	0.737	0.666	0.323	0.68	0.718	1.456
P10909	103	N	Clusterin OS=Homo sapiens OX=9606 GN=CLU PE=1 SV=1	CLU	1	ELPGVCNETMMALWEECKPCLK	3.77447e-09	2	0.936	1.26	0.952	0.79	1.069	1.126	0.961	0.787	1.07	0.971	1.007
P10909	291	N	Clusterin OS=Homo sapiens OX=9606 GN=CLU PE=1 SV=1	CLU	1	EIRHNSTGCLR	0.0721924	2	0.56	0.902	0.455	0.656	1.184	0.715	0.703	0.591	0.531	0.721	1.372
P10909	374	N	Clusterin OS=Homo sapiens OX=9606 GN=CLU PE=1 SV=1	CLU	1	LANLTQGEDQYYLR	1.82797e-07	13	0.647	1.147	0.99	0.559	0.921	0.802	1.232	0.623	0.924	1.065	1.11
P15144	234	N	Aminopeptidase N OS=Homo sapiens OX=9606 GN=ANPEP PE=1 SV=4	ANPEP	1	AEFNITLIHPK	0.000543665	3	0.905	1.154	0.811	0.883	1.028	0.918	1.124	0.848	1.255	0.878	1.018
P15144	128	N	Aminopeptidase N OS=Homo sapiens OX=9606 GN=ANPEP PE=1 SV=4	ANPEP	1	LNYTLSQGHR	0.00242148	2	1.08	1.195	1.004	0.934	0.999	1.074	1.283	1.914	1.221	1.221	0.851
P01024	85	N	Complement C3 OS=Homo sapiens OX=9606 GN=C3 PE=1 SV=2	C3	1	TVLTPATNHMGNVTFTIPANR	1.60598e-10	14	1.165	1.321	1.224	1.489	1.237	1.447	1.381	1.021	1.763	1.256	0.769
P02750	186	N	Leucine-rich alpha-2-glycoprotein OS=Homo sapiens OX=9606 GN=LRG1 PE=1 SV=2	LRG1	1	KLPPGLLANFTLLR	7.56138e-05	6	0.984	0.748	1.058	1.205	0.826	0.911	1.067	0.648	0.821	0.879	1.084
P02750	325	N	Leucine-rich alpha-2-glycoprotein OS=Homo sapiens OX=9606 GN=LRG1 PE=1 SV=2	LRG1	1	MFSQNDTR	0.0502097	2	0.535	0.871	0.968	0.719	0.501	0.655	1.404	0.731	0.686	0.878	1.229
Q13790	118	N	Apolipoprotein F OS=Homo sapiens OX=9606 GN=APOF PE=1 SV=2	APOF	1	QGGVNATQVLIQHLR	7.55616e-06	3	0.542	0.954	0.854	0.981	0.924	0.836	0.841	1.043	0.972	0.779	1.131
P11597	358	N	Cholesteryl ester transfer protein OS=Homo sapiens OX=9606 GN=CETP PE=1 SV=2	CETP	1	GVVVNSSVMVK	0.000555011	1	0.508	0.881	1.083	0.942	1.031	0.821	1.006	0.992	0.887	0.95	1.089
P11597	257	N	Cholesteryl ester transfer protein OS=Homo sapiens OX=9606 GN=CETP PE=1 SV=2	CETP	1	NVSEDLPLPTFSPTLLGDSR	1.28574e-08	1	0.926	1.171	1.644	0.682	1.688	0.456	1.346	0.985	1.166	1.063	0.907
P01031	741	N	Complement C5 OS=Homo sapiens OX=9606 GN=C5 PE=1 SV=4	C5	1	ANISHK	0.137445	7	0.743	0.941	0.878	0.855	0.678	0.671	1.216	0.656	0.889	0.668	1.196
P01031	1630	N	Complement C5 OS=Homo sapiens OX=9606 GN=C5 PE=1 SV=4	C5	1	YNFSFR	0.240808	3	0.713	1.234	1.142	1.056	1.091	0.854	1.226	0.825	1.141	0.784	0.994
P01008	128	N	Antithrombin-III OS=Homo sapiens OX=9606 GN=SERPINC1 PE=1 SV=1	SERPINC1	1	LGACNDTLQQLMEVFK	8.74967e-08	6	0.677	1.19	1.029	0.811	1.125	1.061	0.994	0.803	1.008	1.085	1.02
P01008	187	N	Antithrombin-III OS=Homo sapiens OX=9606 GN=SERPINC1 PE=1 SV=1	SERPINC1	1	SLTFNETYQDISELVYGAK	8.87717e-07	1	0.911	1.22	1.164	0.918	1.484	1.124	0.819	0.934	0.859	1.047	0.958
P01008	224	N	Antithrombin-III OS=Homo sapiens OX=9606 GN=SERPINC1 PE=1 SV=1	SERPINC1	1	WVSNKTEGR	0.0159718	2	0.545	1.488	1.095	0.966	1.615	0.673	0.575	0.536	0.713	0.495	1.134
O75882	914	N	Attractin OS=Homo sapiens OX=9606 GN=ATRN PE=1 SV=2	ATRN	1	AATCINPLNGSVCERPANHSAK	1.84316e-05	3		0.953	1.388	1.374	1.032	1.47	1.443	0.83	1.241	1.077	0.847
O75882	923	N	Attractin OS=Homo sapiens OX=9606 GN=ATRN PE=1 SV=2	ATRN	1	AATCINPLNGSVCERPANHSAK	1.84316e-05	3		0.953	1.388	1.374	1.032	1.47	1.443	0.83	1.241	1.077	0.847
O75882	1082	N	Attractin OS=Homo sapiens OX=9606 GN=ATRN PE=1 SV=2	ATRN	1	CENLTTGK	0.0123083	2	0.481	1.159	1.167	1.084	1.149	1.038	1.119	0.93	1.165	0.754	0.996
O75882	1073	N	Attractin OS=Homo sapiens OX=9606 GN=ATRN PE=1 SV=2	ATRN	1	CINQSICEK	0.00118355	4	0.642	1.107	0.939	1.192	0.971	1.042	0.954	0.877	1.147	0.85	1.026
O75882	1198	N	Attractin OS=Homo sapiens OX=9606 GN=ATRN PE=1 SV=2	ATRN	1	DLDMFINASK	0.000684694	2	0.727	0.869	1.012	0.911	0.998	1.051	0.979	0.858	1.205	0.874	1.049
O75882	383	N	Attractin OS=Homo sapiens OX=9606 GN=ATRN PE=1 SV=2	ATRN	1	EWLPLNR	0.106491	2	0.674	1.017	1.07	0.985	0.835	0.997	0.899	0.783	1.13	0.785	1.081
O75882	300	N	Attractin OS=Homo sapiens OX=9606 GN=ATRN PE=1 SV=2	ATRN	1	GICNSSDVR	0.113362	1	0.555	0.764	0.931	0.74	0.768	0.731	0.763	0.695	0.825	0.613	1.312
O75882	416	N	Attractin OS=Homo sapiens OX=9606 GN=ATRN PE=1 SV=2	ATRN	1	IDSTGNVTNELR	1.06984e-05	13	0.717	1.04	0.928	1.291	1.066	1.099	0.906	0.824	0.956	0.999	1.016
O75882	731	N	Attractin OS=Homo sapiens OX=9606 GN=ATRN PE=1 SV=2	ATRN	1	NHSCSEGQISIFR	8.29224e-06	16	0.52	1.058	0.861	0.941	0.868	0.891	0.909	0.805	1.131	0.927	1.11
O75882	428	N	Attractin OS=Homo sapiens OX=9606 GN=ATRN PE=1 SV=2	ATRN	1	VFHIHNESWVLLTPK	0.00301807	2	0.814	1.041	0.951	1.264	0.983	1.05	0.86	0.93	1.266	1.299	0.96
Q76LX8	614	N	A disintegrin and metalloproteinase with thrombospondin motifs 13 OS=Homo sapiens OX=9606 GN=ADAMTS13 PE=1 SV=1	ADAMTS13	1	MSISPNTTYPSLLEDGR	3.50157e-08	1	0.822	1.069	0.884	0.942	1.342	1.253	1.349	0.875	0.695	1.053	0.975
Q76LX8	707	N	A disintegrin and metalloproteinase with thrombospondin motifs 13 OS=Homo sapiens OX=9606 GN=ADAMTS13 PE=1 SV=1	ADAMTS13	1	WVNYSCLDQAR	0.00552911	2	0.73	0.938	0.995	0.806	1.193	0.997	1.047	0.862	1.277	0.803	1.033
P10643	202	N	Complement component C7 OS=Homo sapiens OX=9606 GN=C7 PE=1 SV=2	C7	1	INNDFNYEFYNSTWSYVK	2.14463e-05	2	0.812	0.856	1.154	0.873	1.284	1.164	0.847	1.048	0.879	0.898	1.017
P10643	754	N	Complement component C7 OS=Homo sapiens OX=9606 GN=C7 PE=1 SV=2	C7	1	NYTLTGR	0.0659501	4	0.776	0.67	1.095	0.789	1.103	1.018	0.761	0.94	0.77	0.72	1.141
P54289	324	N	Voltage-dependent calcium channel subunit alpha-2/delta-1 OS=Homo sapiens OX=9606 GN=CACNA2D1 PE=1 SV=3	CACNA2D1	0.999	DAVNNITAK	0.00974672	1	0.492	0.867	1.029	0.868	1.013	0.907	1.081	0.884	0.868	0.734	1.129
P54289	824	N	Voltage-dependent calcium channel subunit alpha-2/delta-1 OS=Homo sapiens OX=9606 GN=CACNA2D1 PE=1 SV=3	CACNA2D1	1	IDVNSWIENFTK	0.0291598	1	0.628	0.752	1.056	0.755	1.205	1.068	1.104	0.74	0.988	0.869	1.082
P54289	781	N	Voltage-dependent calcium channel subunit alpha-2/delta-1 OS=Homo sapiens OX=9606 GN=CACNA2D1 PE=1 SV=3	CACNA2D1	1	SLDNDNYVFTAPYFNK	8.18448e-05	1	1.034	0.915	1.068	0.868	1.057	0.895	1.179	0.863	2.18	0.617	0.942
Q6YHK3	247	N	CD109 antigen OS=Homo sapiens OX=9606 GN=CD109 PE=1 SV=2	CD109	1	HLNGTITAK	0.00809702	7	0.743	0.838	0.908	0.765	0.974	1.102	1.071	0.975	0.878	0.959	1.077
Q6YHK3	337	N	CD109 antigen OS=Homo sapiens OX=9606 GN=CD109 PE=1 SV=2	CD109	1	NVSTNVFFK	0.00140581	2	0.895	1.011	0.883	0.818	1.21	1.149	1.258	0.934	0.829	1.046	0.997
P22792	74	N	Carboxypeptidase N subunit 2 OS=Homo sapiens OX=9606 GN=CPN2 PE=1 SV=3	CPN2	1	AFGSNPNLTK	0.00104922	9	0.72	1.21	1.111	0.787	0.901	1.067	1.356	0.748	1.249	0.928	0.993
Q10588	66	N	ADP-ribosyl cyclase/cyclic ADP-ribose hydrolase 2 OS=Homo sapiens OX=9606 GN=BST1 PE=1 SV=2	BST1	1	NCTAIWEAFK	0.000498833	2	1.009	1.148	1.239	1.355	1.449	1.173	1.141	0.925	1.294	0.896	0.871
Q14574	392	N	Desmocollin-3 OS=Homo sapiens OX=9606 GN=DSC3 PE=1 SV=3	DSC3	1	VNFTILK	0.037644	1	0.538	0.839	0.878	1.04	0.84	1.027	1.481	0.904	0.963	0.816	1.065
Q9NY97	219	N	N-acetyllactosaminide beta-1,3-N-acetylglucosaminyltransferase 2 OS=Homo sapiens OX=9606 GN=B3GNT2 PE=1 SV=2	B3GNT2	1	DTFFNLSLK	0.00192284	1	0.683	0.935	1.125	0.934	1.133	1.013	1.08	0.934	0.99	0.874	1.028
P03951	126	N	Coagulation factor XI OS=Homo sapiens OX=9606 GN=F11 PE=1 SV=1	F11	1	GINYNSSVAK	0.00104922	6	0.705	1.377	1.025	1.057	0.92	0.935	1.18	0.778	1.247	0.755	1.002
P03951	491	N	Coagulation factor XI OS=Homo sapiens OX=9606 GN=F11 PE=1 SV=1	F11	1	LETTVNYTDSQRPICLPSK	2.8442e-05	3	0.501	0.973	1.009	0.848	1.002	0.776	0.814	0.852	1.127	1.117	1.098
P03951	450	N	Coagulation factor XI OS=Homo sapiens OX=9606 GN=F11 PE=1 SV=1	F11	1	VYSGILNQSEIK	1.51368e-06	7	0.672	1.45	1.074	1.054	1.081	0.885	0.905	0.73	1.319	0.894	0.994
P13688	378	N	Carcinoembryonic antigen-related cell adhesion molecule 1 OS=Homo sapiens OX=9606 GN=CEACAM1 PE=1 SV=2	CEACAM1	1	LSQGNTTLSINPVK	0.00341606	1
P49747	742	N	Cartilage oligomeric matrix protein OS=Homo sapiens OX=9606 GN=COMP PE=1 SV=2	COMP	1	CNDTIPEDYETHQLR	0.00121241	1	0.871	0.397	0.811	0.877	0.814	0.986	0.759	0.65	1.264	0.775	1.195
P20851	98	N	C4b-binding protein beta chain OS=Homo sapiens OX=9606 GN=C4BPB PE=1 SV=1	C4BPB	1	LGHCPDPVLVNGEFSSSGPVNVSDK	3.4276e-09	2	0.805	0.869	1.025	1.018	0.927	0.918	1.089	0.651	1.068	1.019	1.059
P20851	64	N	C4b-binding protein beta chain OS=Homo sapiens OX=9606 GN=C4BPB PE=1 SV=1	C4BPB	1	TLFCNASK	0.0177612	10	1.12	1.093	0.88	0.999	0.78	0.869	0.919	0.741	0.93	0.92	1.073
Q16610	444	N	Extracellular matrix protein 1 OS=Homo sapiens OX=9606 GN=ECM1 PE=1 SV=2	ECM1	1	HIPGLIHNMTAR	0.000149504	8	0.874	0.888	1.08	0.905	1.229	1.162	1.121	1.154	1.551	1.48	0.884
Q16610	354	N	Extracellular matrix protein 1 OS=Homo sapiens OX=9606 GN=ECM1 PE=1 SV=2	ECM1	1	QGNNHTCTWK	0.00598405	8	0.661	0.872	1.076	0.973	0.902	0.976	1.021	0.923	1.134	0.968	1.047
P43652	33	N	Afamin OS=Homo sapiens OX=9606 GN=AFM PE=1 SV=1	AFM	1	DIENFNSTQK	0.000173957	5	0.437	1.25	1.021	0.76	0.912	0.943	1.199	0.907	1.092	0.975	1.048
P43652	109	N	Afamin OS=Homo sapiens OX=9606 GN=AFM PE=1 SV=1	AFM	1	HNFSHCCSK	9.99341e-05	24	0.359	1.199	0.797	0.896	0.955	0.999	1.078	0.925	1.351	0.867	1.055
P43652	383	N	Afamin OS=Homo sapiens OX=9606 GN=AFM PE=1 SV=1	AFM	1	NCCNTENPPGCYR	0.00556726	2	0.407	0.477	0.882	0.422	0.808	0.507	0.972	0.613	0.392	0.647	1.543
P43652	402	N	Afamin OS=Homo sapiens OX=9606 GN=AFM PE=1 SV=1	AFM	1	YAEDKFNETTEK	0.003113	4	0.379	1.219	0.999	0.65	0.89	0.971	1.386	0.835	1.53	0.737	1.038
Q96KN2	382	N	Beta-Ala-His dipeptidase OS=Homo sapiens OX=9606 GN=CNDP1 PE=1 SV=4	CNDP1	1	LVPHMNVSAVEK	2.07205e-05	3	0.459	1.16	1.161	0.643	1.172	0.895	1.095	0.556	0.897	0.621	1.139
P15509	195	N	Granulocyte-macrophage colony-stimulating factor receptor subunit alpha OS=Homo sapiens OX=9606 GN=CSF2RA PE=1 SV=1	CSF2RA	1	NYFLVNGTSR	0.0633469	1	0.583	1.27	1.053	0.64	1.042	0.973	1.016	1.155	1.291	1.211	0.979
Q16853	137	N	Membrane primary amine oxidase OS=Homo sapiens OX=9606 GN=AOC3 PE=1 SV=3	AOC3	1	QPQPNVSELVVGPLPHPSYMR	2.31652e-08	1	0.911	0.999	1.007	1.201	1.281	1.11	1.103	1.062	1.215	1.239	0.907
P35858	368	N	Insulin-like growth factor-binding protein complex acid labile subunit OS=Homo sapiens OX=9606 GN=IGFALS PE=1 SV=1	IGFALS	1	AGAFLGLTNVAVMNLSGNCLR	4.03524e-07	1	1.208	0.731	0.855	1.222	1.043	0.581	0.818	1.388	0.96	1.138	1.005
P01023	869	N	Alpha-2-macroglobulin OS=Homo sapiens OX=9606 GN=A2M PE=1 SV=3	A2M	1	SLGNVNFTVSAEALESQELCGTEVPSVPEHGR	2.30527e-15	4	1.404	0.931	0.924	1.05	1.211	1.014	0.833	0.778	1.186	0.87	0.982
Q02985	108	N	Complement factor H-related protein 3 OS=Homo sapiens OX=9606 GN=CFHR3 PE=1 SV=2	CFHR3	1	FVQGNSTEVACHPGYGLPK	1.10959e-07	3	0.588	0.933	0.502	1.217	0.543	1.208	0.799	0.846	1.417	0.578	1.142
P02749	253	N	Beta-2-glycoprotein 1 OS=Homo sapiens OX=9606 GN=APOH PE=1 SV=3	APOH	1	LGNWSAMPSCK	0.00019355	17	0.499	0.988	0.948	0.816	0.841	0.754	0.891	0.661	1.043	0.74	1.198
P02749	162	N	Beta-2-glycoprotein 1 OS=Homo sapiens OX=9606 GN=APOH PE=1 SV=3	APOH	1	VYKPSAGNNSLYR	0.00280767	17	0.669	1.28	1.266	0.928	0.979	0.779	1.455	0.796	0.314	1.383	1.014
J3QLI0	102	N	Beta-2-glycoprotein 1 (Fragment) OS=Homo sapiens OX=9606 GN=APOH PE=1 SV=1	APOH	1	VYKPSAGNNSLYR	0.00280767	17	0.669	1.28	1.266	0.928	0.979	0.779	1.455	0.796	0.314	1.383	1.014
Q96IY4	73	N	Carboxypeptidase B2 OS=Homo sapiens OX=9606 GN=CPB2 PE=1 SV=2	CPB2	1	QVHFFVNASDVDNVK	2.89158e-06	1
Q9Y4L1	862	N	Hypoxia up-regulated protein 1 OS=Homo sapiens OX=9606 GN=HYOU1 PE=1 SV=1	HYOU1	1	VINETWAWK	0.00485185	1	0.546	1.01	1.22	1.047	1.134	0.901	1	0.78	1.436	0.689	1.022
P01011	106	N	Alpha-1-antichymotrypsin OS=Homo sapiens OX=9606 GN=SERPINA3 PE=1 SV=2	SERPINA3	1	FNLTETSEAEIHQSFQHLLR	2.81488e-10	8	1.68	1.209	0.575	1.063	1.035	0.773	1.311	0.605	1.224	0.703	0.984
P01011	127	N	Alpha-1-antichymotrypsin OS=Homo sapiens OX=9606 GN=SERPINA3 PE=1 SV=2	SERPINA3	1	TLNQSSDELQLSMGNAMFVK	3.70245e-07	1	0.886	0.943	0.861	0.596	0.913	1.186	0.886	0.839	0.667	0.65	1.167
P01011	271	N	Alpha-1-antichymotrypsin OS=Homo sapiens OX=9606 GN=SERPINA3 PE=1 SV=2	SERPINA3	1	YTGNASALFILPDQDK	3.99378e-07	6	0.762	1.056	0.848	0.778	0.972	0.968	1.3	0.787	0.857	1.198	1.045
P12259	1559	N	Coagulation factor V OS=Homo sapiens OX=9606 GN=F5 PE=1 SV=4	F5	1	TNINSSR	0.274048	1	0.392	1.157	1.918	0.559	1.013	0.739	1.671	0.728	1.055	1.312	0.953
P12259	2209	N	Coagulation factor V OS=Homo sapiens OX=9606 GN=F5 PE=1 SV=4	F5	1	TWNQSIALR	0.00572251	3	0.687	1.213	1.022	0.822	1.2	0.969	1.189	0.67	1.253	0.864	1.01
P40189	83	N	Interleukin-6 receptor subunit beta OS=Homo sapiens OX=9606 GN=IL6ST PE=1 SV=2	IL6ST	1	EQYTIINR	0.141511	1	0.78	1.339	1.241	0.704	1.087	1.097	1.456	1.14	0.944	1.039	0.93
P40189	157	N	Interleukin-6 receptor subunit beta OS=Homo sapiens OX=9606 GN=IL6ST PE=1 SV=2	IL6ST	1	ETHLETNFTLK	0.000775024	1	0.621	1.027	1.08	0.91	1.145	1.025	1.184	0.925	0.93	0.873	1.026
P40189	390	N	Interleukin-6 receptor subunit beta OS=Homo sapiens OX=9606 GN=IL6ST PE=1 SV=2	IL6ST	1	LTVNLTNDR	0.0606395	1	0.657	1.066	1.052	0.829	0.888	0.678	0.929	0.667	0.888	0.912	1.15
P40189	131	N	Interleukin-6 receptor subunit beta OS=Homo sapiens OX=9606 GN=IL6ST PE=1 SV=2	IL6ST	1	NLSCIVNEGK	0.0014204	2	0.571	1.209	0.92	0.817	0.983	0.932	1.032	0.932	1.176	0.853	1.055
P28906	194	N	Hematopoietic progenitor cell antigen CD34 OS=Homo sapiens OX=9606 GN=CD34 PE=1 SV=2	CD34	1	LTQGICLEQNK	0.00196973	2	0.714	0.99	1.025	1.1	0.96	0.946	0.995	0.848	1.161	1.002	1.024
P00748	433	N	Coagulation factor XII OS=Homo sapiens OX=9606 GN=F12 PE=1 SV=3	F12	1	NHSCEPCQTLAVR	0.000813288	3	1.276	0.887	0.515	0.864	0.844	0.933	1.152	0.577	1.04	3.989	0.841
P00748	249	N	Coagulation factor XII OS=Homo sapiens OX=9606 GN=F12 PE=1 SV=3	F12	1	NVTAEQAR	0.18449	2	0.475	1.068	0.579	0.585	0.79	0.92	0.823	0.663	1.295	0.557	1.256
Q9H8L6	845	N	Multimerin-2 OS=Homo sapiens OX=9606 GN=MMRN2 PE=1 SV=2	MMRN2	1	FNTTYINIGSSYFPEHGYFR	1.8406e-07	2	0.602	1.137	0.841	0.856	1.038	0.828	0.955	0.977	1.154	1.251	1.034
Q9Y6R7	1317	N	IgGFc-binding protein OS=Homo sapiens OX=9606 GN=FCGBP PE=1 SV=3	FCGBP	1	VITVQVANFTLR	0.00116335	1	1.035	0.958	0.774	0.732	0.851	0.842	0.736	0.584	0.833	1.287	1.142
Q9Y6R7	2518	N	IgGFc-binding protein OS=Homo sapiens OX=9606 GN=FCGBP PE=1 SV=3	FCGBP	1	VITVQVANFTLR	0.00116335	1	1.035	0.958	0.774	0.732	0.851	0.842	0.736	0.584	0.833	1.287	1.142
Q9Y6R7	3719	N	IgGFc-binding protein OS=Homo sapiens OX=9606 GN=FCGBP PE=1 SV=3	FCGBP	1	VITVQVANFTLR	0.00116335	1	1.035	0.958	0.774	0.732	0.851	0.842	0.736	0.584	0.833	1.287	1.142
Q9Y6R7	5186	N	IgGFc-binding protein OS=Homo sapiens OX=9606 GN=FCGBP PE=1 SV=3	FCGBP	1	YLPVNSSLLTSDCSER	0.000566594	1	0.944	1.799	1.292	1.377	0.767	1.4	0.847	0.669	1.177	1.144	0.886
P02671	686	N	Fibrinogen alpha chain OS=Homo sapiens OX=9606 GN=FGA PE=1 SV=2	FGA	1	MDGSLNFNR	0.0118525	5	0.71	0.966	1.123	0.775	0.75	0.949	1.144	0.713	0.949	0.976	1.094
P19652	56	N	Alpha-1-acid glycoprotein 2 OS=Homo sapiens OX=9606 GN=ORM2 PE=1 SV=2	ORM2	1	NEEYNK	0.137445	4	0.668	0.934	0.728	0.767	0.558	0.426	1.373	0.521	0.925	0.887	1.252
P02763	56	N	Alpha-1-acid glycoprotein 1 OS=Homo sapiens OX=9606 GN=ORM1 PE=1 SV=1	ORM1	1	NEEYNK	0.137445	4	0.668	0.934	0.728	0.767	0.558	0.426	1.373	0.521	0.925	0.887	1.252
P19652	93	N	Alpha-1-acid glycoprotein 2 OS=Homo sapiens OX=9606 GN=ORM2 PE=1 SV=2	ORM2	1	QNQCFYNSSYLNVQR	1.56023e-07	10	0.422	0.833	0.624	0.775	0.673	0.247	0.792	0.441	3.042	0.31	1.201
P19652	88	N	Alpha-1-acid glycoprotein 2 OS=Homo sapiens OX=9606 GN=ORM2 PE=1 SV=2	ORM2	1	QNQCFYNSSYLNVQR	0.00418482	3	0.731	1.106	0.802	0.98	0.703	0.342	1.066	0.666	1.368	0.752	1.156
P19652	72	N	Alpha-1-acid glycoprotein 2 OS=Homo sapiens OX=9606 GN=ORM2 PE=1 SV=2	ORM2	1	SVQEIQATFFYFTPNK	1.3689e-07	10	0.664	1.253	0.742	1.048	0.758	0.475	1.084	0.676	1.212	1.19	1.089
P02763	72	N	Alpha-1-acid glycoprotein 1 OS=Homo sapiens OX=9606 GN=ORM1 PE=1 SV=1	ORM1	1	SVQEIQATFFYFTPNK	1.3689e-07	10	0.664	1.253	0.742	1.048	0.758	0.475	1.084	0.676	1.212	1.19	1.089
P00451	258	N	Coagulation factor VIII OS=Homo sapiens OX=9606 GN=F8 PE=1 SV=1	F8	1	MHTVNGYVNR	0.155371	1
Q15485	300	N	Ficolin-2 OS=Homo sapiens OX=9606 GN=FCN2 PE=1 SV=2	FCN2	1	GYNYSYK	0.103376	2	0.924	0.936	0.94	1.575	0.998	0.858	0.867	0.688	1.411	0.32	1.046
Q8WUJ3	165	N	Cell migration-inducing and hyaluronan-binding protein OS=Homo sapiens OX=9606 GN=CEMIP PE=1 SV=2	CEMIP	1	LSWTFLNK	0.105443	1	0.386	0.77	1.095	0.627	1.014	0.685	1.047	0.596	0.905	0.927	1.215
P55056	63	N	Apolipoprotein C-IV OS=Homo sapiens OX=9606 GN=APOC4 PE=1 SV=1	APOC4	1	ELLETVVNR	0.00507367	4	0.663	1.669	0.736	0.953	0.599	0.886	0.874	0.84	0.71	1.256	1.08
P04114	3895	N	Apolipoprotein B-100 OS=Homo sapiens OX=9606 GN=APOB PE=1 SV=2	APOB	1	FEVDSPVYNATWSASLK	3.12117e-10	5	1.241	1.605	0.644	0.996	0.838	1.046	0.888	0.728	1.213	0.97	0.985
P04114	1523	N	Apolipoprotein B-100 OS=Homo sapiens OX=9606 GN=APOB PE=1 SV=2	APOB	1	FNSSYLQGTNQITGR	7.47332e-07	15	0.887	0.986	0.656	1.195	0.706	0.655	0.658	0.643	0.896	0.69	1.226
P04114	3411	N	Apolipoprotein B-100 OS=Homo sapiens OX=9606 GN=APOB PE=1 SV=2	APOB	1	FVEGSHNSTVSLTTK	2.64399e-06	11	1.84	1.967	1.079	1.219	1.318	0.782	1.273	1.44	0.837	0.691	0.818
P04114	983	N	Apolipoprotein B-100 OS=Homo sapiens OX=9606 GN=APOB PE=1 SV=2	APOB	1	QVFPGLNYCTSGAYSNASSTDSASYYPLTGDTR	2.17732e-08	2	1.261	0.937	0.281	1.068	1.069	1.245	0.782	0.36	1.091	0.963	1.094
P04114	3224	N	Apolipoprotein B-100 OS=Homo sapiens OX=9606 GN=APOB PE=1 SV=2	APOB	1	SYNETK	0.178191	4	0.875	1.263	0.61	0.908	0.648	0.655	0.902	0.608	0.907	0.721	1.209
P04114	2239	N	Apolipoprotein B-100 OS=Homo sapiens OX=9606 GN=APOB PE=1 SV=2	APOB	1	TIHDLHLFIENIDFNK	7.92378e-07	6	1.11	1.312	0.598	1.224	0.899	0.706	1.085	0.821	1.06	1.307	0.989
P04114	2982	N	Apolipoprotein B-100 OS=Homo sapiens OX=9606 GN=APOB PE=1 SV=2	APOB	1	VNQNLVYESGSLNFSK	5.12084e-06	4	1.23	1.642	1.062	1.343	1.056	0.678	0.751	0.717	0.766	0.744	1.001
P04114	3465	N	Apolipoprotein B-100 OS=Homo sapiens OX=9606 GN=APOB PE=1 SV=2	APOB	1	YDFNSSMLYSTAK	2.55451e-06	7	2.198	2.124	1.03	1.274	1.333	0.774	1.225	1.227	0.794	0.619	0.809
P02461	1367	N	Collagen alpha-1(III) chain OS=Homo sapiens OX=9606 GN=COL3A1 PE=1 SV=4	COL3A1	1	ASQNITYHCK	0.000986187	2	0.859	0.935	1.03	0.933	1.222	0.87	1.516	0.83	0.894	1.225	0.972
P00533	352	N	Epidermal growth factor receptor OS=Homo sapiens OX=9606 GN=EGFR PE=1 SV=2	EGFR	1	DSLSINATNIK	6.21404e-05	2	0.593	0.865	0.912	0.758	0.956	0.974	1.006	0.759	1.154	0.844	1.12
P00533	361	N	Epidermal growth factor receptor OS=Homo sapiens OX=9606 GN=EGFR PE=1 SV=2	EGFR	1	NCTSISGDLHILPVAFR	0.121046	1
P02675	435	N	Fibrinogen beta chain OS=Homo sapiens OX=9606 GN=FGB PE=1 SV=2	FGB	1	EDGGGWWYNR	0.00988148	3	0.592	0.963	1.085	0.883	1.038	0.944	1.105	0.818	1.232	1.052	1.027
P02675	394	N	Fibrinogen beta chain OS=Homo sapiens OX=9606 GN=FGB PE=1 SV=2	FGB	1	GTAGNALMDGASQLMGENR	1.92746e-10	23	0.911	0.775	1.23	0.766	0.862	0.895	0.872	0.668	0.942	1.043	1.104
P02675	314	N	Fibrinogen beta chain OS=Homo sapiens OX=9606 GN=FGB PE=1 SV=2	FGB	1	NYCGLPGEYWLGNDK	4.19099e-07	6	0.702	0.916	0.938	1.064	0.732	0.971	1.126	0.823	1.048	1.001	1.066
P02763	93	N	Alpha-1-acid glycoprotein 1 OS=Homo sapiens OX=9606 GN=ORM1 PE=1 SV=1	ORM1	1	QDQCIYNTTYLNVQR	1.8406e-07	8	0.397	1.131	11.407	0.761	0.966	0.311	0.635	0.36	1.02	0.688	0.589
P02765	176	N	Alpha-2-HS-glycoprotein OS=Homo sapiens OX=9606 GN=AHSG PE=1 SV=2	AHSG	1	AALAAFNAQNNGSNFQLEEISR	9.93801e-13	10	0.435	1.006	1.161	0.862	1.06	1.277	1.017	0.782	1.249	0.424	1.071
P02765	156	N	Alpha-2-HS-glycoprotein OS=Homo sapiens OX=9606 GN=AHSG PE=1 SV=2	AHSG	1	KVCQDCPLLAPLNDTR	1.47866e-05	1	0.44	1.109	0.903	0.66	0.638	0.861	0.966	0.719	1.585	0.827	1.133
Q13201	136	N	Multimerin-1 OS=Homo sapiens OX=9606 GN=MMRN1 PE=1 SV=3	MMRN1	1	FNPGAESVVLSNSTLK	6.38757e-05	1	0.658	1.154	1.117	1.012	0.866	0.679	0.749	1.204	0.858	1.079	1.06
Q08380	551	N	Galectin-3-binding protein OS=Homo sapiens OX=9606 GN=LGALS3BP PE=1 SV=1	LGALS3BP	1	AAIPSALDTNSSK	6.15019e-05	8	0.999	0.873	1.062	0.944	0.708	0.739	0.822	0.912	0.762	1.06	1.113
Q08380	69	N	Galectin-3-binding protein OS=Homo sapiens OX=9606 GN=LGALS3BP PE=1 SV=1	LGALS3BP	1	ALGFENATQALGR	1.69115e-05	2	0.938	0.856	0.865	0.796	0.674	0.639	0.738	0.708	0.819	1.103	1.204
Q08380	398	N	Galectin-3-binding protein OS=Homo sapiens OX=9606 GN=LGALS3BP PE=1 SV=1	LGALS3BP	1	GLNLTEDTYKPR	0.00858387	3	1.155	1.066	0.837	0.993	0.532	0.516	0.784	0.648	0.999	0.839	1.174
Q07954	446	N	Prolow-density lipoprotein receptor-related protein 1 OS=Homo sapiens OX=9606 GN=LRP1 PE=1 SV=2	LRP1	1	FNSTEYQVVTR	0.0398815	3	0.63	1.184	0.803	0.706	0.922	0.856	1.165	0.812	1.016	0.907	1.1
Q07954	1763	N	Prolow-density lipoprotein receptor-related protein 1 OS=Homo sapiens OX=9606 GN=LRP1 PE=1 SV=2	LRP1	1	LYWISSGNHTINR	0.000691802	1	0.538	0.78	0.993	0.832	0.722	1.114	0.775	0.841	1.162	0.988	1.129
[truncated: 77 more rows]
